# Supplementary material for: Integrated analyses reveal the response of peanut to phosphorus deficiency on phenotype, transcriptome and metabolome
Source: BMC Plant Biol. 2022 Nov 14;22:524. doi: 10.1186/s12870-022-03867-4 (PMC9661748; doi:10.1186/s12870-022-03867-4)
Supplement: Supplementary file 1 — Additional file 1: Supplemental Dataset S1. All differentially expressed genes between two P levels. [file 12870_2022_3867_MOESM1_ESM.xlsx]

## Sheet: diff_detail_20211222_151032
Supplemental Dataset S1. All differentially expressed genes between two P levels.
Gene_id	FC(treat/control)	Log2FC(treat/control)	Pvalue	Padjust	Significant	Regulate	control	treat	control_1	control_2	control_3	treat_1	treat_2	treat_3	Gene description
AH12G27590	20455.9	14.3202	4.03913e-32	6.13856e-30	yes	up	0	243.323	0	0	0	142.1	250.41	337.46	SPX domain-containing protein 3
AH19G32440	5555.9	12.4398	1.84193e-89	1.97225e-86	yes	up	0.896667	5157.82	0.98	0.99	0.72	9290.67	3151.1	3031.69	Lectin
AH01G26000	3554.05	11.7952	1.07131e-22	8.94905e-21	yes	up	0	37.08	0	0	0	29.18	33.59	48.47	Desiccation-related protein PCC13-62
AH04G02240	1931.49	10.9155	5.10665e-19	3.09241e-17	yes	up	0	17.64	0	0	0	9.83	20.15	22.94	Phytoene synthase 1, chloroplastic
AH14G02950	1629.43	10.6702	2.35064e-18	1.344e-16	yes	up	0	12.5567	0	0	0	7.55	14.8	15.32	Phytoene synthase 1, chloroplastic
AH13G21490	1509.05	10.5594	1.66234e-11	4.72647e-10	yes	up	0	7.85333	0	0	0	14.94	3.47	5.15	Tyrosine/DOPA decarboxylase 2
AH02G24640	1480.85	10.5322	1.6941e-61	9.17403e-59	yes	up	0.113333	170.81	0.06	0.1	0.18	114.94	179.23	218.26	SPX domain-containing protein 3
AH17G25270	1367.38	10.4172	9.994e-18	5.39344e-16	yes	up	0	6.56667	0	0	0	4.5	6.63	8.57	Long-chain-fatty-acid--AMP ligase FadD26
AH09G34610	1124.31	10.1348	0	0	yes	up	12.5533	14515.5	10.57	14.5	12.59	19601	13669.7	10275.8	Lectin
AH10G29890	1066.51	10.0587	7.02722e-16	3.20807e-14	yes	up	0	6.11667	0	0	0	3.04	8.44	6.87	Proline-rich receptor-like protein kinase PERK8
AH04G08450	932.091	9.86433	1.22795e-15	5.43725e-14	yes	up	0	10.45	0	0	0	6.22	11.49	13.64	Uncharacterized protein
AH11G31960	761.159	9.57205	2.78304e-15	1.17594e-13	yes	up	0	7.32667	0	0	0	6.17	8.56	7.25	Desiccation-related protein PCC13-62
AH08G00480	608.804	9.24983	2.26583e-13	7.97833e-12	yes	up	0	3.66667	0	0	0	1.85	3.97	5.18	Long-chain-fatty-acid--AMP ligase FadD26
AH11G02980	604.798	9.24031	3.08376e-13	1.07459e-11	yes	up	0	7.18	0	0	0	3.46	9.14	8.94	Unknown function
AH14G10170	578.107	9.17519	4.51081e-14	1.70972e-12	yes	up	0.02	12.52	0.06	0	0	8.79	12.86	15.91	Uncharacterized protein
AH05G15910	502.675	8.97348	2.04453e-13	7.22069e-12	yes	up	0.0366667	17.5533	0	0	0.11	11.48	19.84	21.34	Uncharacterized protein
AH11G31970	474.525	8.89034	1.19073e-12	3.86622e-11	yes	up	0	6.91333	0	0	0	4.09	8.01	8.64	Uncharacterized protein
AH13G28020	458.238	8.83995	1.40875e-12	4.52731e-11	yes	up	0	12.7333	0	0	0	8.14	13.46	16.6	Uncharacterized protein
AH05G17040	419.772	8.71346	2.60272e-12	8.04605e-11	yes	up	0	17.46	0	0	0	11.91	19.05	21.42	Probable phospholipid hydroperoxide glutathione Peroxidase
AH09G04890	400.17	8.64447	1.32725e-231	3.12654e-227	yes	up	1.27333	551.847	0.99	1.16	1.67	390.4	582.03	683.11	Inorganic pyrophosphatase 2
AH18G28560	390.068	8.60758	1.00766e-31	1.5071e-29	yes	up	1.02	411.747	1.36	0.39	1.31	160.78	415.58	658.88	Unknown function
AH16G34300	318.036	8.31305	1.15732e-10	2.92201e-09	yes	up	0	6.24667	0	0	0	3.14	7.06	8.54	Unknown function
AH05G21860	306.604	8.26023	2.90153e-52	1.04351e-49	yes	up	11.4833	3530.24	10.17	9.48	14.8	5919.84	1838	2832.88	Kunitz-type trypsin inhibitor-like 2 protein
AH05G23290	301.726	8.23709	3.5392e-10	8.30389e-09	yes	up	0	5.21667	0	0	0	6.57	2.35	6.73	uncharacterized protein LOC107860095
AH20G34930	295.903	8.20898	5.56569e-15	2.28533e-13	yes	up	0.04	11.9433	0	0.06	0.06	9.86	13.55	12.42	Protein GLUTAMINE DUMPER 4
AH02G27660	276.038	8.10872	8.37283e-11	2.15087e-09	yes	up	0	2.90333	0	0	0	2.72	2.95	3.04	Protein ROOT PRIMORDIUM DEFECTIVE 1
AH03G24880	265.444	8.05226	4.00493e-10	9.33619e-09	yes	up	0.05	14.6133	0.15	0	0	6.08	22.09	15.67	Uncharacterized protein
AH15G24440	258.415	8.01355	2.06157e-43	5.36613e-41	yes	up	0.06	17.69	0.04	0	0.14	18.05	19.56	15.46	Purple acid phosphatase 17
AH19G32410	253.375	7.98513	5.89648e-17	2.97113e-15	yes	up	8.64	2159.41	4.63	9.65	11.64	4803.21	845.11	829.92	Alpha-methyl-mannoside-specific lectin
AH10G16930	250.523	7.9688	7.41359e-22	5.66088e-20	yes	up	0.0633333	11.0567	0.02	0.02	0.15	6.54	12.78	13.85	ABC transporter B family member 2
AH15G07520	249.536	7.9631	1.85054e-08	3.32893e-07	yes	up	0	1.99	0	0	0	1.07	0.72	4.18	Chalcone synthase
AH18G02680	244.337	7.93273	2.77999e-09	5.70442e-08	yes	up	0	10.1833	0	0	0	4.01	13.43	13.11	Unknown function
AH07G07400	231.805	7.85677	3.24457e-08	5.62135e-07	yes	up	0.02	14.5567	0	0.06	0	33.26	5.38	5.03	MLP-like protein 43
AH03G42750	221.929	7.79395	3.30218e-10	7.77879e-09	yes	up	0.0233333	5.25333	0	0	0.07	3.63	5.4	6.73	Uncharacterized protein
AH19G32100	220.236	7.78291	7.07833e-14	2.63413e-12	yes	up	3.17	683.037	1.31	3.97	4.23	1569.76	229.55	249.8	Alpha-methyl-mannoside-specific lectin
AH01G25990	216.375	7.75739	1.11419e-09	2.4291e-08	yes	up	0.0233333	5.87333	0	0.07	0	2.92	6.86	7.84	Uncharacterized protein
AH16G29930	215.172	7.74935	5.8484e-175	4.59226e-171	yes	up	3.27333	715.263	2.62	2.13	5.07	492.94	914.19	738.66	Glycerophosphodiester phosphodiesterase GDPD1, chloroplastic
AH18G19300	214.981	7.74807	5.60971e-09	1.10075e-07	yes	up	0.03	7.71	0	0.09	0	2.24	11.26	9.63	Unknown function
AH14G01240	207.984	7.70033	6.95847e-10	1.56037e-08	yes	up	0.0133333	2.98	0.04	0	0	2.01	3.72	3.21	Serine carboxypeptidase-like 18
AH13G45380	205.662	7.68413	1.8047e-09	3.79576e-08	yes	up	0	2.29333	0	0	0	2.05	2.03	2.8	Uncharacterized protein
AH15G29330	204.883	7.67865	8.24305e-10	1.83014e-08	yes	up	0.0166667	3.96333	0.05	0	0	2.76	3.71	5.42	auxin-responsive protein IAA27
AH03G09420	200.326	7.6462	5.33555e-09	1.05089e-07	yes	up	0	0.996667	0	0	0	0.76	0.74	1.49	Probable iNACtive purple acid phosphatase 27
AH08G07270	176.8	7.46597	1.87187e-09	3.92651e-08	yes	up	0.01	1.75333	0	0	0.03	1.32	2.06	1.88	Nodulation-signaling pathway 2 protein
AH16G22290	174.538	7.4474	3.29294e-34	5.56058e-32	yes	up	0.0733333	12.7	0.06	0	0.16	10.86	10.41	16.83	Purple acid phosphatase 22
AH05G33310	165.513	7.3708	5.98325e-53	2.25511e-50	yes	up	0.196667	32.8033	0.24	0.25	0.1	23.56	33.8	41.05	Clavaminate synthase-like protein At3g21360
AH10G27220	165.301	7.36895	1.38277e-08	2.54876e-07	yes	up	0	10.8467	0	0	0	8.62	12.16	11.76	Protein GLUTAMINE DUMPER 4
AH07G16090	157.863	7.30253	2.09774e-08	3.74076e-07	yes	up	0	0.996667	0	0	0	0.78	1.12	1.09	Protein CHROMATIN REMODELING 4
AH20G29490	150.778	7.23628	6.70852e-08	1.11015e-06	yes	up	0	0.756667	0	0	0	1.07	0.67	0.53	Protein CHUP1, chloroplastic
AH19G06540	149.819	7.22708	9.43832e-223	1.48223e-218	yes	up	3.15333	504.193	2.58	2.51	4.37	366.3	530.42	615.86	Inorganic pyrophosphatase 2
AH13G12030	145.402	7.18391	1.56341e-23	1.39238e-21	yes	up	0.0466667	6.78	0.03	0	0.11	4.72	6.63	8.99	Probable iNACtive purple acid phosphatase 27
AH20G27760	137.099	7.09907	8.94086e-14	3.28829e-12	yes	up	0.03	4.39	0.03	0	0.06	1.97	6.43	4.77	Carotenoid 9,10(9',10')-cleavage dioxygenase
AH05G29580	133.141	7.05681	6.1061e-91	6.69016e-88	yes	up	0.246667	32.9367	0.26	0.13	0.35	31.98	39.7	27.13	Purple acid phosphatase 17
AH18G00500	129.278	7.01433	2.26978e-07	3.41322e-06	yes	up	0	6.39667	0	0	0	3.73	7.26	8.2	VQ motif-containing protein 11
AH05G06410	128.954	7.01072	9.43045e-08	1.52261e-06	yes	up	0.02	2.98333	0.06	0	0	1.32	4.25	3.38	Geranylgeranyl pyroPhosphate synthase, chloroplastic
AH15G33360	128.003	7.00003	3.40145e-07	4.9476e-06	yes	up	0	0.29	0	0	0	0.18	0.24	0.45	TMV resistance protein N
AH07G17390	125.105	6.967	2.22768e-07	3.35526e-06	yes	up	0	0.546667	0	0	0	0.44	0.74	0.46	Proline-rich receptor-like protein kinase PERK12
AH03G13540	122.638	6.93826	2.98372e-15	1.25848e-13	yes	up	1.18333	137.687	0.67	0.47	2.41	264.54	68.08	80.44	Beta-amylase
AH14G05470	120.931	6.91805	5.07271e-07	7.16184e-06	yes	up	0	2.03667	0	0	0	1.07	2.87	2.17	Unknown function
AH15G02530	119.201	6.89726	6.36755e-10	1.43401e-08	yes	up	0.0433333	5.09	0	0	0.13	3.17	7.32	4.78	Geranylgeranyl pyroPhosphate synthase, chloroplastic
AH20G26080	117.669	6.87859	4.34172e-31	6.21738e-29	yes	up	0.0633333	7.05667	0.05	0	0.14	6.01	7.05	8.11	Phospholipase D Z
AH03G18940	117.463	6.87606	2.0455e-10	5.00102e-09	yes	up	0.0266667	3.31333	0	0.08	0	2.63	3.68	3.63	Tyrosine/DOPA decarboxylase 2
AH09G13540	117.337	6.87451	1.13211e-99	1.44155e-96	yes	up	0.153333	17.7967	0.19	0.06	0.21	14.72	17.81	20.86	Phospholipase D zeta 2
AH06G21100	116.423	6.86323	8.10946e-07	1.10774e-05	yes	up	0	0.54	0	0	0	0.36	0.88	0.38	Cationic amino acid transporter 2, vacuolar
AH19G09220	116.388	6.86279	1.27958e-06	1.68205e-05	yes	up	0	0.723333	0	0	0	0.83	0.32	1.02	Serine carboxypeptidase-like 50
AH07G24150	115.827	6.85583	1.78528e-06	2.2779e-05	yes	up	0	1.60667	0	0	0	0.65	2.56	1.61	Unknown function
AH13G42900	111.039	6.79492	4.33303e-07	6.19928e-06	yes	up	0	0.676667	0	0	0	0.69	0.71	0.63	Mitochondrial uncoupling protein 4
AH06G03530	110.797	6.79178	4.92277e-07	6.96475e-06	yes	up	0	12.4467	0	0	0	9.92	13.66	13.76	Monothiol glutaredoxin-S1
AH13G12240	108.563	6.76239	2.32442e-06	2.89633e-05	yes	up	0	1.74333	0	0	0	0.79	2.88	1.56	Probable LRR receptor-like serine/threonine-protein kinase RKF3
AH09G02610	106.097	6.72924	9.26398e-07	1.25346e-05	yes	up	0	2.53333	0	0	0	1.91	3.48	2.21	Replication factor-A carboxy-terminal domain protein
AH17G27050	104.705	6.71019	1.87068e-13	6.62656e-12	yes	up	0.0366667	3.81	0.04	0.03	0.04	2.39	4.67	4.37	Uncharacterized acetyltransferase At3g50280
AH05G19060	104.237	6.70372	1.59488e-65	9.88677e-63	yes	up	0.616667	65.7333	0.41	0.64	0.8	43.09	62.24	91.87	Ribonuclease 3
AH14G41980	102.652	6.68162	5.20065e-05	0.000485666	yes	up	0.08	8.18	0	0	0.24	21.5	0.53	2.51	Uncharacterized protein
AH15G05770	94.5514	6.56303	1.29056e-39	2.9373e-37	yes	up	0.353333	40.22	0.47	0.07	0.52	20.97	45.43	54.26	Probable phospholipid hydroperoxide glutathione Peroxidase
AH06G24260	94.0204	6.5549	2.41783e-138	7.11944e-135	yes	up	8.54667	816.163	5.67	7.22	12.75	558.38	1026.09	864.02	Glycerophosphodiester phosphodiesterase GDPD1, chloroplastic
AH09G18870	93.3009	6.54382	3.14958e-06	3.81848e-05	yes	up	0	0.936667	0	0	0	0.59	0.92	1.3	Uncharacterized protein
AH01G26440	92.4085	6.52995	2.14168e-06	2.68425e-05	yes	up	0	2.11	0	0	0	2.13	2.38	1.82	Dirigent protein 21
AH14G06020	91.6512	6.51808	7.01181e-09	1.35001e-07	yes	up	0.03	2.94333	0.09	0	0	3.35	3.69	1.79	Probable magnesium transporter NIPA4
AH10G18120	90.0016	6.49188	3.13004e-06	3.7987e-05	yes	up	0	3.31667	0	0	0	2.36	3.67	3.92	Uncharacterized protein
AH08G18820	89.967	6.49132	2.09001e-122	4.47575e-119	yes	up	0.466667	42.4033	0.63	0.33	0.44	37.6	44.09	45.52	Bifunctional riboflavin kinase/FMN phosphatase
AH03G24670	88.7139	6.47109	1.07298e-16	5.27125e-15	yes	up	0.533333	43.8533	1.1	0.5	0	44.39	48.93	38.24	Ethylene-responsive transcription factor ERF017
AH10G22620	87.2322	6.44679	4.69234e-06	5.48834e-05	yes	up	0	0.436667	0	0	0	0.45	0.56	0.3	Protein CHUP1, chloroplastic
AH14G44800	86.5464	6.4354	1.8911e-15	8.1889e-14	yes	up	0.07	5.53333	0	0	0.21	3.86	6.58	6.16	Vesicle transport v-SNARE 13
AH09G31060	85.6547	6.42046	7.18612e-38	1.48491e-35	yes	up	0.136667	14.7167	0.15	0.16	0.1	7.85	17.01	19.29	Uncharacterized protein
AH01G27100	85.4741	6.41742	3.83066e-06	4.55397e-05	yes	up	0.113333	14.18	0	0.34	0	20.79	4.72	17.03	Uncharacterized protein
AH15G06300	84.2752	6.39704	6.81475e-06	7.73647e-05	yes	up	0.00333333	1.10667	0	0	0.01	1.48	0.82	1.02	Glycosyltransferase family protein 64 C3
AH16G37300	81.6946	6.35217	2.12442e-06	2.66546e-05	yes	up	0.0133333	1.07333	0	0	0.04	0.76	0.74	1.72	7-deoxyloganetin glucosyltransferase
AH16G21770	80.8925	6.33793	1.12154e-05	0.0001222	yes	up	0	1.40667	0	0	0	0.74	1.8	1.68	Unknown function
AH11G01980	77.9052	6.28365	3.10451e-54	1.28301e-51	yes	up	0.796667	65.57	0.78	1.21	0.4	50.93	66.6	79.18	Uncharacterized protein
AH18G15930	77.7519	6.28081	2.5914e-11	7.2199e-10	yes	up	0.0233333	1.62	0	0	0.07	1.44	1.21	2.21	Glutamate receptor 2.5
AH03G47910	76.9335	6.26554	6.09333e-05	0.00055971	yes	up	0	0.35	0	0	0	0.16	0.18	0.71	Pentatricopeptide repeat-containing protein At1g79540
AH05G11240	75.3897	6.2363	5.87494e-05	0.000541868	yes	up	0	1.16667	0	0	0	2.21	0.78	0.51	zinc fingerprotein 6
AH11G04370	75.3628	6.23578	1.08974e-93	1.25222e-90	yes	up	0.803333	61.96	0.5	0.84	1.07	44.09	66.29	75.5	Glycerophosphodiester phosphodiesterase GDPD1, chloroplastic
AH12G19820	74.8209	6.22537	1.42411e-05	0.000151969	yes	up	0.0133333	1.04	0.04	0	0	0.31	0.85	1.96	3,9-dihydroxypterocarpan 6A-monooxygenase
AH16G28710	73.0452	6.19072	2.03789e-10	4.98759e-09	yes	up	0.0333333	4.66667	0	0	0.1	3.21	5.4	5.39	Protein PHYLLO, chloroplastic
AH13G27750	71.7319	6.16454	7.36597e-54	2.99166e-51	yes	up	0.463333	33.97	0.19	0.33	0.87	36.31	39.36	26.24	Ethylene-responsive transcription factor ERF018
AH10G32070	70.8805	6.14732	2.04753e-05	0.000211038	yes	up	0	45.5133	0	0	0	39	40.22	57.32	uncharacterized protein LOC101489301
AH01G09090	70.2387	6.13419	2.80691e-05	0.000279758	yes	up	0	0.956667	0	0	0	0.65	1.42	0.8	GDSL esterase/lipase At4g16230
AH06G13550	70.1638	6.13265	0.000365877	0.00273743	yes	up	0	3.38	0	0	0	0.26	5.82	4.06	Unknown function
AH02G04300	69.8231	6.12563	1.7073e-11	4.84262e-10	yes	up	0.0233333	1.66	0.05	0	0.02	1.86	1.61	1.51	Granule-bound starch synthase 1, chloroplastic/amyloplastic
AH18G24310	69.0213	6.10897	4.67731e-05	0.000441253	yes	up	0	0.37	0	0	0	0.18	0.4	0.53	Proline-rich receptor-like protein kinase PERK12
AH07G05000	68.3987	6.0959	5.05425e-05	0.000473684	yes	up	0	0.596667	0	0	0	0.81	0.69	0.29	Replication protein A 70 kDa DNA-binding subunit B
AH09G34640	67.1943	6.07027	1.73943e-11	4.93079e-10	yes	up	5.07	338.437	3.55	5.99	5.67	737.46	155.95	121.9	Bifunctional dethiobiotin synthetase/7,8-diamino-pelargonic acid aminotransferase, mitochondrial
AH16G30740	66.6331	6.05817	3.73873e-05	0.000361467	yes	up	0.0233333	1.14333	0.05	0	0.02	2.05	0.27	1.11	UDP-glucuronate 4-epimerase 6
AH13G04820	65.7659	6.03927	3.27941e-05	0.000321881	yes	up	0	0.816667	0	0	0	0.94	0.77	0.74	Unknown function
AH20G18510	65.7472	6.03886	2.15536e-07	3.25467e-06	yes	up	0.04	2.55333	0	0	0.12	1.74	1.99	3.93	Methylesterase 3
AH18G15550	65.0589	6.02367	7.13003e-05	0.000644013	yes	up	0	0.39	0	0	0	0.21	0.36	0.6	Protein CUP-SHAPED COTYLEDON 2
AH03G42490	64.1582	6.00356	6.32713e-13	2.13226e-11	yes	up	0.963333	60.07	0.49	0.23	2.17	34.51	63.62	82.08	Extracellular ribonuclease LE
AH16G05570	63.1247	5.98013	2.60363e-11	7.24971e-10	yes	up	0.163333	10.0167	0.12	0.06	0.31	18.71	4.54	6.8	Beta-amyrin 11-oxidase
AH14G15060	62.3386	5.96205	0.000151234	0.00125774	yes	up	0	0.533333	0	0	0	0.93	0.43	0.24	Oxysterol-binding protein-related protein 4C
AH16G41650	61.6361	5.9457	1.03801e-137	2.87669e-134	yes	up	0.69	44.1967	0.58	0.66	0.83	33.65	46.9	52.04	Phosphatidate phosphatase PAH2
AH05G19050	61.228	5.93612	1.17586e-81	1.0259e-78	yes	up	2.93333	175.17	4.49	1.51	2.8	133.55	189.01	202.95	Ribonuclease 1
AH17G20140	60.0758	5.90871	9.65097e-67	6.31508e-64	yes	up	0.16	16.1033	0.11	0.08	0.29	11.4	19.47	17.44	Protein spinster
AH03G09010	59.9826	5.90647	0.000132432	0.00112096	yes	up	0	2.00667	0	0	0	3.3	1.25	1.47	Unknown function
AH03G13260	59.9625	5.90599	6.74588e-16	3.08562e-14	yes	up	0.0566667	3.42667	0.03	0	0.14	2.75	4.17	3.36	Probable iNACtive purple acid phosphatase 16
AH13G16050	59.2928	5.88979	3.27684e-17	1.68172e-15	yes	up	3.97667	233.32	1.92	4.47	5.54	416.44	108.26	175.26	Beta-amylase
AH10G12630	58.9268	5.88085	9.37166e-05	0.000824821	yes	up	0	6.13	0	0	0	5.06	8.95	4.38	Uncharacterized protein
AH16G16660	57.8731	5.85482	1.91464e-05	0.000198907	yes	up	0.01	0.453333	0	0.03	0	0.23	0.56	0.57	uncharacterized protein LOC101495526
AH13G08840	56.1328	5.81077	2.27666e-05	0.000231864	yes	up	0.0133333	0.846667	0	0	0.04	0.47	1.13	0.94	Putative amidase C869.01
AH13G14240	55.6663	5.79873	0.000216675	0.00172991	yes	up	0	0.346667	0	0	0	0.48	0.15	0.41	Alcohol-forming fatty acyl-CoA reductase
AH09G34630	55.4367	5.79277	2.17628e-12	6.79914e-11	yes	up	38.52	2129.68	19.12	50.09	46.35	4230.29	981.53	1177.23	Alpha-methyl-mannoside-specific lectin
AH18G33390	54.9123	5.77906	0.000418922	0.00308386	yes	up	0	0.813333	0	0	0	0.65	0.28	1.51	Probable aldo-keto reductase 1
AH13G14340	54.1137	5.75792	0.000139114	0.00116787	yes	up	0	0.34	0	0	0	0.33	0.27	0.42	Aluminum-activated malate transporter 2
AH08G29260	54.0282	5.75564	0.000463592	0.00336381	yes	up	0	0.333333	0	0	0	0.61	0.12	0.27	Endoglucanase E1
AH06G03830	53.8184	5.75003	4.53906e-06	5.32757e-05	yes	up	0.0233333	1.42333	0	0.07	0	0.43	1.73	2.11	Unknown function
AH19G17400	52.7471	5.72102	0.000300483	0.00229853	yes	up	0	3.04	0	0	0	1.22	4.14	3.76	Probable aldo-keto reductase 1
AH13G02450	52.6107	5.71728	0.000151016	0.00125637	yes	up	0	0.623333	0	0	0	0.57	0.67	0.63	Uncharacterized protein
AH03G17340	52.5615	5.71593	1.45128e-07	2.27005e-06	yes	up	0.676667	37.84	0.06	1.11	0.86	72.6	20.57	20.35	Embryonic abundant protein USP92
AH05G26050	52.0037	5.70054	0.00129089	0.00814048	yes	up	0	2.29	0	0	0	3.1	3.47	0.3	Uncharacterized protein
AH03G17420	51.9305	5.69851	2.2187e-15	9.52866e-14	yes	up	1.85	95.0133	1.34	1.63	2.58	182.18	61.57	41.29	Late embryogenesis abundant protein group 9 protein
AH18G27420	50.4827	5.65772	0.000520066	0.00371747	yes	up	0	1.36667	0	0	0	0.43	1.66	2.01	Uric acid degradation bifunctional protein TTL
AH16G25130	49.5833	5.63178	0.00651635	0.0315329	yes	up	0	0.246667	0	0	0	0.52	0.22	0	Pentatricopeptide repeat-containing protein At1g22960, mitochondrial
AH01G04540	49.3485	5.62494	3.45849e-55	1.46838e-52	yes	up	0.47	24.1533	0.49	0.43	0.49	16.37	26.56	29.53	Glycerophosphodiester phosphodiesterase GDPD1, chloroplastic
AH09G14580	48.3154	5.59441	0.000644385	0.00448565	yes	up	0	0.376667	0	0	0	0.59	0.16	0.38	Uncharacterized protein
AH17G11350	48.1555	5.58963	0.00632033	0.030774	yes	up	0	0.826667	0	0	0	1.31	1.17	0	Trans-resveratrol di-O-methyltransferase
AH05G14640	47.2587	5.56251	4.15181e-08	7.07174e-07	yes	up	0.113333	5.7	0.34	0	0	2.88	5.99	8.23	Unknown function
AH04G00510	47.0437	5.55593	8.49593e-05	0.000755172	yes	up	0.0133333	0.66	0.04	0	0	0.3	0.74	0.94	Pentatricopeptide repeat-containing protein At1g62680, mitochondrial
AH03G41980	46.9074	5.55175	0.000716845	0.0049059	yes	up	0	0.903333	0	0	0	0.31	1.17	1.23	SPX domain-containing protein 1
AH16G19750	46.5619	5.54108	1.55118e-14	6.16196e-13	yes	up	0.0666667	3.05333	0	0.12	0.08	3.52	1.98	3.66	Protein NUCLEAR FUSION DEFECTIVE 4
AH13G19970	45.8869	5.52001	1.30247e-07	2.05435e-06	yes	up	3.74667	171.36	3.68	3.29	4.27	413.95	33.43	66.7	Late embryogenesis abundant protein group 9 protein
AH14G42960	45.8017	5.51733	4.57615e-09	9.10841e-08	yes	up	0.0533333	2.46333	0.05	0	0.11	1.97	2.68	2.74	Unknown function
AH06G14730	45.2262	5.49909	0.00123944	0.00785813	yes	up	0	0.713333	0	0	0	0.15	1.08	0.91	Thioredoxin-like protein AAED1, chloroplastic
AH17G25570	45.1859	5.4978	0.00266524	0.0150039	yes	up	0	3.67333	0	0	0	2.36	0.42	8.24	60S ribosomal protein L11
AH14G03640	44.799	5.4854	0.000474916	0.00343604	yes	up	0	1.09333	0	0	0	1.07	0.91	1.3	Unknown function
AH09G09070	44.7518	5.48387	5.49429e-10	1.24929e-08	yes	up	5.94667	258.043	2.56	5.98	9.3	528.61	94.72	150.8	auxin-binding protein ABP19b
AH06G04780	44.1347	5.46384	0.000321003	0.0024373	yes	up	0.0233333	1.07333	0	0	0.07	2.14	0.39	0.69	Galactinol synthase 1
AH10G26500	43.8663	5.45504	0.000716938	0.0049059	yes	up	0	0.673333	0	0	0	0.57	1.04	0.41	Uncharacterized protein
AH15G15790	43.7891	5.4525	1.69734e-10	4.18893e-09	yes	up	0.04	1.76667	0.03	0	0.09	1.4	2.47	1.43	Cytochrome P450 78A5
AH09G34770	43.6249	5.44708	1.88527e-09	3.95286e-08	yes	up	67.36	2933.51	32.56	92.8	76.72	6139.35	1248.25	1412.93	Galactose-binding lectin
AH20G35560	43.5233	5.44371	0.00104375	0.00677329	yes	up	0	0.406667	0	0	0	0.17	0.61	0.44	Ribulose bisPhosphate carboxylase small chain, chloroplastic
AH11G33110	43.0182	5.42688	0.00252563	0.0143362	yes	up	0	0.306667	0	0	0	0.67	0.09	0.16	Probable glycosyltransferase At5g20260
AH17G12370	42.9961	5.42613	0.00469291	0.02405	yes	up	0	0.363333	0	0	0	0.9	0.05	0.14	Uncharacterized protein
AH06G23390	42.5536	5.41121	1.59532e-05	0.00016837	yes	up	0.0233333	0.98	0.03	0	0.04	0.58	0.51	1.85	Chalcone synthase
AH13G57600	42.275	5.40173	7.84281e-112	1.23166e-108	yes	up	2.17	88.03	2.12	2.5	1.89	64.61	99.22	100.26	Putative uncharacterized protein
AH08G20420	42.1968	5.39906	4.5886e-10	1.05816e-08	yes	up	4.46333	185.037	0.7	5.17	7.52	273.41	121.29	160.41	Dehydration-responsive protein RD22
AH16G27000	41.7026	5.38207	0.00010649	0.00092378	yes	up	0.07	3.39333	0	0.21	0	2.7	4.34	3.14	Uncharacterized protein
AH02G25020	41.5526	5.37687	0.00175515	0.0105878	yes	up	0.12	10.9833	0	0.36	0	20.85	8	4.1	Unknown function
AH14G16160	40.8371	5.35181	0.00102578	0.00667506	yes	up	0	0.493333	0	0	0	0.52	0.3	0.66	Serine/threonine-protein phosphatase 7 long form homolog
AH12G23800	40.8152	5.35104	0.00129792	0.00817714	yes	up	0	0.106667	0	0	0	0.14	0.05	0.13	TMV resistance protein N
AH02G18780	40.769	5.3494	0.00346501	0.0187039	yes	up	0	0.553333	0	0	0	0.1	0.56	1	DNA-directed RNA polymerase subunit alpha
AH19G17510	40.6477	5.3451	6.27793e-111	9.24288e-108	yes	up	0.646667	27.2567	0.58	0.54	0.82	19.83	27.84	34.1	Phospholipase D zeta 2
AH03G00800	40.46	5.33842	0.0027423	0.0153697	yes	up	0	0.283333	0	0	0	0.07	0.59	0.19	UDP-glycosyltransferase 86A1
AH13G37240	40.3899	5.33592	0.000123668	0.00105645	yes	up	0.0866667	3.78333	0	0	0.26	4.26	3.23	3.86	Uncharacterized protein
AH18G02890	40.3641	5.335	1.59071e-05	0.000168034	yes	up	0.04	1.55	0.07	0	0.05	0.39	2.2	2.06	Alcohol dehydrogenase 1
AH04G10190	40.3415	5.33419	0.00014132	0.0011847	yes	up	0.0733333	2.83667	0	0.14	0.08	7.72	0.42	0.37	Phylloplanin
AH16G18470	39.3991	5.30009	1.6728e-09	3.53887e-08	yes	up	0.06	2.99333	0	0.05	0.13	1.86	4.23	2.89	Aquaporin PIP-type
AH17G11220	39.1482	5.29087	1.88956e-35	3.49109e-33	yes	up	0.636667	24.9667	0.21	0.66	1.04	34.34	17.12	23.44	Anthranilate N-methyltransferase
AH16G26060	38.7332	5.2755	6.92779e-06	7.85533e-05	yes	up	0.0233333	0.836667	0	0	0.07	0.85	0.78	0.88	Cationic amino acid transporter 2, vacuolar
AH06G08740	38.6652	5.27296	8.51526e-95	1.00295e-91	yes	up	2.54333	100.98	1.87	2.46	3.3	69.53	103.79	129.62	Phosphoenolpyruvate carboxylase kinase 2
AH18G01610	38.5791	5.26975	0.00215483	0.0125706	yes	up	0	0.276667	0	0	0	0.19	0.13	0.51	Protein NRT1/ PTR FAMILY 1.2
AH12G04780	38.2347	5.25681	6.89761e-06	7.82488e-05	yes	up	0.0133333	0.613333	0.02	0.02	0	0.77	0.55	0.52	Granule-bound starch synthase 1, chloroplastic/amyloplastic
AH17G13060	37.9093	5.24448	0.000253107	0.00197952	yes	up	0.0233333	0.91	0.07	0	0	1.2	0.99	0.54	MYB/SANT-like domain-containing protein
AH03G46780	37.4985	5.22876	0.00288449	0.0160331	yes	up	0	0.186667	0	0	0	0.36	0.1	0.1	ABC transporter G family member 11
AH07G12840	37.4592	5.22725	0.00848921	0.0390426	yes	up	0	0.3	0	0	0	0.76	0.05	0.09	Uncharacterized protein
AH10G19760	37.3303	5.22227	4.25744e-65	2.57155e-62	yes	up	0.443333	16.9133	0.37	0.62	0.34	14.67	16.19	19.88	Phospholipase D Z
AH18G02290	37.2633	5.21968	1.00571e-13	3.67302e-12	yes	up	0.0466667	2.00667	0.02	0.06	0.06	1.29	1.63	3.1	Phospholipase D alpha 4
AH11G33140	36.8491	5.20356	2.61422e-58	1.24408e-55	yes	up	0.383333	14.14	0.44	0.21	0.5	12.66	14.23	15.53	Heptahelical transmembrane protein 1
AH17G06400	36.2768	5.18098	0.000233879	0.00184785	yes	up	0.26	8.62667	0.06	0.05	0.67	19.96	1.56	4.36	MLP-like protein 43
AH18G11450	36.09	5.17353	0.00335265	0.0182058	yes	up	0	0.753333	0	0	0	0.22	1.27	0.77	Uncharacterized protein
AH07G15440	35.8293	5.16307	0.00235335	0.0135412	yes	up	0	0.706667	0	0	0	1.06	0.62	0.44	Probable peroxygenase 5
AH20G08850	35.3969	5.14555	0.00205521	0.0120943	yes	up	0	0.236667	0	0	0	0.18	0.21	0.32	Aminotransferase ALD1
AH05G37510	34.8675	5.12381	1.30809e-13	4.70443e-12	yes	up	3.95333	140.777	1.43	6.06	4.37	225.35	82.71	114.27	Early nodulin-12
AH19G26910	34.8122	5.12152	1.10123e-14	4.42302e-13	yes	up	0.196667	7.1	0.18	0.15	0.26	4.21	6.9	10.19	Uric acid degradation bifunctional protein TTL
AH01G26960	34.5897	5.11227	9.73869e-05	0.000853775	yes	up	0.126667	4.51667	0.2	0.18	0	8.3	1.3	3.95	Uncharacterized protein
AH18G26030	34.3014	5.1002	0.00427462	0.0222408	yes	up	0	0.413333	0	0	0	0.14	0.71	0.39	Photosystem II protein D1
AH19G12060	34.2346	5.09738	6.06162e-10	1.37101e-08	yes	up	11.9633	400.683	6.77	10.69	18.43	836.3	155.74	210.01	auxin-binding protein ABP19b
AH16G18650	34.1634	5.09438	2.38515e-39	5.27567e-37	yes	up	0.22	10.0367	0.11	0.21	0.34	6.69	11.63	11.79	Uncharacterized protein
AH03G18440	34.1459	5.09364	0.00066167	0.00458498	yes	up	0.103333	3.00667	0	0.31	0	1.68	4.52	2.82	Unknown function
AH19G29160	34.0501	5.08959	2.39237e-16	1.14428e-14	yes	up	0.26	9.82333	0.25	0.43	0.1	6.12	13	10.35	TGACG-sequence-specific DNA-binding protein TGA-1A
AH09G34890	33.9654	5.08599	0.00238434	0.0136808	yes	up	0	4.35	0	0	0	4.36	4.03	4.66	Unknown function
AH13G08460	33.5911	5.07001	0.00264538	0.0149206	yes	up	0	0.11	0	0	0	0.12	0.08	0.13	Beta-galactosidase 13
AH19G40480	32.9271	5.0412	0.000635555	0.00443596	yes	up	0.253333	8.76667	0.76	0	0	13.53	7.64	5.13	Uncharacterized protein
AH16G06350	32.8617	5.03834	6.39544e-09	1.24046e-07	yes	up	0.873333	29.1567	2	0.62	0	29.77	36.32	21.38	Monothiol glutaredoxin-S6
AH14G41310	32.4065	5.01821	0.00590917	0.0291151	yes	up	0.0766667	2.23667	0	0	0.23	4.43	0.43	1.85	Uncharacterized protein
AH06G03520	32.3937	5.01764	0.000778182	0.00527442	yes	up	0.206667	7.89667	0	0.62	0	4.7	13.83	5.16	Monothiol glutaredoxin-S6
AH06G26270	32.2768	5.01243	0.00339809	0.0184038	yes	up	0	0.89	0	0	0	0.91	1.21	0.55	UMP-CMP kinase 3
AH03G39990	32.2087	5.00938	0.00403685	0.0212264	yes	up	0	0.463333	0	0	0	0.23	0.7	0.46	Mitochondrial uncoupling protein 4
AH02G05680	31.898	4.99539	0.000128057	0.00108921	yes	up	0.0533333	1.66	0	0.08	0.08	4.39	0.42	0.17	Metalloendoproteinase 4-MMP
AH14G40810	31.5523	4.97967	0.0103683	0.0458929	yes	up	1.42	48.58	4.26	0	0	38.53	54.9	52.31	Uncharacterized protein
AH19G00380	31.5043	4.97748	3.64896e-12	1.10983e-10	yes	up	15.4633	499.463	9.17	21.28	15.94	955.07	252.47	290.85	Repetitive proline-rich cell wall protein 2
AH06G01340	31.4898	4.97681	5.84546e-26	6.17482e-24	yes	up	0.39	11.81	0.18	0.16	0.83	13.93	7.75	13.75	3,9-dihydroxypterocarpan 6A-monooxygenase
AH14G39020	31.124	4.95996	0.00181256	0.0108839	yes	up	0.02	0.736667	0	0.06	0	0.91	0.15	1.15	Probable aldo-keto reductase 2
AH03G32040	31.1229	4.9599	9.53428e-05	0.000837882	yes	up	0.02	0.556667	0	0	0.06	0.48	0.3	0.89	Replication protein A 70 kDa DNA-binding subunit C
AH16G24610	30.9042	4.94973	0.00737163	0.0348485	yes	up	0	0.236667	0	0	0	0.15	0.48	0.08	ATP synthase subunit alpha, chloroplastic
AH18G20190	30.8153	4.94558	4.67253e-41	1.1118e-38	yes	up	0.926667	29.75	0.78	1.24	0.76	20.03	35.72	33.5	Probable glutathione S-transferase parC
AH08G05150	30.7443	4.94225	1.04458e-06	1.39771e-05	yes	up	0.206667	6.85667	0	0.62	0	11.17	3.47	5.93	Putative uncharacterized protein
AH04G01990	30.7006	4.94019	0.00584658	0.0288581	yes	up	0	0.73	0	0	0	0.51	1.3	0.38	Chaperone protein dnaJ 20, chloroplastic
AH04G02010	30.7006	4.94019	0.00584658	0.0288581	yes	up	0	1.49	0	0	0	1.04	2.65	0.78	Dihydroneopterin aldolase 1
AH12G05450	30.6881	4.93961	6.29923e-173	4.23965e-169	yes	up	1.72333	53.37	1.76	1.54	1.87	49.93	54.79	55.39	Bifunctional riboflavin kinase/FMN phosphatase
AH08G13650	30.5131	4.93136	2.16161e-05	0.000221535	yes	up	0.16	4.55333	0	0.09	0.39	10.9	0.76	2	Fasciclin-like arabinogalactan protein 11
AH07G06730	30.4787	4.92973	2.50424e-86	2.4078e-83	yes	up	0.993333	31.4567	1.03	0.99	0.96	25.59	32.9	35.88	Probable tyrosine-protein phosphatase At1g05000
AH13G45060	30.4393	4.92786	0.00350688	0.018893	yes	up	0.0166667	0.346667	0	0	0.05	0.6	0.39	0.05	Uncharacterized protein
AH16G35180	30.2848	4.92052	0.00541772	0.027053	yes	up	0	0.156667	0	0	0	0.22	0.16	0.09	Trifunctional UDP-glucose 4,6-dehydratase/UDP-4-keto-6-deoxy-D-glucose 3,5-epimerase/UDP-4-keto-L-rhamnose-reductase RHM1
AH07G03460	30.2479	4.91876	3.25246e-42	8.15071e-40	yes	up	0.69	21.1167	0.97	0.3	0.8	13.83	22.26	27.26	1-acyl-sn-glycerol-3-Phosphate acyltransferase
AH04G10640	30.1411	4.91366	7.85186e-07	1.07567e-05	yes	up	0.103333	3.07667	0.17	0	0.14	7.07	0.91	1.25	Protein SRG1
AH16G18220	30.0393	4.90878	0.00522616	0.0262747	yes	up	0	0.21	0	0	0	0.11	0.25	0.27	NAC transcription factor 25
AH20G11060	29.8989	4.90202	0.00340345	0.0184285	yes	up	0.0166667	0.656667	0	0	0.05	0.03	0.68	1.26	3-ketoacyl-CoA synthase 4
AH18G26260	29.8597	4.90013	0.0100976	0.044959	yes	up	0	3.11333	0	0	0	0.57	3.71	5.06	Photosystem II 5 kDa protein, chloroplastic
AH08G08300	29.6649	4.89068	4.60247e-10	1.06032e-08	yes	up	0.09	2.50333	0.05	0.05	0.17	5.05	1.17	1.29	Rhamnogalacturonate lyase
AH18G09380	29.2847	4.87208	0.000127528	0.00108589	yes	up	0.0133333	0.473333	0	0.04	0	0.26	0.41	0.75	L-type lectin-domain containing receptor kinase VII.1
AH07G12690	29.24	4.86987	0.0111286	0.0485736	yes	up	0	0.26	0	0	0	0.25	0.05	0.48	Uncharacterized protein
AH04G04080	29.0008	4.85802	0.000826793	0.00555198	yes	up	0.0333333	1.05667	0.05	0.05	0	2.48	0.19	0.5	Uncharacterized protein
AH13G40110	28.9416	4.85507	1.14638e-09	2.49121e-08	yes	up	0.306667	8.36667	0.64	0.13	0.15	13.07	6.85	5.18	CASP-like protein 1C2
AH02G01410	28.918	4.8539	0.00906387	0.0412211	yes	up	0	0.276667	0	0	0	0.2	0.53	0.1	Putative UDP-rhamnose:rhamnosyltransferase 1
AH08G18040	28.8597	4.85099	0.000961053	0.00630965	yes	up	0.01	0.306667	0	0	0.03	0.21	0.33	0.38	L-type lectin-domain containing receptor kinase VII.1
AH03G32710	28.7532	4.84565	0.00020805	0.00167067	yes	up	0.00666667	0.193333	0.01	0.01	0	0.36	0.11	0.11	Callose synthase 5
AH19G42630	28.6627	4.8411	2.09115e-56	9.20752e-54	yes	up	1.72333	51.62	1.14	2.18	1.85	34.1	54.96	65.8	Dehydration-responsive element-binding protein 1C
AH13G12040	28.5733	4.83659	0.000110864	0.000958373	yes	up	0.0233333	0.67	0	0	0.07	0.89	0.65	0.47	Scarecrow-like protein 3
AH18G27690	28.4777	4.83176	9.59743e-28	1.15054e-25	yes	up	1.72667	35.09	0.65	1.96	2.57	22.26	33.71	49.3	MLP-like protein 43
AH00G03530	28.3976	4.8277	8.32351e-05	0.000741576	yes	up	0.123333	3.43667	0.09	0.09	0.19	8.74	0.43	1.14	Fasciclin-like arabinogalactan protein 11
AH18G03300	28.3531	4.82544	0.00831962	0.0384106	yes	up	0	0.22	0	0	0	0.08	0.33	0.25	uncharacterized protein LOC106762889
AH12G20420	28.2027	4.81776	0.00875759	0.0400618	yes	up	0	0.123333	0	0	0	0.21	0.09	0.07	Lipoxygenase 3, chloroplastic
AH08G17660	27.9558	4.80507	0.00108758	0.00702579	yes	up	0.0833333	2.44	0	0.25	0	5.5	0.61	1.21	Putative cell wall protein
AH04G15460	27.6777	4.79065	0.00908838	0.0413023	yes	up	0	0.893333	0	0	0	0.51	0.58	1.59	ABSCISIC ACID-INSENSITIVE 5-like protein 2
AH14G33060	27.4026	4.77624	8.47318e-13	2.79942e-11	yes	up	0.143333	3.83667	0.08	0.17	0.18	6.58	2.4	2.53	UDP-glycosyltransferase 74G1
AH20G14810	27.2821	4.76988	4.40729e-05	0.000418124	yes	up	0.0666667	1.74333	0.08	0	0.12	4.03	0.16	1.04	Peroxidase 4
AH12G02200	27.2518	4.76828	0.000147369	0.0012295	yes	up	0.04	1.20333	0.06	0.06	0	1.05	1.91	0.65	Probable WRKY transcription factor 24
AH19G21050	27.2104	4.76608	2.00735e-08	3.59181e-07	yes	up	0.166667	4.42	0	0.17	0.33	1.2	7.66	4.4	Unknown function
AH03G18500	27.189	4.76495	1.12539e-05	0.000122569	yes	up	0.0933333	2.49333	0	0.09	0.19	4.03	1.28	2.17	Heme-binding protein 2
AH11G14750	26.8265	4.74558	0.0106586	0.0469572	yes	up	0	0.136667	0	0	0	0.14	0.21	0.06	Serine/threonine-protein phosphatase 7 long form homolog
AH16G12370	26.5808	4.73231	4.73172e-82	4.20614e-79	yes	up	2.76333	76.4333	2.3	3.05	2.94	53.6	79.02	96.68	Phosphoenolpyruvate carboxylase kinase 2
AH09G29670	26.5586	4.73111	1.41434e-07	2.21817e-06	yes	up	0.0566667	1.40667	0.12	0.05	0	1.64	1.57	1.01	Omega-6 fatty acid desaturase, endoplasmic reticulum isozyme 1
AH03G49100	26.5482	4.73054	0.000435984	0.00319001	yes	up	0.0733333	2.04333	0.11	0	0.11	0.48	3.07	2.58	Uncharacterized protein
AH06G14010	26.0689	4.70426	3.43025e-62	1.9471e-59	yes	up	5.4	143.04	2.48	5.98	7.74	117.25	146.02	165.85	zinc fingerprotein ZAT11
AH17G29840	25.98	4.69933	0.00989473	0.044191	yes	up	0	1.00667	0	0	0	0.84	0.72	1.46	TMV resistance protein N
AH08G24250	25.9586	4.69814	1.98422e-07	3.02142e-06	yes	up	1.52	42.9167	2.99	0.9	0.67	15.04	40.82	72.89	Unknown function
AH09G34700	25.9294	4.69652	0.00207808	0.0121984	yes	up	0.0533333	1.42667	0.08	0.08	0	3.59	0.19	0.5	Agglutinin-2
AH02G21660	25.6324	4.6799	4.71147e-147	1.84976e-143	yes	up	6.31667	168.07	5.66	6.5	6.79	129.39	170.87	203.95	Sulfoquinovosyl transferase SQD2
AH16G28220	25.5186	4.67348	3.35522e-08	5.79664e-07	yes	up	0.136667	3.42667	0.08	0.08	0.25	5.24	2.52	2.52	Protein FLOWERING LOCUS T
AH00G08450	25.4489	4.66953	0.000295266	0.00226269	yes	up	0.106667	2.41667	0.14	0.18	0	0.97	2.38	3.9	Uncharacterized protein
AH18G06660	25.353	4.66408	1.52775e-07	2.37861e-06	yes	up	0.11	3.15	0.19	0	0.14	2.68	3.94	2.83	Constitutive photomorphogenesis protein 10
AH03G04870	24.863	4.63593	9.42079e-18	5.11339e-16	yes	up	0.22	5.35333	0.07	0.13	0.46	7.52	4.06	4.48	Protein RAFTIN 1B
AH16G23300	24.7596	4.62992	3.67634e-30	5.00588e-28	yes	up	0.506667	13.23	0.36	0.73	0.43	8.51	16.48	14.7	Secoisolariciresinol dehydrogenase (Fragment)
AH13G45480	24.6411	4.62299	0.00019634	0.00158883	yes	up	0.0366667	0.83	0.06	0.05	0	0.48	0.92	1.09	2-alkenal reductase (NADP(+)-dependent)
AH14G44090	24.511	4.61536	6.09158e-05	0.000559658	yes	up	0.04	0.833333	0	0	0.12	1.25	0.34	0.91	Serine carboxypeptidase-like 25
AH11G02860	24.4502	4.61178	9.27897e-06	0.000102475	yes	up	0.0366667	0.84	0.06	0.05	0	0.25	1.53	0.74	Spermidine coumaroyl CoA acyltransferase
AH07G23000	24.0935	4.59057	1.63006e-45	4.62631e-43	yes	up	1.61	41.1367	1.39	2.37	1.07	32.33	46.27	44.81	Probable glutathione S-transferase parC
AH01G24860	23.7591	4.57041	1.34812e-48	4.20622e-46	yes	up	0.526667	13.1133	0.67	0.55	0.36	11.24	13.43	14.67	Heptahelical transmembrane protein 1
AH10G05350	23.5928	4.56027	5.22652e-26	5.53341e-24	yes	up	0.196667	4.69	0.11	0.24	0.24	2.83	5.17	6.07	Root phototropism protein 3
AH19G22260	23.2692	4.54035	4.22635e-05	0.000402743	yes	up	0.05	1.29667	0.05	0.05	0.05	0.76	1.2	1.93	DEAD-box ATP-dependent RNA helicase 36
AH04G01310	23.0717	4.52805	2.38599e-07	3.57314e-06	yes	up	0.07	1.77	0	0.17	0.04	0.83	1.65	2.83	vacuolar amino acid transporter 1
AH02G05950	23.0392	4.52602	0.00313763	0.0171927	yes	up	0.05	1.2	0.15	0	0	1.6	0.83	1.17	Nuclear nucleic acid-binding protein C1D
AH18G13010	22.6888	4.50391	2.31069e-05	0.000235076	yes	up	0.143333	5.32	0.09	0.34	0	0.8	6.92	8.24	Unknown function
AH19G03220	22.6521	4.50157	2.38607e-25	2.38167e-23	yes	up	0.323333	7.35333	0.29	0.2	0.48	11.15	5.49	5.42	Probable sulfate transporter 3.4
AH16G22170	22.4251	4.48704	4.55982e-10	1.05256e-08	yes	up	0.113333	3.42333	0.11	0	0.23	2.1	2.83	5.34	Subtilisin-like serine protease
AH17G25680	22.2872	4.47814	4.1581e-07	5.96713e-06	yes	up	0.08	1.85333	0.17	0.07	0	2.92	1.35	1.29	Pathogenesis-related protein 5
AH12G23990	22.0672	4.46383	3.75117e-181	3.53458e-177	yes	up	9.61333	219.563	8.65	9.41	10.78	177.05	222.63	259.01	Sulfoquinovosyl transferase SQD2
AH13G43250	21.9519	4.45628	0.00422254	0.0220038	yes	up	0.0166667	0.356667	0	0	0.05	0.22	0.31	0.54	Homeobox protein knotted-1-like 6
AH01G14260	21.7927	4.44578	0.00519421	0.0261405	yes	up	0.0233333	0.546667	0.07	0	0	0.56	0.24	0.84	Expansin-like B1
AH13G02720	21.7719	4.4444	0.00020844	0.00167309	yes	up	0.0366667	0.76	0	0	0.11	0.24	1.12	0.92	UDP-glycosyltransferase 86A1
AH03G38270	21.7645	4.44391	0.000545437	0.00387982	yes	up	0.0466667	1.08	0.14	0	0	1.39	0.75	1.1	Thaumatin-like protein
AH17G02810	21.732	4.44175	1.42692e-05	0.0001522	yes	up	0.61	13.42	0.55	0.67	0.61	31.54	2.57	6.15	Trifunctional UDP-glucose 4,6-dehydratase/UDP-4-keto-6-deoxy-D-glucose 3,5-epimerase/UDP-4-keto-L-rhamnose-reductase RHM1
AH20G22740	21.2327	4.40822	4.27026e-52	1.51267e-49	yes	up	1.04	21.9	0.78	0.97	1.37	12.92	23.62	29.16	ABC transporter B family member 2
AH19G23600	21.0422	4.39521	9.85938e-25	9.51854e-23	yes	up	0.263333	5.85	0.25	0.3	0.24	3.97	6.2	7.38	Uncharacterized protein
AH05G26140	20.976	4.39066	1.1169e-31	1.6652e-29	yes	up	0.496667	10.7333	0.5	0.37	0.62	7.66	12.06	12.48	auxin-responsive protein IAA27
AH05G03720	20.8548	4.38231	2.10229e-38	4.46149e-36	yes	up	0.53	10.95	0.4	0.35	0.84	10.93	8.11	13.81	Beta-amyrin 11-oxidase
AH06G16190	20.7413	4.37443	5.62214e-20	3.72016e-18	yes	up	0.17	3.64333	0.16	0.09	0.26	3.96	3.02	3.95	Protein NUCLEAR FUSION DEFECTIVE 4
AH15G15990	20.7241	4.37324	8.97034e-37	1.79076e-34	yes	up	7.50333	154.76	4.94	4.13	13.44	111.88	152.59	199.81	Ribonuclease 3
AH17G05430	20.3151	4.34448	0.00917307	0.0416029	yes	up	0.00666667	0.173333	0.02	0	0	0.34	0.11	0.07	Ankyrin repeat-containing protein At3g12360 family
AH02G13880	20.3018	4.34353	2.94829e-16	1.39741e-14	yes	up	1.05333	23.11	0.77	2.16	0.23	15.99	26.61	26.73	EG45-like domain containing protein
AH05G08300	20.2361	4.33886	5.60504e-16	2.58639e-14	yes	up	0.813333	16.92	0.66	0.81	0.97	25.19	9.42	16.15	Dehydration-responsive element-binding protein 1E
AH09G22390	20.183	4.33507	0.00641469	0.0311369	yes	up	0.00333333	0.116667	0	0.01	0	0.17	0.08	0.1	Signal transducer and activator of transcription 2
AH08G21870	20.1699	4.33413	0.000410174	0.00302797	yes	up	0.0266667	0.513333	0	0	0.08	0.14	0.62	0.78	Protein CUP-SHAPED COTYLEDON 2
AH17G14080	20.1196	4.33053	1.22142e-08	2.2709e-07	yes	up	0.203333	4.19	0.31	0.22	0.08	7.01	2.82	2.74	Probable peroxygenase 5
AH20G33450	20.0878	4.32825	3.10074e-07	4.54953e-06	yes	up	0.0633333	1.18333	0.07	0.04	0.08	0.85	0.91	1.79	UDP-glycosyltransferase 74F2
AH05G18480	20.0678	4.32681	0.00648448	0.0314175	yes	up	0.01	0.193333	0	0	0.03	0.11	0.18	0.29	Cytochrome P450 78A5
AH13G45100	20.0574	4.32606	1.70386e-15	7.42592e-14	yes	up	0.256667	5.35	0.06	0.39	0.32	4.01	5.57	6.47	Ribonuclease 1
AH08G13660	20.0297	4.32407	4.48842e-05	0.000424966	yes	up	0.216667	4.47333	0.54	0	0.11	9.2	2.96	1.26	Fasciclin-like arabinogalactan protein 11
AH17G31550	20.0088	4.32257	4.33129e-26	4.60632e-24	yes	up	0.806667	15.8967	0.34	0.51	1.57	10.99	18.37	18.33	Random slug protein 5
AH05G15400	19.9968	4.3217	3.8933e-32	5.93609e-30	yes	up	1.04	21.6133	0.92	1.01	1.19	12.13	18.57	34.14	Chalcone synthase
AH19G02330	19.9408	4.31765	4.02047e-09	8.07402e-08	yes	up	0.283333	5.50333	0.15	0.14	0.56	9.92	3.35	3.24	Uncharacterized protein
AH13G51400	19.8864	4.31371	6.84788e-12	2.03036e-10	yes	up	0.396667	7.52	0.14	0.26	0.79	14.07	3.5	4.99	Salutaridinol 7-O-acetyltransferase
AH19G35340	19.8322	4.30977	5.625e-09	1.10329e-07	yes	up	26.38	515.417	26.9	21.52	30.72	1013.46	229.34	303.45	Hevamine-A
AH14G05810	19.6888	4.2993	5.97254e-57	2.65457e-54	yes	up	1.17333	24.0067	0.82	1.1	1.6	20.84	26.5	24.68	Probable tyrosine-protein phosphatase At1g05000
AH09G03540	19.6218	4.29438	5.76014e-06	6.64978e-05	yes	up	5.17	100.197	3.52	3.77	8.22	220.52	24.92	55.15	Stem 28 kDa glycoprotein
AH17G29010	19.4637	4.28272	2.19611e-05	0.000224582	yes	up	0.143333	2.38333	0.11	0.06	0.26	5.16	0.72	1.27	Uncharacterized protein
AH01G30590	19.4588	4.28235	0.00706988	0.0336924	yes	up	0.0266667	0.566667	0	0	0.08	0.72	0.66	0.32	Unknown function
AH13G12760	19.3623	4.27518	2.5784e-27	3.01429e-25	yes	up	1.25333	16.7267	0.79	0.23	2.74	12.83	19.22	18.13	Glucuronokinase 1
AH19G26580	19.3109	4.27134	4.41201e-08	7.48516e-07	yes	up	0.19	3.32333	0.15	0.37	0.05	1.22	4.22	4.53	Uric acid degradation bifunctional protein TTL
AH14G13690	19.1564	4.25976	0.00138564	0.00864773	yes	up	0.0366667	0.693333	0.05	0.06	0	0.44	0.42	1.22	Mitochondrial amidoxime reducing component 2
AH10G27850	19.1365	4.25825	1.19803e-10	3.01996e-09	yes	up	0.233333	4.64333	0.05	0.33	0.32	1.81	5.7	6.42	Ribulose bisPhosphate carboxylase small chain, chloroplastic
AH04G19680	19.0717	4.25336	1.13441e-09	2.46747e-08	yes	up	0.18	3.39333	0.08	0.14	0.32	3.74	2.91	3.53	GDSL esterase/lipase CPRD49
AH09G15100	19.0471	4.2515	0.00761524	0.0357312	yes	up	0.0166667	0.326667	0	0	0.05	0.28	0.22	0.48	GDSL esterase/lipase At1g54790
AH16G06470	19.0105	4.24872	2.13096e-20	1.4635e-18	yes	up	0.236667	4.55333	0.14	0.19	0.38	2.8	3.64	7.22	Potassium transporter 5
AH02G01630	18.9339	4.2429	0.00350255	0.018874	yes	up	0.0133333	0.296667	0.02	0	0.02	0.57	0.05	0.27	Monosaccharide-sensing protein 2
AH06G00330	18.5262	4.2115	1.57569e-12	5.02949e-11	yes	up	0.566667	10.8633	0.63	0.74	0.33	19.26	6.4	6.93	Uncharacterized protein
AH19G26960	18.5117	4.21037	2.5063e-08	4.41583e-07	yes	up	0.05	1.14667	0.05	0	0.1	1.19	1.21	1.04	Probable inorganic Phosphate transporter 1-7
AH14G17340	18.3154	4.19499	1.57335e-13	5.60705e-12	yes	up	0.723333	13.0567	0.47	0.64	1.06	26.21	5.25	7.71	Serine carboxypeptidase-like 50
AH08G13630	18.2702	4.19142	0.000115226	0.000991895	yes	up	1.68333	29.84	1.6	0.98	2.47	72.42	11.81	5.29	Fasciclin-like arabinogalactan protein 11
AH08G16490	18.0145	4.17109	0.000153354	0.00127402	yes	up	0.206667	3.94	0	0.62	0	3.2	4.32	4.3	Unknown function
AH03G05900	17.9941	4.16945	1.89141e-05	0.00019671	yes	up	0.05	0.986667	0.04	0.11	0	0.54	1.06	1.36	Putative amidase C869.01
AH09G07480	17.9148	4.16308	5.73249e-58	2.67401e-55	yes	up	2.03	38.28	1.74	2.77	1.58	34.74	44.66	35.44	Uncharacterized protein
AH18G04340	17.881	4.16036	0.000708777	0.00486469	yes	up	1.54667	26.37	1.05	0.49	3.1	63.66	11.3	4.15	Fasciclin-like arabinogalactan protein 11
AH16G37340	17.8526	4.15806	1.79518e-07	2.76123e-06	yes	up	0.113333	1.81667	0.16	0.04	0.14	3.18	0.96	1.31	7-deoxyloganetin glucosyltransferase
AH04G15360	17.7756	4.15183	0.00083888	0.00561554	yes	up	0.0533333	1.00333	0	0.16	0	1.93	0.25	0.83	Serine carboxypeptidase-like 50
AH18G07130	17.7467	4.14948	0.000435919	0.00319001	yes	up	2.09	36.2167	1.37	2.36	2.54	91.03	4.28	13.34	Protein translation factor SUI1 homolog
AH17G25580	17.7235	4.14759	0.000142301	0.00119165	yes	up	0.0466667	0.803333	0	0.08	0.06	1.12	0.57	0.72	Probable GMP synthase [glutamine-hydrolyzing]
AH16G05500	17.6875	4.14466	7.70216e-25	7.48112e-23	yes	up	0.326667	13.2233	0.24	0.22	0.52	7.98	14.2	17.49	Uncharacterized protein
AH03G42860	17.6571	4.14217	1.49021e-07	2.32478e-06	yes	up	0.186667	3.60333	0.28	0.18	0.1	2.74	2.9	5.17	2-alkenal reductase (NADP(+)-dependent)
AH03G31770	17.4617	4.12612	0.0105101	0.0464461	yes	up	0.343333	8.47333	1.03	0	0	20.59	1.74	3.09	Unknown function
AH02G12000	17.4207	4.12273	1.89024e-142	6.36106e-139	yes	up	7.89667	141.38	6.36	7.59	9.74	123.33	138.49	162.32	Soluble inorganic pyrophosphatase 4
AH10G29710	17.3672	4.11829	5.75845e-67	3.8211e-64	yes	up	2.88	52.2967	2.57	2.96	3.11	35.86	57.65	63.38	Putative uncharacterized protein
AH11G31430	17.3533	4.11714	8.40488e-08	1.3697e-06	yes	up	0.146667	2.71333	0.08	0.28	0.08	2.14	3.18	2.82	Dirigent protein 21
AH05G06650	17.3461	4.11654	0.00167593	0.0101805	yes	up	0.05	0.913333	0.12	0.03	0	2.26	0.07	0.41	Probable polyol transporter 6
AH05G32020	17.3355	4.11566	0.0112262	0.0488985	yes	up	0.0133333	0.233333	0	0	0.04	0.35	0.16	0.19	Dynein light chain, cytoplasmic
AH03G13830	17.2977	4.11251	7.20668e-10	1.6122e-08	yes	up	0.323333	5.38	0.25	0.18	0.54	2.42	6.79	6.93	Uncharacterized protein
AH18G06690	17.238	4.10752	0.000193329	0.00156796	yes	up	0.0233333	0.41	0.05	0.02	0	0.54	0.24	0.45	Cellulose synthase-like protein B3
AH17G16430	17.2299	4.10684	1.24551e-08	2.31205e-07	yes	up	0.17	2.89667	0.05	0.15	0.31	5.71	1.9	1.08	Rhamnogalacturonate lyase
AH09G16680	17.0892	4.09501	3.10801e-26	3.34309e-24	yes	up	0.82	14.95	0.63	1.27	0.56	11.3	12.94	20.61	Probable aldo-keto reductase 1
AH16G33480	17.0234	4.08945	2.31923e-24	2.17661e-22	yes	up	1.21	6.2	0.19	3.07	0.37	4	8.26	6.34	Carotenoid cleavage dioxygenase 7, chloroplastic
AH09G25340	16.997	4.08721	3.91756e-74	3.07613e-71	yes	up	3.82667	67.2867	3.53	3.84	4.11	53.94	62.47	85.45	Dehydration-responsive element-binding protein 1C
AH16G03970	16.9779	4.08559	2.11372e-07	3.19588e-06	yes	up	0.0666667	1.20333	0	0.13	0.07	1.34	1.26	1.01	3,9-dihydroxypterocarpan 6A-monooxygenase
AH17G32100	16.9202	4.08067	0.00101563	0.00661815	yes	up	0.0366667	0.593333	0.04	0	0.07	1.11	0.16	0.51	Protein EXORDIUM-like 2
AH06G03010	16.8872	4.07785	2.33701e-57	1.06896e-54	yes	up	1.56	42.0767	1.38	1.71	1.59	27.38	51.42	47.43	Uncharacterized protein
AH01G24750	16.8347	4.07336	5.86156e-126	1.38078e-122	yes	up	3.02333	52.3633	2.31	3.09	3.67	44.28	55.01	57.8	Monogalactosyldiacylglycerol synthase 2, chloroplastic
AH18G29540	16.7266	4.06407	4.33818e-09	8.65187e-08	yes	up	0.273333	4.49	0.3	0	0.52	4.79	4.75	3.93	Uncharacterized protein
AH14G32660	16.6191	4.05477	2.80188e-88	2.93344e-85	yes	up	5.13	86.3133	3.5	4.35	7.54	79.13	87.54	92.27	Phospholipase A(1) LCAT3
AH19G32630	16.6095	4.05393	1.44622e-10	3.59936e-09	yes	up	24.5333	515.24	26.67	20.72	26.21	936.9	288.07	320.75	Phenylalanine ammonia-lyase 2
AH08G08570	16.5626	4.04986	3.81995e-26	4.09021e-24	yes	up	1.26333	21.5267	0.97	1.35	1.47	26.83	20.13	17.62	Uncharacterized protein
AH16G37720	16.2983	4.02665	9.38475e-12	2.74283e-10	yes	up	0.15	2.44667	0.08	0.15	0.22	2.95	2.48	1.91	Ethylene-responsive transcription factor ERF017
AH06G03660	16.2096	4.01878	3.88175e-23	3.36178e-21	yes	up	0.29	4.73667	0.16	0.37	0.34	3.11	4.44	6.66	Potassium transporter 5
AH11G30290	16.1777	4.01593	3.99045e-06	4.73232e-05	yes	up	3.73	60.2567	2.7	4.38	4.11	133.44	25.17	22.16	Protein SRG1
AH04G04650	16.1064	4.00956	1.86886e-14	7.34342e-13	yes	up	0.126667	2.1	0.11	0.18	0.09	1.61	2.2	2.49	uncharacterized protein LOC106773035
AH15G14820	16.0914	4.00822	2.99168e-49	9.65389e-47	yes	up	1.35333	24.2667	1.43	1.28	1.35	17.24	25.99	29.57	Ureide permease 1
AH05G34700	16.0755	4.00679	1.1911e-13	4.31002e-12	yes	up	0.663333	10.9167	0.74	0.35	0.9	6.39	14.08	12.28	Uncharacterized protein
AH18G21010	16.0714	4.00642	7.00048e-05	0.000633891	yes	up	0.113333	1.81667	0	0.06	0.28	0.61	2.72	2.12	Protein DETOXIFICATION 45, chloroplastic
AH19G11170	16.0196	4.00177	0.00527156	0.0264606	yes	up	0.0366667	0.49	0.05	0.06	0	0.89	0.43	0.15	Putative pentatricopeptide repeat-containing protein At1g53330
AH01G31130	16.0185	4.00167	1.13239e-98	1.40395e-95	yes	up	13.8433	246.127	12.3	15.08	14.15	184.49	262.83	291.06	SPX domain-containing protein 1
AH05G06310	15.9895	3.99905	1.24189e-12	4.024e-11	yes	up	0.13	2.59667	0.07	0.15	0.17	2.12	2.95	2.72	RNA pseudouridine synthase 7
AH13G25630	15.9154	3.99235	2.04993e-109	2.92661e-106	yes	up	12.7767	229.87	10.92	13.95	13.46	176.14	244.96	268.51	SPX domain-containing protein 1
AH15G32130	15.8695	3.98818	1.92185e-39	4.33225e-37	yes	up	2.41	39.3533	2.61	2.11	2.51	39.77	40.7	37.59	uncharacterized protein LOC107860095
AH02G10340	15.8273	3.98434	0.000402345	0.00297717	yes	up	0.02	0.29	0	0.02	0.04	0.43	0.24	0.2	Cellulose synthase A catalytic subunit 4 [UDP-forming]
AH13G16910	15.8203	3.9837	0.000512526	0.00366914	yes	up	0.0333333	0.55	0	0.1	0	0.95	0.3	0.4	Putative indole-3-acetic acid-amido synthetase GH3.5
AH15G32810	15.8006	3.9819	7.3487e-16	3.33866e-14	yes	up	1.64333	26.7067	2.38	0.82	1.73	24.7	14	41.42	Miraculin
AH06G18860	15.7833	3.98033	5.70289e-25	5.63271e-23	yes	up	0.583333	9.60333	0.76	0.38	0.61	7.27	11.41	10.13	Secoisolariciresinol dehydrogenase (Fragment)
AH03G42880	15.6081	3.96422	6.29324e-07	8.7487e-06	yes	up	0.103333	1.7	0.21	0.1	0	1.49	1.65	1.96	2-alkenal reductase (NADP(+)-dependent)
AH04G05200	15.5781	3.96145	3.55547e-65	2.17544e-62	yes	up	3.52333	55.1733	2.13	3.05	5.39	53.8	55.88	55.84	Inositol monophosphatase 3
AH19G24530	15.5254	3.95656	1.32918e-05	0.000142679	yes	up	0.0433333	0.656667	0	0	0.13	0.56	0.71	0.7	Protein STRUBBELIG-RECEPTOR FAMILY 8
AH11G33250	15.4662	3.95105	4.02058e-72	2.91418e-69	yes	up	2.89	46.4267	2.27	3.23	3.17	35.8	44.86	58.62	Monogalactosyldiacylglycerol synthase 2, chloroplastic
AH12G16400	15.4506	3.94959	1.4812e-24	1.41549e-22	yes	up	1.37667	22.1767	1.97	1.02	1.14	15.56	23.52	27.45	EG45-like domain containing protein
AH14G38940	15.4387	3.94848	5.16684e-05	0.000483083	yes	up	0.06	0.983333	0.04	0.07	0.07	1.58	1.06	0.31	Probable aldo-keto reductase 2
AH12G31710	15.3586	3.94098	1.76404e-06	2.2535e-05	yes	up	0.05	0.73	0.05	0	0.1	0.74	0.51	0.94	Potassium transporter 5
AH19G38130	15.3542	3.94056	0.00545004	0.0271856	yes	up	0.0266667	0.3	0.04	0	0.04	0.08	0.29	0.53	Pentatricopeptide repeat-containing protein At2g35130
AH16G02910	15.2869	3.93422	2.88039e-05	0.000286295	yes	up	0.47	6.9	0	0.22	1.19	11.5	4.53	4.67	Uncharacterized protein
AH09G09800	15.228	3.92866	2.63365e-07	3.90924e-06	yes	up	56.2567	863.85	42.88	66.54	59.35	1701.31	331.01	559.23	Linoleate 9S-lipoxygenase
AH01G06690	15.1293	3.91927	1.23355e-12	3.99975e-11	yes	up	1.05667	16.7767	0.39	1.83	0.95	9.11	16.01	25.21	Uncharacterized protein
AH06G25140	15.0826	3.91481	5.57062e-05	0.000516327	yes	up	0.106667	2.28333	0	0.32	0	3.11	2.17	1.57	Ribulose-Phosphate 3-epimerase, cytoplasmic isoform
AH16G12850	14.9769	3.90467	2.55577e-161	1.33789e-157	yes	up	180.017	2587.9	157.8	191.18	191.07	2094.04	2790.62	2879.05	Germin-like protein subfamily 1 member 7
AH16G06820	14.9177	3.89895	9.72228e-08	1.56597e-06	yes	up	0.816667	12.1333	1.04	0.88	0.53	23.74	5.79	6.87	Uncharacterized protein At5g01610
AH12G16300	14.908	3.89802	8.14271e-07	1.11164e-05	yes	up	0.653333	5.93333	0.62	1.13	0.21	2.57	7.08	8.15	Unknown function
AH09G18460	14.8956	3.89682	7.58933e-36	1.43597e-33	yes	up	0.56	8.55	0.66	0.44	0.58	7.55	8.5	9.6	Uncharacterized protein
AH12G01770	14.8755	3.89486	0.000245732	0.00192985	yes	up	0.02	0.326667	0.02	0.02	0.02	0.28	0.35	0.35	Monosaccharide-sensing protein 2
AH05G24660	14.8698	3.89431	3.36332e-35	6.14172e-33	yes	up	2.09667	31.7733	1.84	1.64	2.81	19.1	37.11	39.11	Putative uncharacterized protein
AH12G35510	14.8183	3.88931	8.46333e-33	1.32911e-30	yes	up	1.27	18.9733	0.67	1.21	1.93	16.2	15.29	25.43	Purple acid phosphatase 22
AH15G05760	14.7798	3.88556	0.00140235	0.00873925	yes	up	0.06	0.816667	0	0.01	0.17	0.24	1.49	0.72	Xyloglucan-specific galacturonosyltransferase
AH12G03880	14.7471	3.88236	5.29684e-05	0.00049367	yes	up	2.8	39.7367	1.79	1.24	5.37	96.48	19.21	3.52	Unknown function
AH12G10260	14.6353	3.87138	8.7293e-07	1.18554e-05	yes	up	0.0666667	0.986667	0.06	0.08	0.06	0.45	1.17	1.34	Probable inorganic Phosphate transporter 1-7
AH04G04700	14.603	3.8682	3.10642e-44	8.45969e-42	yes	up	1.27	19.99	1.62	0.82	1.37	16.17	21.94	21.86	Probable tyrosine-protein phosphatase At1g05000
AH19G04400	14.5995	3.86785	3.16033e-17	1.62724e-15	yes	up	0.713333	10.5433	0.85	0.4	0.89	14.64	7.1	9.89	Probable iNACtive nicotinamidase At3g16190
AH19G28190	14.4795	3.85594	2.93405e-32	4.50267e-30	yes	up	0.896667	13.19	0.99	0.43	1.27	10.45	12.52	16.6	3-isopropylmalate dehydratase large subunit
AH14G19670	14.474	3.85539	1.93735e-07	2.95674e-06	yes	up	0.34	2.00333	0.11	0.13	0.78	0.7	2.14	3.17	Lariat debranching enzyme
AH01G26300	14.4136	3.84936	5.9943e-115	1.04596e-111	yes	up	8.26333	122.553	7.16	8.18	9.45	103.77	138.98	124.91	Calcium-binding protein CML19
AH11G25900	14.3188	3.83983	3.91573e-12	1.18562e-10	yes	up	1.03667	15.1767	0.63	1.56	0.92	18.31	16.88	10.34	Uncharacterized protein
AH14G12990	14.235	3.83137	0.000205234	0.0016506	yes	up	0.186667	2.59667	0.04	0.2	0.32	6.66	0.41	0.72	Protein SRG1
AH18G12720	14.2246	3.83031	8.33638e-11	2.14267e-09	yes	up	0.2	3.94667	0.13	0.19	0.28	2.41	3.95	5.48	G-type lectin S-receptor-like serine/threonine-protein kinase At4g27290
AH20G05630	14.1591	3.82366	5.66246e-14	2.1325e-12	yes	up	0.32	4.69667	0.06	0.58	0.32	5.71	3.94	4.44	Equilibrative nucleotide transporter 3
AH13G11990	14.1017	3.8178	1.18731e-13	4.29961e-12	yes	up	1.84	26.02	1.61	2.04	1.87	43.09	12.85	22.12	Dirigent protein 23
AH20G04050	14.0476	3.81225	0.000887668	0.00589855	yes	up	0.0366667	0.483333	0.08	0.03	0	0.66	0.51	0.28	Uncharacterized protein
AH08G14800	14.0139	3.80879	2.32083e-14	9.05895e-13	yes	up	0.29	4.07333	0.26	0.31	0.3	5.09	2.93	4.2	GDSL esterase/lipase At5g22810
AH06G04690	14.0009	3.80744	6.01834e-06	6.9241e-05	yes	up	0.0566667	0.853333	0.09	0.08	0	0.73	0.61	1.22	Probable glycerol-3-Phosphate acyltransferase 2
AH07G17820	13.9796	3.80525	4.00057e-21	2.88194e-19	yes	up	2.63667	36.6	1.91	2.25	3.75	59.26	17.18	33.36	ATP-citrate synthase alpha chain protein 1
AH08G12930	13.9053	3.79756	1.95265e-11	5.51199e-10	yes	up	0.113333	1.5	0.13	0.04	0.17	1.18	1.19	2.13	Phospholipase D alpha 4
AH07G22790	13.8365	3.79041	0.000295168	0.00226265	yes	up	0.07	0.996667	0.11	0.1	0	1.94	0.15	0.9	Myrcene synthase, chloroplastic
AH05G03980	13.8348	3.79023	8.56037e-92	9.60249e-89	yes	up	3.18667	41.3067	3.48	2.91	3.17	36.13	46.26	41.53	Transcription factor bHLH25
AH01G27400	13.7974	3.78632	0.000147107	0.00122775	yes	up	2.23	31.4333	1.58	3.44	1.67	72.51	12.23	9.56	Protein SRG1
AH13G45070	13.7194	3.77815	0.00879998	0.0402167	yes	up	0.423333	5.98333	1.27	0	0	2.52	9.26	6.17	Unknown function
AH03G08750	13.691	3.77515	5.59548e-30	7.53199e-28	yes	up	1.17333	18.1367	0.79	1.59	1.14	12.34	19.37	22.7	4-coumarate--CoA ligase 2
AH17G31900	13.6545	3.77131	4.9686e-12	1.49385e-10	yes	up	0.196667	2.74	0.04	0.28	0.27	2.55	2.56	3.11	Nodulation-signaling pathway 2 protein
AH02G03370	13.636	3.76935	2.69084e-14	1.04598e-12	yes	up	0.08	1.14333	0.04	0.11	0.09	0.84	1.19	1.4	U-box domain-containing protein 33
AH05G02130	13.6253	3.76822	1.82721e-06	2.32915e-05	yes	up	1.24	17.6367	1.43	1.17	1.12	36.61	9.41	6.89	Protein DETOXIFICATION 45, chloroplastic
AH20G33650	13.6147	3.7671	0.00614846	0.0300589	yes	up	0.0133333	0.196667	0.04	0	0	0.21	0.17	0.21	Receptor-like protein kinase FERONIA
AH09G07960	13.5561	3.76087	2.44482e-19	1.51756e-17	yes	up	1.20333	15.8867	0.56	0.66	2.39	18.42	12.03	17.21	Cytochrome P450 82G1
AH03G01010	13.5089	3.75584	3.35359e-15	1.40567e-13	yes	up	0.156667	2.12667	0.07	0.14	0.26	2.45	1.94	1.99	BEL1-like homeodomain protein 8
AH16G44260	13.4783	3.75257	2.40318e-25	2.39368e-23	yes	up	1.86667	25.5167	1.69	1.54	2.37	40.5	17.5	18.55	Sphingolipid delta-8 desaturase
AH04G27740	13.4709	3.75177	2.10055e-154	9.89631e-151	yes	up	4.19	58.02	3.97	3.59	5.01	55.65	56.49	61.92	Phospholipase A(1) LCAT3
AH18G28150	13.463	3.75092	3.27452e-07	4.78364e-06	yes	up	0.32	4.02333	0.08	0.3	0.58	6.91	2.32	2.84	Probable peroxygenase 5
AH01G16600	13.4234	3.74668	1.57221e-22	1.2995e-20	yes	up	0.946667	13.1433	0.5	0.93	1.41	12.59	12.37	14.47	Dehydration-responsive element-binding protein 1F
AH19G30260	13.3883	3.7429	5.75433e-197	6.77759e-193	yes	up	19.25	264.723	16.09	18.61	23.05	243.75	273.32	277.1	Agglutinin-1
AH16G13340	13.3079	3.73422	7.57687e-95	9.15305e-92	yes	up	5.88	82.1167	5.34	6.17	6.13	74.05	73.4	98.9	Probable WRKY transcription factor 30
AH12G01700	13.2866	3.7319	3.65687e-05	0.000353989	yes	up	0.11	1.67	0.07	0.26	0	1.47	2.84	0.7	Putative UDP-rhamnose:rhamnosyltransferase 1
AH09G09820	13.2857	3.73181	1.69424e-17	8.88874e-16	yes	up	2.43333	31.7267	0.81	2.45	4.04	45.61	22.2	27.37	Uncharacterized protein
AH12G06170	13.2659	3.72965	1.11851e-06	1.48818e-05	yes	up	0.116667	1.52333	0.04	0.15	0.16	0.67	1.45	2.45	Putative transporter C5D6.04
AH10G21270	13.2618	3.72921	1.29644e-10	3.24324e-09	yes	up	0.21	2.93333	0.18	0.03	0.42	1.93	3.96	2.91	Carotenoid 9,10(9',10')-cleavage dioxygenase 1
AH01G16860	13.2162	3.72424	8.25024e-05	0.000735605	yes	up	0.903333	11.5533	0.67	0.59	1.45	25.94	4.05	4.67	Vignain
AH16G42840	13.1685	3.71902	0.00968522	0.0434695	yes	up	0.0166667	0.22	0.02	0	0.03	0.12	0.12	0.42	LRR receptor-like serine/threonine-protein kinase FLS2
AH05G33010	13.1535	3.71738	1.62998e-62	9.36502e-60	yes	up	4.56	62.39	4.39	4.29	5	41.59	70.15	75.43	Uncharacterized protein
AH06G09380	13.1166	3.71333	3.25126e-83	3.06353e-80	yes	up	5.98333	83.2033	6.03	6.42	5.5	69.71	80.6	99.3	Probable WRKY transcription factor 30
AH11G17280	13.0842	3.70976	1.47354e-19	9.3688e-18	yes	up	0.88	11.8767	0.4	0.84	1.4	11.61	10.77	13.25	Dehydration-responsive element-binding protein 1F
AH09G16570	13.0758	3.70883	3.34342e-05	0.000327074	yes	up	0.09	1.24	0.11	0.1	0.06	0.83	1.01	1.88	Protein SRC2
AH15G07530	13.0293	3.70369	8.3512e-21	5.86363e-19	yes	up	0.71	9.55	0.68	0.47	0.98	6.18	8.42	14.05	Chalcone synthase
AH05G29560	12.9967	3.70008	3.29966e-06	3.97996e-05	yes	up	0.0466667	0.66	0.07	0.02	0.05	0.65	0.8	0.53	Transposon Ty3-I Gag-Pol polyprotein
AH19G36160	12.9936	3.69973	4.04354e-131	1.00265e-127	yes	up	3.91333	52.2167	3.73	3.18	4.83	45.25	54.13	57.27	Transketolase, chloroplastic
AH14G35090	12.9865	3.69894	5.71417e-22	4.40608e-20	yes	up	3.44667	44.16	2.36	2.26	5.72	67.3	33.58	31.6	Probable calcium-binding protein CML45
AH12G18300	12.915	3.69098	1.53567e-19	9.71139e-18	yes	up	0.403333	5.32333	0.2	0.38	0.63	3.55	6.02	6.4	Probable iNACtive purple acid phosphatase 16
AH20G24100	12.8877	3.68793	0.000979526	0.00641466	yes	up	0.223333	3.12	0.35	0.32	0	0.88	5.13	3.35	uncharacterized protein LOC101506875
AH12G22230	12.8797	3.68703	1.17045e-11	3.38928e-10	yes	up	0.3	3.97667	0.25	0.28	0.37	3.32	2.57	6.04	Aldo-keto reductase family 4 member C9
AH13G16650	12.8636	3.68522	0.00598482	0.0294048	yes	up	0.04	0.486667	0	0.03	0.09	1.2	0.14	0.12	External alternative NAD(P)H-ubiquinone oxidoreductase B3, mitochondrial
AH19G03950	12.8346	3.68197	2.38266e-22	1.9156e-20	yes	up	1.29333	16.3233	0.81	0.63	2.44	14.99	16.74	17.24	Ras-related protein Rab7
AH09G03440	12.7928	3.67727	4.8594e-06	5.67528e-05	yes	up	0.233333	2.96667	0.07	0.07	0.56	3.11	1.47	4.32	Histidine-containing phosphotransfer protein 4
AH04G29410	12.7618	3.67376	5.6142e-11	1.48263e-09	yes	up	1.14667	14.7367	1.09	1.49	0.86	10.29	15.67	18.25	Uncharacterized protein
AH19G42600	12.738	3.67107	0.00118429	0.00756345	yes	up	0.0266667	0.343333	0	0.02	0.06	0.32	0.44	0.27	Protein HOTHEAD
AH13G29660	12.6994	3.66669	5.37222e-19	3.23659e-17	yes	up	0.63	7.85667	0.44	0.36	1.09	10.49	6.68	6.4	Ornithine decarboxylase
AH09G23190	12.6245	3.65815	0.000952966	0.00626354	yes	up	0.38	4.58667	0.89	0.25	0	4.56	1.81	7.39	TGACG-sequence-specific DNA-binding protein TGA-1A
AH10G30370	12.6047	3.65589	5.01261e-64	2.95199e-61	yes	up	4.22333	54.3633	4	3.73	4.94	59.3	50.45	53.34	Calcium-binding protein CML37
AH13G47450	12.583	3.6534	3.9282e-06	4.66404e-05	yes	up	0.216667	2.7	0.28	0.07	0.3	4.6	2.05	1.45	Protein MIZU-KUSSEI 1
AH03G01560	12.5597	3.65073	0.000512974	0.00367179	yes	up	2.56	31.51	2.73	1.51	3.44	74.82	13.17	6.54	Fasciclin-like arabinogalactan protein 11
AH01G05550	12.5163	3.64574	8.51368e-06	9.47343e-05	yes	up	0.12	1.54333	0.05	0.14	0.17	0.55	2.15	1.93	Spermidine coumaroyl CoA acyltransferase
AH14G34310	12.5132	3.64538	2.38328e-116	4.3186e-113	yes	up	15.1133	195.9	14.85	15.7	14.79	187.59	197.15	202.96	Uncharacterized protein
AH01G15860	12.5072	3.64469	0.010277	0.04557	yes	up	0.04	0.503333	0.1	0	0.02	1.3	0.04	0.17	Probable aminotransferase ACS10
AH12G06160	12.4774	3.64124	0.000673721	0.00465616	yes	up	0.08	0.99	0.14	0	0.1	0.23	1.26	1.48	GDSL esterase/lipase 1
AH01G05360	12.45	3.63807	1.16754e-14	4.6814e-13	yes	up	0.47	5.59	0.22	0.66	0.53	8.84	3.46	4.47	Laccase-3
AH12G30190	12.3943	3.6316	0.00296351	0.0163808	yes	up	0.166667	2.28333	0.31	0.19	0	5.07	0.57	1.21	TMV resistance protein N
AH18G25020	12.3894	3.63104	2.12617e-07	3.21367e-06	yes	up	4.51	55.65	4.18	3.21	6.14	103.99	21.54	41.42	ATP-citrate synthase alpha chain protein 1
AH19G41140	12.3706	3.62884	2.08577e-06	2.62185e-05	yes	up	0.16	2.00667	0.13	0.27	0.08	4.2	0.88	0.94	Cysteine-rich receptor-like protein kinase 25
AH15G33060	12.3168	3.62256	5.74411e-07	8.04127e-06	yes	up	80.16	993.127	77.5	70.45	92.53	1931.62	388.26	659.5	Miraculin
AH10G23980	12.3136	3.62218	3.92622e-07	5.65676e-06	yes	up	0.226667	2.78667	0.11	0.21	0.36	4.79	1.59	1.98	Thaumatin-like protein
AH04G28240	12.3092	3.62166	5.23816e-10	1.19393e-08	yes	up	0.41	4.92	0.22	0.3	0.71	8.75	3.2	2.81	UDP-glycosyltransferase 74G1
AH17G13730	12.3025	3.62088	0.00603407	0.0296036	yes	up	0.0366667	0.466667	0	0.11	0	0.95	0.3	0.15	Protein CHUP1, chloroplastic
AH19G15620	12.257	3.61554	1.11214e-06	1.48095e-05	yes	up	0.526667	6.46333	0.28	0.55	0.75	13.38	4.7	1.31	Germin-like protein subfamily 2 member 4
AH01G14840	12.2466	3.61431	5.43433e-06	6.29524e-05	yes	up	0.266667	3.66	0.5	0.2	0.1	1.67	5.02	4.29	Uncharacterized protein
AH08G07700	12.2278	3.6121	3.76903e-33	6.0398e-31	yes	up	0.98	12.1267	1.03	0.52	1.39	11.24	12.47	12.67	Purine permease 3
AH07G08670	12.2091	3.60988	2.02889e-14	7.94573e-13	yes	up	0.19	2.31333	0.12	0.16	0.29	3.34	1.46	2.14	Probable LRR receptor-like serine/threonine-protein kinase At3g47570
AH06G03970	12.2067	3.60961	5.42011e-05	0.000503763	yes	up	1.05667	12.85	1.06	0.67	1.44	26.51	3.06	8.98	Uncharacterized protein At5g01610
AH08G24270	12.196	3.60834	0.00142063	0.00883214	yes	up	0.05	0.59	0.05	0	0.1	0.47	0.66	0.64	Uncharacterized protein
AH15G19220	12.1494	3.60281	1.05206e-25	1.08459e-23	yes	up	1.23333	15.8333	1.29	1.28	1.13	9.77	16.39	21.34	Clavaminate synthase-like protein At3g21360
AH07G24130	12.1396	3.60165	0.00162847	0.00993036	yes	up	0.0233333	0.293333	0.05	0.02	0	0.28	0.22	0.38	Receptor-like protein 12
AH13G55710	12.0833	3.59494	0.00033542	0.00253288	yes	up	0.0633333	0.726667	0	0.09	0.1	0.91	0.62	0.65	Putative B3 domain-containing protein Os03g0621600
AH03G05950	12.0713	3.59351	9.83573e-13	3.2292e-11	yes	up	0.603333	7.61667	0.92	0.55	0.34	10.99	6	5.86	Dirigent protein 23
AH14G35060	12.0474	3.59065	0.0098893	0.0441769	yes	up	0.12	1.34	0.07	0.02	0.27	3.35	0.39	0.28	Granule-bound starch synthase 2, chloroplastic/amyloplastic
AH16G20690	11.9797	3.58252	0.00552037	0.0274671	yes	up	0.03	0.323333	0	0	0.09	0.16	0.28	0.53	Probable glycosyltransferase At5g03795
AH04G04880	11.9467	3.57854	0.000116977	0.00100513	yes	up	0.143333	1.70667	0.17	0	0.26	1.09	2.31	1.72	Early nodulin-like protein 2
AH08G07430	11.9236	3.57574	1.53487e-19	9.71139e-18	yes	up	11.0967	131.66	7.45	10.3	15.54	220.17	68.66	106.15	Protein EXORDIUM
AH10G17100	11.869	3.56913	1.69087e-07	2.61272e-06	yes	up	0.426667	5.31	0.29	0.54	0.45	3.55	5.56	6.82	Two-component response regulator ARR17
AH17G13230	11.8478	3.56654	0.00925018	0.0418238	yes	up	0.04	0.483333	0.06	0.06	0	0.6	0.48	0.37	Protein LIGHT-DEPENDENT SHORT HYPOCOTYLS 6
AH02G25180	11.6616	3.5437	5.11246e-54	2.09446e-51	yes	up	1.07667	12.2333	1.16	0.86	1.21	12.46	12.17	12.07	Uncharacterized protein
AH08G20460	11.6418	3.54125	1.86955e-53	7.34e-51	yes	up	19.7367	234.71	14.88	20.35	23.98	225.31	203.95	274.87	Calcium-binding protein PBP1
AH09G07200	11.539	3.52844	1.60782e-22	1.32661e-20	yes	up	1.52667	18.2333	0.76	1.43	2.39	13.82	14.35	26.53	Non-specific phospholipase C3
AH13G04200	11.5109	3.52493	3.21826e-06	3.89113e-05	yes	up	0.19	2.25667	0	0.34	0.23	2.52	1.86	2.39	zinc fingerprotein ZAT12
AH15G16010	11.4927	3.52264	9.04496e-17	4.47152e-15	yes	up	0.436667	5.00667	0.41	0.35	0.55	5.16	4.02	5.84	Ribonuclease 1
AH16G28160	11.4828	3.5214	5.74831e-05	0.000531541	yes	up	35.3033	404.787	29.06	29.09	47.76	874.19	197.08	143.09	Nucleoside-triphosphatase
AH16G45190	11.4753	3.52046	8.15924e-21	5.73741e-19	yes	up	1.16667	13.3833	0.73	0.79	1.98	18.05	9.59	12.51	7-deoxyloganetin glucosyltransferase
AH04G15000	11.4593	3.51845	2.38308e-21	1.74882e-19	yes	up	1.71	20.0433	1.12	1.16	2.85	12.34	25.76	22.03	Transcription factor TGA7
AH03G38460	11.4114	3.51241	1.12864e-07	1.7958e-06	yes	up	4.65667	53.2	4.69	3.27	6.01	95.72	20.09	43.79	Scopoletin glucosyltransferase
AH14G43190	11.3992	3.51087	2.43017e-07	3.63036e-06	yes	up	0.203333	2.48	0.1	0.41	0.1	1.38	3.32	2.74	Isoflavone 7-O-methyltransferase
AH10G02480	11.3627	3.50623	0.000200228	0.00161585	yes	up	0.0366667	0.383333	0.02	0.02	0.07	0.57	0.34	0.24	Glycogen phosphorylase 1
AH19G12870	11.3337	3.50255	6.12367e-08	1.01873e-06	yes	up	84.3733	965.003	70.63	87.26	95.23	1760.22	420.97	713.82	Linoleate 9S-lipoxygenase
AH12G13420	11.2572	3.49277	2.95147e-146	1.06964e-142	yes	up	10.8267	124.87	9.88	9.5	13.1	121.06	118.55	135	Soluble inorganic pyrophosphatase 4
AH05G22780	11.2245	3.48858	9.91003e-15	3.99736e-13	yes	up	1.46667	17.4033	1.74	1.63	1.03	9.54	13.68	28.99	Miraculin
AH13G42330	11.2225	3.48833	9.47997e-08	1.53008e-06	yes	up	0.106667	1.25	0.21	0.05	0.06	0.94	1.2	1.61	Butyrate--CoA ligase AAE11, peroxisomal
AH09G28360	11.2203	3.48804	5.93839e-136	1.55431e-132	yes	up	15.6667	181.043	13.91	16.13	16.96	184.02	171.2	187.91	uncharacterized protein LOC101497518
AH05G38020	11.2126	3.48704	0.00695171	0.033247	yes	up	0.0266667	0.286667	0.08	0	0	0.39	0.15	0.32	Replication protein A 70 kDa DNA-binding subunit C
AH13G50700	11.2086	3.48653	8.90382e-103	1.16524e-99	yes	up	19.27	221.38	13.88	20.26	23.67	211.3	238.67	214.17	Purple acid phosphatase 3
AH12G35270	11.183	3.48323	0.000401377	0.00297142	yes	up	0.0866667	0.993333	0.05	0.05	0.16	0.37	1.44	1.17	Uncharacterized protein
AH09G34790	11.1463	3.47849	0.000282086	0.00217867	yes	up	0.1	1.13667	0.06	0.22	0.02	1.4	0.97	1.04	L10-interacting MYB domain-containing protein
AH06G20190	11.1216	3.47529	1.2491e-06	1.64658e-05	yes	up	0.103333	1.23667	0	0.18	0.13	0.99	0.88	1.84	Pentatricopeptide repeat-containing protein At1g22960, mitochondrial
AH02G07490	11.0825	3.47022	5.67709e-20	3.75126e-18	yes	up	0.62	7.08	0.62	0.38	0.86	7.3	7.72	6.22	Beta-carotene isomerase D27, chloroplastic
AH13G06990	10.9906	3.45819	3.47573e-08	5.99165e-07	yes	up	0.2	2.32333	0.03	0.41	0.16	2.78	1.61	2.58	Protein RAFTIN 1A
AH06G12330	10.9745	3.45608	3.19589e-52	1.14067e-49	yes	up	9.15667	104.673	10.26	7.18	10.03	72.53	114.94	126.55	Probable inorganic Phosphate transporter 1-7
AH01G31830	10.947	3.45246	0.00206137	0.0121169	yes	up	0.146667	1.81667	0.35	0.09	0	0.74	1.08	3.63	3-ketoacyl-CoA synthase 11
AH14G27940	10.9005	3.44632	2.25411e-07	3.3929e-06	yes	up	0.23	2.65	0.21	0.33	0.15	1.97	2.45	3.53	Unknown function
AH13G42150	10.868	3.44202	0.00103602	0.0067287	yes	up	1.52333	15.88	1.75	0.69	2.13	35.08	9.88	2.68	Protein TPX2
AH12G25330	10.8508	3.43972	0.000138558	0.00116424	yes	up	0.643333	6.87667	0.39	0.54	1	14.93	3.35	2.35	Unknown function
AH13G08780	10.8275	3.43663	1.23489e-15	5.46286e-14	yes	up	0.893333	9.86333	0.53	1.18	0.97	13.75	7.32	8.52	Dirigent protein 23
AH15G31950	10.815	3.43497	0.000746374	0.00508149	yes	up	0.146667	1.51667	0.04	0.21	0.19	3.73	0.3	0.52	Protein NtpR
AH17G33390	10.8096	3.43424	5.80901e-11	1.52979e-09	yes	up	0.97	10.21	0.64	0.53	1.74	17.62	7.58	5.43	Transcription factor bHLH93
AH05G35560	10.7897	3.43158	2.06024e-07	3.12506e-06	yes	up	0.46	4.7	0.13	0.35	0.9	5.47	3.63	5	Uncharacterized protein
AH19G39780	10.7705	3.42901	4.98669e-121	9.78907e-118	yes	up	21.7667	241.643	17.66	22.97	24.67	216.06	243.58	265.29	Uncharacterized protein
AH04G28230	10.7446	3.42554	2.4063e-44	6.59116e-42	yes	up	4.85667	56.8067	4.12	4.22	6.23	52.5	68.58	49.34	Dihydrolipoyllysine-residue acetyltransferase component 1 of pyruvate dehydrogenase complex, mitochondrial
AH19G25600	10.7123	3.4212	0.000111025	0.000959591	yes	up	0.106667	1.10667	0	0.13	0.19	1.46	0.26	1.6	Protein SIEVE ELEMENT OCCLUSION B
AH01G32060	10.7028	3.41992	6.366e-13	2.1425e-11	yes	up	0.68	7.23667	0.23	0.58	1.23	6.43	5.02	10.26	Feruloyl CoA ortho-hydroxylase 1
AH18G25120	10.6806	3.41691	4.45805e-07	6.35882e-06	yes	up	18.19	191.627	11.19	17.09	26.29	362.79	110.76	101.33	Vicianin hydrolase (Fragment)
AH15G08580	10.6661	3.41496	0.000936855	0.00617574	yes	up	0.333333	3.32333	0.2	0.35	0.45	8.24	1.55	0.18	Mavicyanin
AH16G38230	10.6451	3.41212	3.3408e-24	3.09224e-22	yes	up	2.69	28.93	2.74	2.23	3.1	44.71	21.46	20.62	Sphingolipid delta-8 desaturase
AH08G11250	10.6389	3.41127	0.000382174	0.00284535	yes	up	0.726667	7.76667	1.31	0	0.87	4.8	7.91	10.59	Uncharacterized protein
AH10G25930	10.6237	3.40921	0.000903345	0.00598584	yes	up	0.0833333	0.876667	0.12	0	0.13	1.11	0.77	0.75	PI-PLC X domain-containing protein At5g67130
AH03G40290	10.5615	3.40074	2.61461e-18	1.48591e-16	yes	up	0.483333	5.24333	0.56	0.43	0.46	4.57	3.93	7.23	High affinity nitrate transporter 2.5
AH15G33610	10.543	3.39821	0.00368423	0.0196781	yes	up	0.03	0.313333	0	0.03	0.06	0.24	0.34	0.36	Probable leucine-rich repeat receptor-like protein kinase At5g05160
AH09G07940	10.5376	3.39748	2.96081e-08	5.16831e-07	yes	up	0.64	6.73	0.81	0.17	0.94	10.06	3.81	6.32	Cytochrome P450 82C2
AH03G43720	10.5337	3.39694	0.000111485	0.000963037	yes	up	0.08	0.903333	0.04	0.2	0	0.76	1.08	0.87	Protein DETOXIFICATION 16
AH09G29270	10.5208	3.39518	3.98676e-10	9.29842e-09	yes	up	0.276667	2.99333	0.27	0.36	0.2	4.4	1.9	2.68	3-ketoacyl-CoA synthase 6
AH08G07060	10.519	3.39492	1.26048e-12	4.07583e-11	yes	up	0.216667	2.36	0.23	0.1	0.32	1.83	2.17	3.08	Random slug protein 5
AH08G06980	10.4322	3.38297	0.00172341	0.0104337	yes	up	0.0533333	0.62	0	0.09	0.07	1.27	0.3	0.29	Uncharacterized protein
AH00G03850	10.4165	3.38079	0.00020424	0.00164373	yes	up	0.11	1.13667	0.06	0.22	0.05	1.64	0.5	1.27	Pectinesterase QRT1
AH13G07680	10.3996	3.37846	0.00134477	0.00843064	yes	up	0.0633333	0.713333	0.05	0.14	0	0.76	0.87	0.51	Protein SHORT INTERNODES
AH03G44510	10.3971	3.37812	0.00546915	0.0272607	yes	up	0.07	0.79	0	0.21	0	1.24	0.55	0.58	uncharacterized protein LOC106775387
AH13G03440	10.3577	3.37263	0.000718656	0.00491408	yes	up	2.71333	27.88	1.95	2.66	3.53	66.24	10.43	6.97	Fasciclin-like arabinogalactan protein 11
AH00G05670	10.3139	3.36651	1.92999e-122	4.32988e-119	yes	up	21.2867	225.973	18.64	19.94	25.28	192.9	243.01	242.01	Putative calcium-binding protein CML19
AH19G11020	10.286	3.36261	0.000169346	0.00139239	yes	up	0.98	9.93333	0.62	0.85	1.47	21.73	4.84	3.23	Cytochrome P450 82G1
AH12G08900	10.285	3.36248	2.51147e-11	7.0138e-10	yes	up	0.443333	4.62	0.48	0.26	0.59	2.66	5.9	5.3	Beta-carotene isomerase D27, chloroplastic
AH13G42740	10.2595	3.35889	0.000464407	0.00336869	yes	up	2.42667	24.1967	1.68	1.88	3.72	56.13	8.33	8.13	UDP-glycosyltransferase 91A1
AH14G06760	10.2542	3.35815	9.76054e-66	6.13131e-63	yes	up	4.24	45.2	4.29	3.62	4.81	48.5	45.91	41.19	Inositol monophosphatase 3
AH18G02220	10.2515	3.35776	1.91925e-30	2.6673e-28	yes	up	4.09	43.9333	3.99	4.25	4.03	25.78	46.97	59.05	Inorganic pyrophosphatase 2
AH01G00590	10.2135	3.35241	3.23252e-88	3.31073e-85	yes	up	2.69333	28.2033	2.28	2.51	3.29	27.7	28.01	28.9	Elongation of fatty acids protein 3-like
AH15G04450	10.1734	3.34673	3.80092e-14	1.45116e-12	yes	up	4.33667	42.6267	1.64	2.7	8.67	53.46	33.28	41.14	Dehydration-responsive element-binding protein 1E
AH13G34810	10.1662	3.34571	0.000179067	0.00146211	yes	up	0.19	1.83	0.13	0.08	0.36	4.05	0.79	0.65	11-beta-hydroxysteroid dehydrogenase-like 4B
AH09G32500	10.1508	3.34352	3.33171e-22	2.64699e-20	yes	up	39.7933	411.72	38.27	33.06	48.05	682.39	252.51	300.26	Acidic endochitinase
AH16G08210	10.1418	3.34224	0.00767726	0.0359828	yes	up	0.0733333	0.716667	0.11	0.07	0.04	1.89	0.08	0.18	Galactinol synthase 1
AH07G00330	10.1416	3.34221	4.88739e-57	2.19295e-54	yes	up	11.0667	118.12	12.92	10.97	9.31	100.29	120.98	133.09	UDP-glycosyltransferase 71A15
AH01G21990	10.1333	3.34103	0.0057794	0.0285774	yes	up	2.19667	22.1	4.54	0	2.05	15.38	17.34	33.58	Unknown function
AH14G34080	10.1073	3.33733	1.98407e-05	0.000205261	yes	up	0.106667	1.05	0.08	0.08	0.16	1.45	0.59	1.11	Putative UDP-rhamnose:rhamnosyltransferase 1
AH13G53290	10.0579	3.33025	1.43505e-14	5.72963e-13	yes	up	1.02667	10.4067	0.73	1.17	1.18	17.53	6.62	7.07	Fasciclin-like arabinogalactan protein 11
AH11G03260	10.0513	3.32931	4.56369e-13	1.56712e-11	yes	up	0.483333	4.86333	0.22	0.63	0.6	7.37	3.65	3.57	Laccase-3
AH05G22580	10.0067	3.3229	8.17985e-07	1.11607e-05	yes	up	91.6033	925.46	86.72	87.51	100.58	1734.49	378.18	663.71	Miraculin
AH19G08090	9.99102	3.32063	0.0101136	0.0450192	yes	up	0.0466667	0.466667	0.05	0.09	0	0.82	0.37	0.21	Uncharacterized protein At1g28695
AH10G30110	9.95805	3.31586	0.000854655	0.00570574	yes	up	0.236667	2.25	0.12	0	0.59	0.5	2.7	3.55	Cytosolic sulfotransferase 15
AH13G27210	9.94805	3.31441	8.48102e-05	0.000754041	yes	up	5.19667	48.8967	2.44	1.65	11.5	77.2	37.28	32.21	Cinnamoyl-CoA reductase 1
AH13G41540	9.93785	3.31293	4.96001e-20	3.29128e-18	yes	up	7.10333	71.55	5.81	7.24	8.26	112.48	34.98	67.19	Scopoletin glucosyltransferase
AH16G34320	9.92394	3.31091	4.86765e-57	2.19295e-54	yes	up	6.49667	33.8333	7.02	5.81	6.66	24.14	39.43	37.93	Putative aminoacrylate hydrolase RutD
AH18G12540	9.91535	3.30966	1.5289e-112	2.48382e-109	yes	up	45.9767	470.453	45	47.62	45.31	466.11	444.45	500.8	Calcium-binding protein PBP1
AH13G30860	9.89535	3.30675	4.02271e-10	9.37299e-09	yes	up	0.36	3.70667	0.2	0.38	0.5	6.87	2.36	1.89	Cellulose synthase A catalytic subunit 7 [UDP-forming]
AH08G07450	9.89297	3.3064	4.2541e-21	3.05523e-19	yes	up	7.14667	70.3733	5.65	4.85	10.94	100.44	43.53	67.15	Protein EXORDIUM
AH07G19670	9.85916	3.30146	1.17582e-19	7.53693e-18	yes	up	11.8367	117.293	9.07	11.71	14.73	193.47	64.18	94.23	Protein EXORDIUM
AH09G14460	9.84536	3.29944	0.00509702	0.025727	yes	up	0.06	0.54	0	0.03	0.15	1.16	0.18	0.28	Putative UDP-glucuronate:xylan alpha-glucuronosyltransferase 4
AH04G12130	9.83511	3.29794	9.66646e-13	3.17806e-11	yes	up	3.89667	40.7333	3.97	6.05	1.67	53.79	34.82	33.59	RNA-binding protein 12-like
AH20G30180	9.81675	3.29525	0.00381139	0.0202531	yes	up	0.12	1.23333	0	0.36	0	2	0.54	1.16	COBRA-like protein 4
AH08G12470	9.78541	3.29063	1.17831e-09	2.55001e-08	yes	up	0.226667	2.32	0.2	0.31	0.17	3.71	1.4	1.85	Exocyst subunit exo70 family protein
AH20G32430	9.75668	3.28639	0.000123204	0.00105288	yes	up	0.42	3.97667	0.16	0.2	0.9	5.7	4.03	2.2	CASP-like protein 1D1
AH14G43470	9.74636	3.28486	1.11067e-10	2.80874e-09	yes	up	0.43	4.38667	0.38	0.47	0.44	2.78	2.92	7.46	Hyoscyamine 6-dioxygenase
AH02G24050	9.73584	3.2833	4.68533e-13	1.60655e-11	yes	up	0.206667	2.06333	0.1	0.23	0.29	1.96	2.5	1.73	CBL-interacting protein kinase 2
AH19G30590	9.73084	3.28256	0.00845534	0.0389286	yes	up	0.0933333	0.906667	0	0.09	0.19	0.61	0.63	1.48	Uncharacterized protein
AH05G37880	9.65915	3.2719	5.18386e-29	6.63661e-27	yes	up	21.42	210.497	18.32	19.63	26.31	289.69	121.41	220.39	Cellulose synthase-like protein G1
AH09G09740	9.65615	3.27145	1.18178e-05	0.000128229	yes	up	44.4933	434.11	37.49	49.05	46.94	849.77	152.38	300.18	Linoleate 9S-lipoxygenase 1
AH18G24430	9.62232	3.26638	0.0026865	0.0151073	yes	up	0.113333	1.08	0.2	0	0.14	2.02	0.54	0.68	Uncharacterized protein
AH07G19310	9.61023	3.26457	1.11087e-36	2.19902e-34	yes	up	6.90333	68.2367	5.44	6.98	8.29	51.37	73.7	79.64	Ethylene-responsive element binding factor 5
AH03G17900	9.59238	3.26189	9.72655e-20	6.30326e-18	yes	up	6.89333	70.5067	8.56	7.17	4.95	39.21	99.76	72.55	Phytohormone-binding protein
AH17G33270	9.58306	3.26049	1.27529e-06	1.67736e-05	yes	up	0.433333	4.17	0.23	0.13	0.94	7.45	2.98	2.08	probable rhamnogalacturonate lyase C
AH13G16950	9.57035	3.25857	4.79738e-09	9.51258e-08	yes	up	0.773333	7.50667	0.12	0.92	1.28	7.64	8.84	6.04	Putative cell wall protein
AH17G34710	9.55879	3.25683	0.00217161	0.012656	yes	up	0.276667	2.64333	0	0.19	0.64	2.1	3.1	2.73	Snakin-1
AH03G09280	9.55095	3.25564	9.02401e-173	5.31435e-169	yes	up	10.1733	100.51	9.52	9.76	11.24	89.51	108.37	103.65	Putative glycerol-3-Phosphate transporter 1
AH14G22640	9.536	3.25338	0.00304822	0.0167735	yes	up	0.05	0.493333	0.04	0.11	0	0.27	0.58	0.63	MYB family transcription factor APL
AH19G06650	9.46739	3.24297	3.16747e-08	5.50052e-07	yes	up	0.0833333	0.773333	0.03	0.08	0.14	0.93	0.45	0.94	ABC transporter C family member 8
AH13G45800	9.46675	3.24287	1.93852e-49	6.38666e-47	yes	up	6.08	58.4767	4.2	5.61	8.43	58.44	51.25	65.74	Nudix hydrolase 17, mitochondrial
AH02G02030	9.38418	3.23023	0.000326013	0.00247077	yes	up	0.146667	1.41667	0.29	0.07	0.08	1.91	1.36	0.98	Probable WRKY transcription factor 24
AH08G11070	9.3834	3.23011	3.05322e-08	5.3119e-07	yes	up	0.473333	3.01667	0.3	0.28	0.84	3.48	2.42	3.15	Beta-glucosidase 12
AH19G29210	9.33324	3.22238	2.93854e-30	4.02452e-28	yes	up	1.09333	13.48	0.76	1.04	1.48	13.36	14.13	12.95	Blue copper protein
AH19G10540	9.3045	3.21793	1.6853e-61	9.17403e-59	yes	up	5.32667	51.1433	5.28	4.95	5.75	47.03	59.97	46.43	Uncharacterized protein
AH14G04850	9.30405	3.21786	6.03388e-09	1.17517e-07	yes	up	1.30667	11.93	0.94	1.05	1.93	24.13	6.26	5.4	Glucose-6-Phosphate/Phosphate translocator 2, chloroplastic
AH16G28830	9.29988	3.21721	0.00141233	0.00878867	yes	up	0.0666667	0.623333	0.06	0	0.14	0.26	0.53	1.08	Chalcone synthase
AH12G02620	9.25716	3.21057	3.15193e-06	3.82034e-05	yes	up	0.316667	2.86	0.2	0.18	0.57	5.69	1.65	1.24	Cytochrome b561 and DOMON domain-containing protein At3g07570
AH14G44920	9.23413	3.20698	3.81857e-51	1.32283e-48	yes	up	16.0833	154.737	13.52	19.54	15.19	127.99	145	191.22	Probable calcium-binding protein CML45
AH14G20020	9.22251	3.20516	3.3608e-08	5.80415e-07	yes	up	0.28	2.55667	0.29	0.1	0.45	2.85	2.81	2.01	Thaumatin-like protein
AH07G04090	9.20988	3.20318	4.37258e-05	0.000415166	yes	up	2.73667	24.8533	2.62	2.79	2.8	49.97	8.46	16.13	Trifunctional UDP-glucose 4,6-dehydratase/UDP-4-keto-6-deoxy-D-glucose 3,5-epimerase/UDP-4-keto-L-rhamnose-reductase RHM1
AH04G02660	9.19623	3.20104	3.78757e-30	5.14247e-28	yes	up	3.65667	33.82	2.29	2.91	5.77	29.47	30.68	41.31	Uncharacterized protein
AH13G15850	9.17217	3.19726	0.00214784	0.012539	yes	up	0.14	1.28	0.06	0.17	0.19	3.31	0.18	0.35	Tricyclene synthase EBOS, chloroplastic
AH18G12480	9.15516	3.19458	1.30654e-28	1.63711e-26	yes	up	48.88	436.567	27.31	37.52	81.81	449.31	468.92	391.47	Dehydration-responsive protein RD22
AH19G26750	9.14306	3.19268	0.000101808	0.000887744	yes	up	7.19667	65.4933	5.54	7.23	8.82	140.53	22.84	33.11	Protein SIEVE ELEMENT OCCLUSION B
AH17G25010	9.13832	3.19193	2.78484e-05	0.000277794	yes	up	1.70667	15.15	1.16	0.93	3.03	28.61	7.43	9.41	ABSCISIC ACID 8'-hydroxylase 3
AH14G00220	9.12273	3.18947	3.00966e-36	5.83516e-34	yes	up	1.38333	12.5633	1.06	1.25	1.84	14.53	10.55	12.61	Pectinesterase/pectinesterase inhibitor PPE8B
AH06G07200	9.11126	3.18765	2.73228e-06	3.35399e-05	yes	up	0.586667	5.18	0.43	0.32	1.01	10.7	2.52	2.32	NAC domain-containing protein 21/22
AH07G06990	9.09203	3.1846	1.00108e-05	0.000109991	yes	up	0.52	5.06333	0.71	0.85	0	3.17	5.18	6.84	Uncharacterized protein
AH14G33530	9.08166	3.18296	6.64103e-06	7.56294e-05	yes	up	4.73	42.5067	3.11	4.24	6.84	78.93	31.33	17.26	Subtilisin-like protease Glyma18g48580
AH09G10730	9.0801	3.18271	0.00843921	0.0388771	yes	up	0.1	0.863333	0	0	0.3	0.58	0.83	1.18	Uncharacterized protein
AH11G34950	9.07164	3.18136	0.00241392	0.0138152	yes	up	0.143333	1.28333	0.1	0.19	0.14	3.33	0.35	0.17	CBL-interacting serine/threonine-protein kinase 21
AH14G28920	9.05353	3.17848	0.00534555	0.0267692	yes	up	0.0766667	0.726667	0.12	0.05	0.06	0.27	0.5	1.41	Ethylene-responsive transcription factor RAP2-11
AH19G00060	9.05276	3.17836	1.50351e-25	1.52992e-23	yes	up	15.4667	141.51	14.3	12.57	19.53	202.02	82.1	140.41	Cellulose synthase-like protein G1
AH13G27230	9.04353	3.17689	8.31961e-09	1.58561e-07	yes	up	0.393333	3.50667	0.35	0.1	0.73	2.65	4.61	3.26	Cinnamoyl-CoA reductase 1
AH08G15530	9.03226	3.17509	7.46649e-35	1.33246e-32	yes	up	6.33667	58.77	4.96	7.1	6.95	38.08	60.99	77.24	Alpha/beta hydrolase family protein
AH19G32780	9.00117	3.17011	5.01287e-21	3.58379e-19	yes	up	176.913	1596.26	121.72	178.67	230.35	2522.88	989.12	1276.78	Unknown function
AH18G16240	8.96883	3.16492	0.000458612	0.0033323	yes	up	0.07	0.583333	0.1	0.04	0.07	0.86	0.54	0.35	ABC transporter G family member 10
AH14G44230	8.95904	3.16334	2.64091e-05	0.000265178	yes	up	0.22	1.92667	0.07	0.22	0.37	0.72	1.3	3.76	Isoflavone 7-O-methyltransferase
AH09G11910	8.93278	3.15911	1.56177e-24	1.48947e-22	yes	up	9.02	83.2367	6.58	11.63	8.85	47.35	90.88	111.48	Uncharacterized protein C24B11.05
AH09G28250	8.92214	3.15739	2.6534e-52	9.69066e-50	yes	up	4.90333	44.4467	3.96	4.05	6.7	45.32	43.62	44.4	Probable ribose-5-Phosphate isomerase 2
AH04G29250	8.91988	3.15702	3.49012e-23	3.045e-21	yes	up	3.63	32.63	3.15	2.81	4.93	45.53	21.23	31.13	Putative UDP-rhamnose:rhamnosyltransferase 1
AH12G35570	8.90058	3.1539	7.09954e-05	0.000641751	yes	up	0.25	2.11333	0.02	0.24	0.49	4.27	1.13	0.94	Cytochrome P450 94C1
AH05G38250	8.89607	3.15317	3.7054e-10	8.66794e-09	yes	up	0.413333	3.78667	0.27	0.62	0.35	5.77	3.1	2.49	Guanosine nucleotide diPhosphate dissociation inhibitor At5g09550
AH20G21350	8.87578	3.14987	1.473e-06	1.91072e-05	yes	up	2.49	7.06333	0.32	4.67	2.48	1.3	7.31	12.58	Unknown function
AH12G15050	8.86967	3.14888	0.00718861	0.0341684	yes	up	0.0366667	0.343333	0.03	0.08	0	0.43	0.15	0.45	Protein NRT1/ PTR FAMILY 5.2
AH03G45550	8.86943	3.14884	0.00532007	0.0266605	yes	up	0.0233333	0.206667	0.02	0.03	0.02	0.37	0.16	0.09	Putative pumilio homolog 7, chloroplastic
AH13G36630	8.86735	3.1485	0.00193179	0.0115017	yes	up	0.123333	1.09	0.18	0	0.19	1.73	0.42	1.12	U-box domain-containing protein 26
AH14G03490	8.85354	3.14625	7.41825e-32	1.1166e-29	yes	up	6.46333	57.81	5.25	4.25	9.89	47.86	57.69	67.88	Uncharacterized protein
AH15G38180	8.8458	3.14499	4.78833e-31	6.81549e-29	yes	up	13.5767	123.787	10.98	12.73	17.02	69.53	154.87	146.96	Uncharacterized oxidoreductase At4g09670
AH15G19650	8.83795	3.14371	2.09619e-53	8.1618e-51	yes	up	6.45667	57.81	5.77	5.5	8.1	40.77	62.95	69.71	Uncharacterized protein
AH14G39140	8.83597	3.14339	0.00684363	0.0328434	yes	up	0.103333	0.906667	0.07	0	0.24	0.46	1.57	0.69	Isoflavone 7-O-methyltransferase
AH17G18750	8.83234	3.1428	2.28294e-119	4.30225e-116	yes	up	5.79	53.1033	5.37	6.06	5.94	48.68	57.11	53.52	Ethylene-responsive transcription factor RAP2-4
AH08G24280	8.83146	3.14265	2.51907e-11	7.03086e-10	yes	up	4.78667	42.19	4.93	2.95	6.48	75.21	19.88	31.48	Dirigent protein 21
AH11G23360	8.82229	3.14115	3.98945e-22	3.12737e-20	yes	up	1.44333	13.1567	1.23	1.77	1.33	17.69	11.2	10.58	GDSL esterase/lipase At1g74460
AH06G26090	8.81373	3.13975	7.15633e-06	8.10083e-05	yes	up	0.5	4.51667	0.54	0	0.96	3.91	5.77	3.87	Uncharacterized protein
AH07G19680	8.78911	3.13572	1.32537e-31	1.96979e-29	yes	up	24.0967	214.04	18.58	23.06	30.65	294.04	148.36	199.72	Protein EXORDIUM
AH16G03980	8.76991	3.13256	3.0691e-14	1.18812e-12	yes	up	7.59	67.81	7.93	6.8	8.04	115.33	35.68	52.42	Uncharacterized protein
AH13G29210	8.76046	3.13101	2.16626e-05	0.000221915	yes	up	0.453333	3.90333	0.13	0.25	0.98	4.77	3.11	3.83	CASP-like protein 1B1
AH08G08420	8.75581	3.13024	3.95626e-28	4.86661e-26	yes	up	2.45333	21.7967	2.1	1.95	3.31	27.79	20.67	16.93	Transcription factor bHLH93
AH03G24250	8.74415	3.12832	3.03293e-11	8.33179e-10	yes	up	1.67333	14.3067	0.81	1.06	3.15	21.64	12.71	8.57	Cinnamoyl-CoA reductase 1
AH12G06590	8.73823	3.12734	0.00680302	0.03268	yes	up	0.113333	1.04333	0.09	0.25	0	2.39	0.47	0.27	Metalloendoproteinase 4-MMP
AH03G38950	8.71723	3.12387	2.11384e-15	9.10848e-14	yes	up	0.95	8.35	1.11	0.46	1.28	11.85	6.11	7.09	Aspartic proteinase PCS1
AH19G00160	8.70958	3.1226	3.26441e-14	1.25821e-12	yes	up	1.79667	15.5067	1.08	1.56	2.75	25	11.82	9.7	Cytochrome P450 71A1
AH07G14530	8.66806	3.11571	2.79341e-09	5.72947e-08	yes	up	0.58	5	0.44	0.29	1.01	2.4	4.45	8.15	Uncharacterized protein
AH20G04310	8.66657	3.11546	2.5094e-08	4.41963e-07	yes	up	0.733333	6.38667	0.42	0.71	1.07	11.17	4.46	3.53	Fasciclin-like arabinogalactan protein 11
AH17G32070	8.65961	3.1143	3.92173e-08	6.69437e-07	yes	up	16.42	141.177	12.03	13.52	23.71	233.93	73.28	116.32	Protein EXORDIUM
AH06G01350	8.65562	3.11364	0.00351513	0.0189288	yes	up	0.0466667	0.42	0	0.07	0.07	0.48	0.34	0.44	3,9-dihydroxypterocarpan 6A-monooxygenase
AH03G20110	8.63476	3.11016	2.39389e-20	1.63454e-18	yes	up	3.42333	29.82	3.09	2.74	4.44	44.18	18.12	27.16	Scopoletin glucosyltransferase
AH13G11980	8.62831	3.10908	4.93589e-10	1.12941e-08	yes	up	0.973333	8.32333	0.76	0.62	1.54	14.31	3.92	6.74	Probable aquaporin TIP5-1
AH11G31570	8.61401	3.10669	3.68978e-35	6.71183e-33	yes	up	5.93	53.2367	5.08	6.4	6.31	45.31	58.73	55.67	Calcium-binding protein CML19
AH19G12820	8.58888	3.10247	1.8471e-07	2.83461e-06	yes	up	62.6667	543.85	51.73	65.37	70.9	951.85	264.36	415.34	Linoleate 9S-lipoxygenase 1
AH16G22340	8.58843	3.10239	3.78818e-05	0.000365873	yes	up	0.173333	1.60667	0.32	0.03	0.17	2.7	1.13	0.99	Probable purple acid phosphatase 20
AH03G48790	8.58761	3.10226	6.71546e-17	3.35509e-15	yes	up	3.81333	32.71	2.56	3.71	5.17	51.76	18.99	27.38	BAHD acyltransferase At5g47980
AH13G51390	8.58134	3.1012	8.44365e-23	7.14194e-21	yes	up	14.16	123.387	14.28	11.29	16.91	181.89	72.33	115.94	BAHD acyltransferase At5g47980
AH06G26640	8.5774	3.10054	1.20751e-26	1.32609e-24	yes	up	0.59	5.20667	0.76	0.38	0.63	4.05	5.72	5.85	ABC transporter B family member 11
AH08G11630	8.56209	3.09796	1.19324e-09	2.58114e-08	yes	up	0.663333	5.86	0.59	0.47	0.93	2.37	6.11	9.1	Alcohol dehydrogenase 1
AH12G11130	8.55212	3.09628	0.00481209	0.0245333	yes	up	0.0333333	0.25	0	0.02	0.08	0.43	0.16	0.16	Cellulose synthase A catalytic subunit 4 [UDP-forming]
AH00G03520	8.5241	3.09155	2.14439e-05	0.000219915	yes	up	0.33	2.88667	0.35	0.38	0.26	5.84	1.19	1.63	Fasciclin-like arabinogalactan protein 11
AH20G02550	8.49927	3.08734	4.68633e-25	4.63839e-23	yes	up	14.1767	122.377	10.91	14.32	17.3	164.97	83.82	118.34	Pathogenesis-related protein 1C
AH03G43200	8.49804	3.08713	7.11752e-37	1.43302e-34	yes	up	3.48667	30.52	2.56	3.79	4.11	23.73	32.63	35.2	Nudix hydrolase 17, mitochondrial
AH05G17050	8.4849	3.0849	0.00899381	0.0409555	yes	up	0.08	0.753333	0	0.24	0	0.36	0.56	1.34	Xyloglucan-specific galacturonosyltransferase
AH14G35270	8.45494	3.0798	1.00347e-16	4.94008e-15	yes	up	0.656667	5.80667	0.84	0.54	0.59	5.43	6.78	5.21	Vesicle transport v-SNARE 13
AH03G26070	8.44159	3.07751	9.30085e-13	3.06213e-11	yes	up	0.32	2.79333	0.12	0.38	0.46	2.81	2.55	3.02	Ornithine decarboxylase
AH01G29750	8.42597	3.07484	8.46724e-05	0.000753385	yes	up	0.466667	3.51	0.23	0.3	0.87	6.92	1.08	2.53	Protein C2-DOMAIN ABA-RELATED 11
AH04G11210	8.39625	3.06974	0.000519438	0.00371355	yes	up	0.103333	0.963333	0.14	0.12	0.05	0.46	0.83	1.6	Mitochondrial amidoxime reducing component 2
AH15G30330	8.39064	3.06878	2.36903e-19	1.47246e-17	yes	up	1.86	15.54	1.36	1.96	2.26	11.56	12.17	22.89	Probable caffeoyl-CoA O-methyltransferase At4g26220
AH15G36640	8.38168	3.06724	0.00508321	0.0256711	yes	up	0.0466667	0.406667	0	0.1	0.04	0.48	0.38	0.36	Probable polygalacturonase
AH05G33330	8.34621	3.06112	5.96741e-14	2.23662e-12	yes	up	0.83	7.18667	0.84	0.64	1.01	7.98	6.98	6.6	Protein MIZU-KUSSEI 1
AH14G43540	8.32826	3.05802	0.000511375	0.00366257	yes	up	1.56333	12.8467	1.5	0.86	2.33	26.98	7.65	3.91	COBRA-like protein 4
AH09G03970	8.32392	3.05726	3.15001e-08	5.47222e-07	yes	up	0.62	4.01333	0.11	0.56	1.19	3.04	5.7	3.3	Uncharacterized protein
AH15G30790	8.31768	3.05618	1.03353e-41	2.52293e-39	yes	up	3.41	29.57	3.09	3.74	3.4	23.23	33.45	32.03	Putative uncharacterized protein
AH12G16570	8.30578	3.05412	3.44593e-70	2.42311e-67	yes	up	19.6433	169.027	17.46	20.17	21.3	134.01	167.84	205.23	Ethylene-responsive transcription factor ERF105
AH13G40260	8.30199	3.05346	2.40268e-11	6.72195e-10	yes	up	0.593333	4.88	0.44	0.31	1.03	5.03	3.74	5.87	Squamosa promoter-binding protein 1
AH15G01250	8.26199	3.04649	9.75586e-05	0.000854644	yes	up	5.39667	45.0867	6.33	3.88	5.98	89.01	14.18	32.07	Soyasapogenol B glucuronide galactosyltransferase
AH04G11280	8.25913	3.04599	0.00080689	0.00544082	yes	up	2.2	17.91	1.6	2	3	39.11	10.32	4.3	Cellulose synthase A catalytic subunit 4 [UDP-forming]
AH11G30810	8.24232	3.04305	0.00385247	0.0204232	yes	up	0.46	3.7	0.27	0	1.11	5.23	2.87	3	Uncharacterized protein
AH15G35170	8.22204	3.0395	0.00416336	0.0217539	yes	up	0.123333	1.03667	0.09	0.17	0.11	1.1	0.65	1.36	Peroxidase 66
AH14G44000	8.21269	3.03785	1.63592e-07	2.53279e-06	yes	up	0.273333	2.29	0.21	0.35	0.26	3.52	1.7	1.65	Malonyl-CoA:anthocyanidin 5-O-glucoside-6''-O-malonyltransferase
AH20G08910	8.19148	3.03412	1.18413e-06	1.56751e-05	yes	up	9.64	80.05	10.19	7.99	10.74	142.3	34.02	63.83	Soyasaponin III rhamnosyltransferase
AH14G37920	8.18839	3.03358	0.000187484	0.00152449	yes	up	0.513333	4.29667	0.96	0.18	0.4	5.83	3.76	3.3	Unknown function
AH19G20440	8.18685	3.03331	0.000120138	0.00102892	yes	up	0.463333	3.76667	0.24	0.18	0.97	6.93	2.48	1.89	Guanine deaminase
AH09G07080	8.18652	3.03325	7.98156e-14	2.95393e-12	yes	up	1.06667	8.8	1.05	0.78	1.37	13.7	5.7	7	Spermidine hydroxycinnamoyl transferase
AH16G02310	8.1858	3.03312	0.00405473	0.0213013	yes	up	0.0833333	0.613333	0.1	0	0.15	0.28	0.9	0.66	F-box protein At2g27310
AH09G18720	8.18041	3.03217	2.13508e-17	1.11272e-15	yes	up	89.6967	739.99	78.84	83.52	106.73	1238.32	409.08	572.57	Bowman-Birk type proteinase inhibitor B-II
AH11G08970	8.17496	3.03121	1.78425e-18	1.03396e-16	yes	up	1.10333	9.27333	1.03	0.96	1.32	9.24	10.47	8.11	Elongation of fatty acids protein 3-like
AH07G05970	8.17052	3.03043	5.87431e-38	1.23003e-35	yes	up	5.06667	40.29	3.5	4.64	7.06	47.55	33.87	39.45	uncharacterized protein LOC106776892 isoform X2
AH03G01620	8.15954	3.02849	6.72904e-07	9.29965e-06	yes	up	0.77	6.16333	0.58	0.48	1.25	10.81	4.21	3.47	Fasciclin-like arabinogalactan protein 11
AH13G53940	8.14415	3.02576	8.71072e-10	1.92671e-08	yes	up	2.42	19.7067	0.76	3.04	3.46	30.79	13.01	15.32	Fasciclin-like arabinogalactan protein 11
AH18G01750	8.14178	3.02534	0.000937283	0.0061777	yes	up	0.886667	7.02	0.83	0.39	1.44	17.03	1.77	2.26	Dehydration-responsive element-binding protein 3
AH12G06790	8.13762	3.02461	3.05611e-08	5.31498e-07	yes	up	0.366667	3.09	0.52	0.21	0.37	4.04	2.7	2.53	(+)-neomenthol dehydrogenase
AH05G06080	8.1105	3.01979	2.40458e-12	7.47276e-11	yes	up	1.57667	13.1233	1.66	1.25	1.82	12.77	12.37	14.23	uncharacterized protein LOC101511835
AH02G01140	8.0897	3.01609	4.53244e-07	6.45322e-06	yes	up	0.183333	1.17333	0.12	0.16	0.27	0.87	0.93	1.72	Subtilisin-like protease SBT5.4
AH17G13820	8.04656	3.00837	2.98494e-61	1.59806e-58	yes	up	9.19	72.09	6.6	9.19	11.78	60.56	74.58	81.13	Probable protein phosphatase 2C 25
AH08G20930	8.02748	3.00495	0.00013101	0.00111092	yes	up	0.166667	1.30667	0.05	0.09	0.36	2.43	0.91	0.58	Cyclic nucleotide-gated ion channel 4
AH01G31380	8.02203	3.00397	0.000896585	0.00595109	yes	up	0.183333	1.48667	0.13	0.28	0.14	3.26	0.4	0.8	Probable ethanolamine kinase
AH03G12140	8.01105	3.00199	3.52338e-10	8.27503e-09	yes	up	0.266667	2.12333	0.22	0.17	0.41	2.63	1.61	2.13	Uncharacterized protein
AH19G12890	8.00012	3.00002	1.5915e-21	1.18828e-19	yes	up	6.85333	55.7333	6.01	5.93	8.62	72.92	39.41	54.87	Uncharacterized protein
AH08G23930	7.98711	2.99767	1.03667e-08	1.94506e-07	yes	up	0.99	8.01333	0.39	1.14	1.44	12.32	5.01	6.71	Probable peroxygenase 5
AH05G13970	7.97334	2.99518	0.000782433	0.0052979	yes	up	0.106667	0.876667	0.05	0.1	0.17	1.05	0.57	1.01	Pectinesterase/pectinesterase inhibitor
AH05G19340	7.95999	2.99277	2.26652e-16	1.08519e-14	yes	up	0.64	5.16333	0.39	0.72	0.81	3.69	6.96	4.84	Transcription factor bHLH25
AH19G05890	7.94208	2.98952	0.000182954	0.00149127	yes	up	2.29	18.5133	1.75	2.94	2.18	34.14	4.71	16.69	IAA-amino acid hydrolase ILR1-like 4
AH05G01340	7.94158	2.98943	5.68932e-24	5.20467e-22	yes	up	5.69333	47.3067	6.69	6.16	4.23	57.9	47.68	36.34	Uncharacterized protein
AH05G22570	7.92705	2.98678	2.10464e-06	2.64346e-05	yes	up	12.4967	97.41	12.3	12.29	12.9	175.71	45.59	70.93	Beta-glucosidase 11
AH18G33950	7.92223	2.98591	6.65691e-05	0.000606394	yes	up	2.23667	18.0067	3.9	0.59	2.22	37.58	11.19	5.25	Uncharacterized protein
AH16G06360	7.91247	2.98413	4.66708e-13	1.60146e-11	yes	up	8.57667	70.3967	7.94	12.97	4.82	59.88	65.9	85.41	Monothiol glutaredoxin-S1
AH04G16130	7.90673	2.98308	3.54479e-21	2.56144e-19	yes	up	7.12333	57.81	8.14	5.34	7.89	74.92	31.99	66.52	Beta-amyrin 24-hydroxylase
AH15G02830	7.90087	2.98201	0.00135801	0.00850347	yes	up	0.0933333	0.766667	0.22	0.03	0.03	1.32	0.5	0.48	Probable polyol transporter 3
AH19G35220	7.84401	2.97159	2.45019e-37	5.01895e-35	yes	up	248.74	2005.08	279.57	191.8	274.85	2556.81	1816.71	1641.73	Unknown function
AH07G02220	7.83534	2.97	0.000130731	0.00110895	yes	up	0.113333	0.966667	0	0.19	0.15	0.87	0.95	1.08	Cytochrome P450 71D10
AH11G06890	7.83426	2.9698	4.61619e-23	3.97591e-21	yes	up	9.51333	78.2067	9.01	10.46	9.07	46.26	73.29	115.07	Aspartic proteinase nepenthesin-2
AH04G03870	7.82799	2.96864	1.80818e-08	3.25521e-07	yes	up	1.45667	11.1067	0.97	0.75	2.65	19.58	7.95	5.79	Glucose-6-Phosphate/Phosphate translocator 2, chloroplastic
AH06G01360	7.82204	2.96754	4.5044e-11	1.20646e-09	yes	up	11.2233	88.3	9.41	11.48	12.78	160.67	40.65	63.58	Uncharacterized protein
AH08G02810	7.81559	2.96636	1.13835e-34	1.97173e-32	yes	up	13.45	110.523	13.21	15.13	12.01	74.74	130.06	126.77	Inorganic pyrophosphatase 2
AH14G41440	7.81097	2.9655	3.65341e-10	8.56334e-09	yes	up	0.58	4.75	0.89	0.34	0.51	2.84	4.79	6.62	auxin-induced protein PCNT115
AH05G07090	7.80844	2.96503	3.95288e-07	5.68821e-06	yes	up	12.7367	103.91	12.2	9.81	16.2	77.81	117.88	116.04	Protein RADIALIS-like 1
AH15G03200	7.80844	2.96503	3.95288e-07	5.68821e-06	yes	up	12.7367	103.91	12.2	9.81	16.2	77.81	117.88	116.04	Protein RADIALIS-like 1
AH09G22770	7.79102	2.96181	0.00437556	0.0226833	yes	up	0.166667	1.37	0.1	0.29	0.11	0.62	1.19	2.3	Probable glutathione S-transferase
AH11G13880	7.78665	2.961	0.00115655	0.00740433	yes	up	0.336667	2.44333	0.15	0.02	0.84	3.2	2.95	1.18	COBRA-like protein 4
AH18G13930	7.78378	2.96047	1.81132e-45	5.10998e-43	yes	up	36.79	297.14	39.46	41.14	29.77	264.1	321.86	305.46	Uncharacterized protein
AH08G16620	7.78234	2.9602	4.20394e-10	9.77111e-09	yes	up	0.906667	7.4	0.92	1.05	0.75	4.78	7.84	9.58	Uncharacterized protein
AH18G24490	7.77846	2.95948	1.35536e-17	7.19089e-16	yes	up	1.10667	7.48333	0.89	1.58	0.85	8.26	6.9	7.29	Putative uncharacterized protein
AH10G14340	7.76758	2.95746	8.64857e-54	3.48257e-51	yes	up	9.36	74.4767	6.57	10.07	11.44	72.61	69.93	80.89	Ethylene-responsive transcription factor ERF109
AH20G18990	7.75544	2.95521	1.02908e-36	2.0457e-34	yes	up	7.29	57.2167	4.57	6.91	10.39	56.49	49.59	65.57	Ethylene-responsive transcription factor ERF109
AH05G03560	7.75055	2.9543	1.57992e-32	2.45659e-30	yes	up	3.23	24.7	3.67	2.76	3.26	23.29	19.85	30.96	Haloacid dehalogenase-like hydrolase domain-containing protein Sgpp
AH17G12800	7.74974	2.95415	0.00892911	0.0407041	yes	up	0.15	1.15333	0	0.1	0.35	0.79	1.54	1.13	Exocyst complex component EXO70B1
AH09G27350	7.71586	2.94783	1.54308e-31	2.27897e-29	yes	up	1.81	14.43	2.04	1.61	1.78	17.37	13.21	12.71	Nucleobase-ascorbate transporter 4
AH16G39690	7.70676	2.94612	0.00152849	0.00940471	yes	up	0.136667	1.03333	0.09	0.08	0.24	2.12	0.47	0.51	Probable carbohydrate esterase At4g34215
AH09G11970	7.67806	2.94074	1.16481e-05	0.000126534	yes	up	0.416667	3.14333	0.22	0.33	0.7	4.9	3.38	1.15	Germin-like protein subfamily 2 member 4
AH03G42840	7.67797	2.94072	0.000239338	0.00188497	yes	up	0.0733333	0.523333	0.05	0.07	0.1	1.05	0.2	0.32	Alpha-1,4 glucan phosphorylase L-2 isozyme, chloroplastic/amyloplastic
AH12G22040	7.65892	2.93714	0.000572165	0.00405177	yes	up	1.28333	11.9267	1.22	0.87	1.76	24.46	6.55	4.77	Serine carboxypeptidase-like 10
AH17G06610	7.65569	2.93653	5.92469e-13	2.00524e-11	yes	up	1.57333	12.3767	1.87	1.44	1.41	20.7	8.88	7.55	Laccase-5
AH04G00320	7.65046	2.93555	6.12976e-17	3.06898e-15	yes	up	17.9133	139.76	17.01	18.16	18.57	229.51	77.96	111.81	D-3-phosphoglycerate dehydrogenase 2, chloroplastic
AH03G20940	7.63872	2.93333	0.00665195	0.0320955	yes	up	0.54	4.05333	0.62	0.3	0.7	9.78	0.79	1.59	Leucine-rich repeat extensin-like protein 4
AH06G27050	7.63487	2.9326	0.000475046	0.00343633	yes	up	0.0833333	0.59	0.05	0	0.2	0.6	0.57	0.6	Transcription factor UNE10
AH14G01940	7.63132	2.93193	6.06335e-06	6.97248e-05	yes	up	0.24	1.90667	0.17	0.37	0.18	2.42	1.38	1.92	Non-specific lipid transfer protein GPI-anchored 1
AH19G13780	7.62764	2.93124	0.00656512	0.0317331	yes	up	0.223333	1.55	0.1	0.1	0.47	3.09	1.04	0.52	Putative invertase inhibitor
AH17G25750	7.61484	2.92881	0.000930255	0.00613825	yes	up	1.54333	11.4267	1.32	0.79	2.52	24.41	5.15	4.72	Probable galacturonosyltransferase-like 1
AH16G07620	7.59522	2.92509	3.93167e-09	7.90925e-08	yes	up	1.72667	13.1433	1.16	2.12	1.9	24.04	6.13	9.26	Transcription factor MYB12
AH13G38980	7.59232	2.92454	5.9389e-17	2.98294e-15	yes	up	10.9267	85.2533	11.91	8.18	12.69	107.02	69.78	78.96	Uncharacterized protein
AH07G06240	7.59222	2.92452	4.47605e-59	2.19667e-56	yes	up	4.73	37.1167	4.27	4.46	5.46	29.9	35.77	45.68	Receptor-like protein 12
AH01G34000	7.5879	2.9237	3.50084e-20	2.3495e-18	yes	up	1.68333	13.4967	1.84	2.2	1.01	15.52	12.69	12.28	GDSL esterase/lipase At1g74460
AH08G09390	7.57606	2.92145	0.0011539	0.00739219	yes	up	0.19	1.48667	0.4	0	0.17	1.64	1.5	1.32	Transcription factor MYB1R1
AH15G11370	7.57244	2.92076	2.85656e-09	5.8336e-08	yes	up	0.42	3.14667	0.35	0.13	0.78	3.52	2.67	3.25	UDP-glycosyltransferase 74B1
AH02G21250	7.56683	2.91969	0.000621701	0.00435674	yes	up	0.126667	1	0.11	0.1	0.17	0.5	1.14	1.36	Putative disease resistance protein At4g11170
AH07G13390	7.56682	2.91969	8.91302e-22	6.77289e-20	yes	up	0.696667	5.42333	0.48	0.78	0.83	4.31	5.55	6.41	UDP-glycosyltransferase 87A1
AH15G20710	7.5631	2.91898	2.89842e-13	1.01076e-11	yes	up	1.20667	9.64333	1.1	1.64	0.88	5.53	11.96	11.44	2-alkenal reductase (NADP(+)-dependent)
AH14G19460	7.52487	2.91167	3.47513e-22	2.75629e-20	yes	up	15.3033	121.023	18.42	17.09	10.4	150.84	111.53	100.7	RNA-binding protein 12-like
AH03G24270	7.52001	2.91073	4.26942e-16	1.98173e-14	yes	up	3.41667	25.5867	2.66	2.18	5.41	36.63	22.22	17.91	Cinnamoyl-CoA reductase 1
AH18G28600	7.5167	2.9101	1.23477e-06	1.62952e-05	yes	up	2.63	20.14	2.73	2.8	2.36	41.35	6.15	12.92	Dirigent protein 21
AH15G10370	7.51125	2.90905	1.17654e-63	6.84323e-61	yes	up	8.32	64.29	7.59	8.31	9.06	67.03	65.27	60.57	Uncharacterized protein
AH04G01210	7.50062	2.90701	9.19431e-06	0.000101612	yes	up	0.506667	3.75	0.29	0.4	0.83	6.5	2.76	1.99	Non-specific lipid transfer protein GPI-anchored 1
AH03G09390	7.49614	2.90615	2.08201e-09	4.33834e-08	yes	up	7.21	55.0167	8.68	5.87	7.08	103.28	23.37	38.4	Dirigent protein 23
AH19G05220	7.48902	2.90478	3.16634e-05	0.000312149	yes	up	61.1667	459.577	51.35	59.17	72.98	872.69	175.48	330.56	Stem 28 kDa glycoprotein
AH19G42610	7.48648	2.90429	0.000911076	0.00602859	yes	up	2.10333	15.8333	1.09	0	5.22	9.25	19.06	19.19	Uncharacterized protein
AH08G03940	7.47105	2.90131	6.35818e-15	2.59353e-13	yes	up	0.746667	5.71	0.68	0.43	1.13	3.96	6.61	6.56	Rhodanese-like domain-containing protein 14, chloroplastic
AH13G00300	7.4578	2.89875	2.00593e-22	1.6294e-20	yes	up	16.5367	128.01	10.13	21.36	18.12	79.46	149.56	155.01	Endochitinase
AH13G11870	7.4225	2.8919	3.20384e-148	1.37221e-144	yes	up	12.2167	94.0767	11.04	11.95	13.66	84.78	99.47	97.98	Putative glycerol-3-Phosphate transporter 1
AH13G04530	7.4215	2.89171	8.1744e-17	4.05817e-15	yes	up	1.15	8.89333	1.53	0.98	0.94	11.03	8.31	7.34	Actin
AH18G31510	7.41649	2.89074	0.00702597	0.0335476	yes	up	0.0233333	0.183333	0.01	0.01	0.05	0.22	0.04	0.29	Pleiotropic drug resistance protein 1
AH13G05180	7.40971	2.88942	5.85864e-49	1.87768e-46	yes	up	3.7	28.0733	3.44	3.34	4.32	21.42	29.08	33.72	Protein CLT3, chloroplastic
AH02G14060	7.40577	2.88865	1.08673e-80	9.3089e-78	yes	up	20.0433	153.517	17.92	19.44	22.77	124.27	159.27	177.01	Ethylene-responsive transcription factor ERF105
AH07G05080	7.40204	2.88792	1.47508e-27	1.74612e-25	yes	up	1.71	13.4867	1.38	1.72	2.03	9.22	13.71	17.53	Protein CLT3, chloroplastic
AH04G12010	7.39128	2.88582	5.44952e-17	2.74886e-15	yes	up	7.51333	58.19	10.01	6.97	5.56	70.96	58.49	45.12	RNA-binding protein 12-like
AH13G43550	7.37244	2.88214	2.93447e-22	2.34325e-20	yes	up	0.963333	7.2	0.78	0.82	1.29	5.66	6.78	9.16	Deoxynucleoside triPhosphate triphosphohydrolase SAMHD1 homolog
AH20G08280	7.37037	2.88174	1.59816e-15	6.99761e-14	yes	up	0.563333	4.19	0.59	0.28	0.82	2.93	4.8	4.84	Root phototropism protein 3
AH14G38930	7.36881	2.88143	0.000725982	0.00495986	yes	up	0.253333	2.06667	0	0.56	0.2	2.39	2.64	1.17	CRIB domain-containing protein RIC4
AH01G23010	7.36536	2.88076	8.24206e-07	1.12423e-05	yes	up	0.2	1.46333	0.11	0.26	0.23	2.29	1.03	1.07	Probable receptor-like serine/threonine-protein kinase At5g57670
AH16G18300	7.36316	2.88032	0.000547195	0.00389132	yes	up	3.13333	22.87	2.28	2.75	4.37	47.18	14.97	6.46	Fasciclin-like arabinogalactan protein 11
AH03G42460	7.36314	2.88032	0.0114546	0.0496926	yes	up	0.0666667	0.523333	0.11	0	0.09	0.37	0.98	0.22	Transmembrane amino acid transporter family protein
AH02G17780	7.35722	2.87916	0.00147924	0.00914708	yes	up	0.0466667	0.33	0.02	0.01	0.11	0.72	0.14	0.13	Disease resistance protein At4g27190
AH19G42210	7.34718	2.87719	2.41653e-14	9.40911e-13	yes	up	0.99	7.55	1.33	0.79	0.85	6.71	6.23	9.71	Early light-induced protein, chloroplastic
AH01G20430	7.34384	2.87653	2.24713e-42	5.72265e-40	yes	up	3.84333	28.8267	3.59	3.06	4.88	34.05	25.68	26.75	Pectinesterase/pectinesterase inhibitor PPE8B
AH13G17220	7.33955	2.87569	2.40898e-13	8.46342e-12	yes	up	0.343333	2.62667	0.33	0.33	0.37	1.97	2.26	3.65	Protein ACCELERATED CELL DEATH 6
AH17G05120	7.33571	2.87494	2.41111e-23	2.11535e-21	yes	up	21.2133	158.277	21.18	17.45	25.01	216.91	100.19	157.73	Putative phosphatidylglycerol/phosphatidylinositol transfer protein DDB_G0282179
AH18G00390	7.3293	2.87367	1.567e-23	1.39294e-21	yes	up	1.87667	13.0067	1.74	1.43	2.46	17.34	11.5	10.18	Transcription factor bHLH25
AH09G33540	7.31167	2.8702	1.82269e-11	5.1575e-10	yes	up	0.47	3.55667	0.31	0.54	0.56	2.01	3.4	5.26	Sucrose transport protein SUC2
AH07G20930	7.3024	2.86837	3.27408e-05	0.000321491	yes	up	0.146667	1.09	0.07	0.2	0.17	1.86	0.87	0.54	Rhamnogalacturonate lyase
AH08G05760	7.27175	2.8623	0.000112216	0.000968281	yes	up	0.276667	2.00333	0.29	0	0.54	1.57	1.67	2.77	Photosystem II 22 kDa protein, chloroplastic
AH11G03040	7.2696	2.86188	3.84106e-06	4.56518e-05	yes	up	0.296667	2.3	0.19	0.57	0.13	1.38	3.55	1.97	Spermidine coumaroyl CoA acyltransferase
AH13G54290	7.26064	2.8601	0.000117055	0.00100562	yes	up	0.116667	0.76	0.13	0.04	0.18	1.27	0.65	0.36	Uncharacterized protein
AH02G02970	7.26023	2.86002	2.75126e-06	3.37465e-05	yes	up	1.89333	14.1133	2.8	1.35	1.53	29.29	6.07	6.98	Probable galacturonosyltransferase-like 1
AH11G11460	7.25106	2.85819	2.75437e-05	0.000275221	yes	up	0.0933333	0.696667	0.09	0.09	0.1	0.5	0.51	1.08	BTB/POZ domain-containing protein At5g67385
AH05G20620	7.24922	2.85783	7.66478e-06	8.62457e-05	yes	up	0.4	2.9	0.23	0.4	0.57	4.81	2.75	1.14	Probable GMP synthase [glutamine-hydrolyzing]
AH20G04300	7.22742	2.85348	2.42451e-09	5.00114e-08	yes	up	2.96	21.2467	1.39	3.41	4.08	37.33	14.12	12.29	Fasciclin-like arabinogalactan protein 11
AH18G00590	7.22667	2.85333	0.00197186	0.0116944	yes	up	0.08	0.576667	0.12	0	0.12	0.35	0.97	0.41	Protein TOO MANY MOUTHS
AH08G26000	7.22323	2.85264	1.01155e-05	0.000110985	yes	up	0.6	4.28667	0.47	0.41	0.92	9.22	1.68	1.96	Molybdate transporter 1
AH07G12020	7.2204	2.85208	2.3469e-50	8.01228e-48	yes	up	9.16333	68.4167	8.84	8.49	10.16	53.2	78.86	73.19	Pathogenesis-related genes transcriptional activator PTI6
AH07G00460	7.21326	2.85065	5.04615e-07	7.12648e-06	yes	up	1.53	11.6467	1.65	1.28	1.66	23.57	7.91	3.46	Cytochrome b561 and DOMON domain-containing protein At3g61750
AH18G13290	7.20912	2.84982	2.56976e-10	6.18964e-09	yes	up	23.2867	170.69	27.15	15.8	26.91	249.36	179.18	83.53	Uncharacterized protein
AH14G13810	7.20792	2.84958	0.00084273	0.00563571	yes	up	2.06333	14.6567	1.72	1.48	2.99	31.09	8.69	4.19	Cellulose synthase A catalytic subunit 4 [UDP-forming]
AH02G02450	7.1987	2.84774	0.000275003	0.00212815	yes	up	0.3	2.13667	0.37	0.17	0.36	4.2	1.86	0.35	Cytochrome b561 and DOMON domain-containing protein At3g07570
AH06G22690	7.18857	2.8457	0.000171739	0.00140912	yes	up	19.3833	137.06	15.1	16.56	26.49	280.13	77.68	53.37	Nucleoside-triphosphatase
AH03G22340	7.18598	2.84518	1.68896e-07	2.61066e-06	yes	up	0.216667	1.63667	0.16	0.31	0.18	0.82	1.78	2.31	Cytokinin dehydrogenase 3
AH04G26660	7.16932	2.84184	4.90827e-33	7.83875e-31	yes	up	7.38667	54.01	5.84	7.92	8.4	69.91	42.89	49.23	Probable receptor-like protein kinase At5g24010
AH17G00630	7.16367	2.8407	9.2114e-49	2.93227e-46	yes	up	18.5533	139.477	21.5	17.53	16.63	121.45	138.83	158.15	UDP-glycosyltransferase 71A15
AH05G37810	7.151	2.83814	0.00359592	0.0192889	yes	up	0.343333	2.44	0.41	0.19	0.43	5.51	1.07	0.74	auxin-responsive protein SAUR71
AH19G35010	7.14014	2.83595	1.60567e-68	1.09635e-65	yes	up	11.0133	80.2867	8.24	10.22	14.58	75.33	84.86	80.67	Uncharacterized protein
AH13G54600	7.12737	2.83337	1.76925e-05	0.000185109	yes	up	0.483333	3.50667	0.43	0.43	0.59	7.19	1.63	1.7	Protein ASPARTIC PROTEASE IN GUARD CELL 2
AH09G26210	7.12155	2.83219	3.55308e-08	6.10935e-07	yes	up	0.8	5.63667	0.33	0.84	1.23	7.83	4.6	4.48	Non-specific lipid transfer protein GPI-anchored 2
AH13G36750	7.10156	2.82814	2.66261e-05	0.000267185	yes	up	0.05	0.363333	0.02	0.04	0.09	0.44	0.42	0.23	Callose synthase 5
AH13G41550	7.09105	2.826	3.72263e-05	0.000360058	yes	up	4.2	29.8	3.76	3.54	5.3	57.19	12.32	19.89	UDP-glucose flavonoid 3-O-glucosyltransferase 7
AH16G34080	7.06436	2.82056	0.00832544	0.0384282	yes	up	0.09	0.71	0.17	0.1	0	0.35	0.78	1	GDSL esterase/lipase At1g28600
AH09G25900	7.04407	2.81641	2.53628e-06	3.13462e-05	yes	up	0.75	5.74667	0.74	1.19	0.32	3.2	4.08	9.96	Early light-induced protein, chloroplastic
AH13G03500	7.04097	2.81577	2.60001e-08	4.56728e-07	yes	up	1.58667	11.27	0.92	1.82	2.02	19.3	7.58	6.93	Fasciclin-like arabinogalactan protein 11
AH13G21790	7.03816	2.8152	1.65358e-07	2.5593e-06	yes	up	3.3	22.72	1.81	2.33	5.76	38.84	18.45	10.87	Putative lipid-transfer protein DIR1
AH01G24800	7.0205	2.81157	3.95974e-27	4.50617e-25	yes	up	3.6	25.9733	3.19	2.92	4.69	18.3	26.51	33.11	Uncharacterized protein
AH03G02920	7.00617	2.80863	6.20595e-73	4.64097e-70	yes	up	10.3167	74.8033	9.29	11.25	10.41	75.49	70.87	78.05	Uncharacterized protein
AH18G31020	6.99373	2.80606	5.81021e-08	9.69322e-07	yes	up	0.906667	6.31	0.73	0.79	1.2	11.93	2.9	4.1	Molybdate transporter 1
AH18G34530	6.98156	2.80355	0.000851599	0.00568775	yes	up	0.153333	1.11333	0.11	0.15	0.2	1.95	0.74	0.65	Thylakoid lumenal 17.9 kDa protein, chloroplastic
AH11G01130	6.97211	2.80159	5.85432e-06	6.75685e-05	yes	up	1.00667	7.09	0.86	1.18	0.98	14.21	4.71	2.35	Probable GMP synthase [glutamine-hydrolyzing]
AH03G38280	6.96506	2.80013	7.25617e-11	1.88091e-09	yes	up	0.69	5.03	0.83	0.85	0.39	6.76	4.71	3.62	Glycerol-3-Phosphate acyltransferase 5
AH16G43490	6.964	2.79992	2.13432e-05	0.000218977	yes	up	0.263333	1.8	0.2	0.37	0.22	1.62	1.21	2.57	Paired amphipathic helix protein Sin3-like 1
AH08G03400	6.95414	2.79787	0.00373858	0.0199113	yes	up	0.306667	2.15333	0.31	0.19	0.42	4.61	1.07	0.78	Uncharacterized protein
AH08G12330	6.93632	2.79417	0.00534729	0.0267694	yes	up	0.423333	2.91333	0.21	0.2	0.86	4.24	3.23	1.27	zinc fingerprotein ZAT12
AH03G42180	6.93242	2.79336	2.35958e-18	1.34748e-16	yes	up	17.92	124.61	8.89	17.41	27.46	138.11	142.35	93.37	Putative uncharacterized protein (Fragment)
AH04G29200	6.92834	2.79251	6.76265e-05	0.000614956	yes	up	0.186667	1.24	0.21	0.04	0.31	1.57	0.84	1.31	Putative UDP-rhamnose:rhamnosyltransferase 1
AH01G00440	6.91964	2.7907	6.71269e-13	2.24454e-11	yes	up	1.40333	10.3367	1.69	1.74	0.78	13.66	8.02	9.33	GDSL esterase/lipase At2g23540
AH19G07870	6.91451	2.78963	3.8304e-58	1.80462e-55	yes	up	17.5967	125.87	15.44	19.62	17.73	140.9	123.82	112.89	Seed linoleate 9S-lipoxygenase-3
AH11G18400	6.90677	2.78801	8.87227e-61	4.69662e-58	yes	up	23.1333	163.897	20.96	23.48	24.96	149.66	171.46	170.57	Putative calcium-binding protein CML19
AH15G33800	6.90475	2.78759	1.52214e-16	7.39306e-15	yes	up	1.07333	7.68	1.24	0.83	1.15	6.13	8.43	8.48	Uncharacterized protein
AH01G07730	6.87988	2.78238	1.45776e-05	0.000155138	yes	up	0.966667	6.58	0.6	0.85	1.45	13.71	3.68	2.35	Probable GMP synthase [glutamine-hydrolyzing]
AH09G22060	6.87738	2.78186	6.43187e-15	2.61906e-13	yes	up	6.30333	44.8467	4.47	7.33	7.11	19.71	48.96	65.87	Tuberculostearic acid methyltransferase UfaA1
AH13G19270	6.87192	2.78071	2.80265e-26	3.02154e-24	yes	up	5.61333	40.1067	4.34	6.4	6.1	25.46	46.37	48.49	Thiamine thiazole synthase 2, chloroplastic
AH10G23780	6.87078	2.78047	1.11685e-35	2.07977e-33	yes	up	4.64333	33	4.25	4.95	4.73	38.14	27.38	33.48	Probable galacturonosyltransferase-like 10
AH03G39220	6.86714	2.77971	1.19035e-06	1.5753e-05	yes	up	2.34667	17.3933	2.48	1.87	2.69	35.12	11.89	5.17	Protein TPX2
AH10G02520	6.85838	2.77787	9.74933e-05	0.00085455	yes	up	0.846667	5.59333	0.76	0.69	1.09	9.9	5.33	1.55	Uncharacterized protein
AH11G34510	6.85738	2.77766	8.68359e-05	0.000769481	yes	up	0.146667	1.03667	0.13	0.22	0.09	0.84	1.28	0.99	AP2-like Ethylene-responsive transcription factor At1g16060
AH17G32260	6.84929	2.77596	0.00511055	0.0257815	yes	up	9.10333	61.61	7.45	8.44	11.42	147.22	22.11	15.5	Blue copper protein
AH07G19570	6.84414	2.77487	2.74325e-07	4.0604e-06	yes	up	0.28	1.98	0.3	0.28	0.26	2.13	2.14	1.67	Uncharacterized protein
AH13G04840	6.84382	2.7748	1.78657e-82	1.61867e-79	yes	up	25.28	179.17	22.33	27.3	26.21	171.36	169.71	196.44	Uncharacterized protein
AH03G05260	6.84229	2.77448	1.04996e-19	6.77626e-18	yes	up	0.973333	6.95	0.77	1.17	0.98	7.03	7.41	6.41	Uncharacterized protein
AH15G23570	6.84187	2.77439	2.76358e-06	3.38887e-05	yes	up	0.336667	2.29667	0.5	0.2	0.31	3.17	1.2	2.52	Uncharacterized protein At4g15970
AH19G41710	6.83414	2.77276	0.00237471	0.0136405	yes	up	1.25667	8.5	0.32	1.49	1.96	17.48	5.14	2.88	Uncharacterized protein
AH19G29480	6.82268	2.77034	1.75676e-15	7.62824e-14	yes	up	11.7633	81.9867	8.72	13.52	13.05	131.67	51.69	62.6	Myrcene synthase, chloroplastic
AH09G16240	6.82045	2.76987	1.50827e-43	3.94773e-41	yes	up	16.34	116.147	13.81	18.51	16.7	85.83	133.93	128.68	Phosphoenolpyruvate carboxylase kinase 1
AH13G22770	6.81951	2.76967	1.44172e-09	3.07487e-08	yes	up	3.33	22.8367	3.16	2.7	4.13	41.69	9.73	17.09	Scopoletin glucosyltransferase
AH19G15540	6.81564	2.76885	2.93121e-21	2.13114e-19	yes	up	9.75333	70.22	10.15	11.1	8.01	41.72	79.86	89.08	Uncharacterized protein C24B11.05
AH09G32790	6.78219	2.76175	3.1365e-44	8.49253e-42	yes	up	699.377	4847.15	615.73	540.26	942.14	3636.53	5727.7	5177.23	Abscisic stress-ripening protein 2
AH11G30790	6.77421	2.76005	1.59218e-11	4.54897e-10	yes	up	0.66	4.52333	0.55	0.55	0.88	4.19	4.65	4.73	Uncharacterized protein
AH11G00930	6.75878	2.75676	2.33773e-08	4.13532e-07	yes	up	2.56333	17.3	2.13	2.18	3.38	33.98	8.82	9.1	Uncharacterized protein
AH01G21340	6.75866	2.75674	1.55439e-121	3.18401e-118	yes	up	22.7133	158.543	19.7	23.23	25.21	146.32	159.46	169.85	putative nuclease HARBI1
AH10G32030	6.75092	2.75508	1.84983e-21	1.366e-19	yes	up	1.71	11.95	2.16	1.43	1.54	14.75	9.33	11.77	Long chain acyl-CoA synthetase 2
AH14G21790	6.74275	2.75334	0.00381709	0.020279	yes	up	1.46333	9.73	1.36	1.04	1.99	21.31	6	1.88	Laccase-17
AH17G20320	6.73119	2.75086	3.06438e-12	9.39923e-11	yes	up	0.46	3.20667	0.39	0.49	0.5	2.95	3.44	3.23	Uncharacterized protein
AH09G05700	6.71469	2.74732	1.60864e-21	1.19728e-19	yes	up	5.31	37.5133	6.87	5.2	3.86	45.14	35.37	32.03	Periaxin
AH03G34420	6.71147	2.74663	0.00419101	0.0218661	yes	up	1.17333	7.41667	0.4	0.72	2.4	15.25	3.37	3.63	Inositol-3-Phosphate synthase
AH03G33460	6.70226	2.74465	0.00556482	0.0276498	yes	up	0.58	3.99333	1.01	0.47	0.26	5.24	1.16	5.58	Uncharacterized protein
AH20G08220	6.70219	2.74463	7.51904e-16	3.4062e-14	yes	up	25.2333	170.987	22.32	26.16	27.22	229.71	129.44	153.81	RNA-binding protein 12-like
AH14G35750	6.6889	2.74177	3.13972e-06	3.80849e-05	yes	up	0.216667	1.45333	0.25	0.17	0.23	1.29	0.94	2.13	UDP-glycosyltransferase 83A1
AH03G16110	6.6838	2.74067	1.59236e-05	0.000168171	yes	up	2.01667	12.8767	0.87	1.13	4.05	24.54	6.41	7.68	Protein LIGHT-DEPENDENT SHORT HYPOCOTYLS 10
AH09G12800	6.68099	2.74006	1.43833e-13	5.14144e-12	yes	up	2.10333	12.5667	1.67	2.47	2.17	7.05	15.63	15.02	26S proteasome non-ATPase regulatory subunit 4 homolog
AH12G04920	6.67876	2.73958	1.2882e-10	3.22654e-09	yes	up	1.41667	8.98333	0.99	1.28	1.98	4.82	7.58	14.55	Anthranilate N-methyltransferase
AH04G07430	6.67529	2.73883	0.000117646	0.00101032	yes	up	2.73667	17.7467	1.39	2.15	4.67	35.14	11.89	6.21	Uncharacterized protein
AH15G35840	6.63087	2.7292	2.39083e-18	1.36367e-16	yes	up	3.67	26.4833	2.75	4.61	3.65	18.29	29.34	31.82	Uncharacterized protein
AH19G38860	6.62933	2.72886	1.1216e-06	1.49144e-05	yes	up	0.353333	2.45333	0.32	0.56	0.18	3.83	1.68	1.85	3-ketoacyl-CoA synthase 6
AH08G21200	6.61752	2.72629	4.49687e-30	6.08796e-28	yes	up	34.79	231.403	23.3	30.03	51.04	254.27	217.9	222.04	Uncharacterized protein
AH09G34330	6.60105	2.7227	1.39149e-17	7.36596e-16	yes	up	411.727	2731.87	297.64	423.22	514.32	4249.49	1810.99	2135.12	Unknown function
AH13G44820	6.59136	2.72058	5.97792e-20	3.94451e-18	yes	up	14.15	93.8367	8.94	14.76	18.75	124.83	89.46	67.22	Putative uncharacterized protein (Fragment)
AH10G01090	6.58917	2.7201	5.59779e-09	1.09887e-07	yes	up	3.19667	21.0567	2.79	2.7	4.1	39.19	10.95	13.03	Fasciclin-like arabinogalactan protein 11
AH05G20830	6.57577	2.71716	0.00243103	0.0138946	yes	up	0.0866667	0.543333	0.1	0.07	0.09	0.36	0.64	0.63	Cytochrome P450 704C1
AH02G04750	6.56188	2.71411	6.15012e-10	1.38902e-08	yes	up	4.39667	29.4133	5.39	2.95	4.85	49.83	13.17	25.24	Scopoletin glucosyltransferase
AH11G10050	6.54569	2.71054	0.000188229	0.0015295	yes	up	0.15	0.946667	0.09	0.08	0.28	1.38	0.44	1.02	Putative uncharacterized protein
AH00G02570	6.53766	2.70877	1.52341e-06	1.96961e-05	yes	up	0.256667	1.83	0.38	0.31	0.08	1.66	2.15	1.68	Cytochrome P450 716B1
AH13G25470	6.53648	2.70851	9.61781e-10	2.11444e-08	yes	up	0.28	1.91333	0.3	0.28	0.26	1.15	2.02	2.57	Cytokinin dehydrogenase 3
AH04G12350	6.53421	2.70801	0.00193083	0.0114974	yes	up	0.116667	0.786667	0.15	0.05	0.15	0.45	1.05	0.86	Uncharacterized protein
AH06G15000	6.52991	2.70706	0.00243503	0.0139158	yes	up	5.30667	34.6767	5	4.6	6.32	73.6	23.13	7.3	Fasciclin-like arabinogalactan protein 11
AH13G14530	6.52888	2.70684	1.90076e-31	2.78108e-29	yes	up	1.62333	10.7433	1.26	1.32	2.29	11.27	9.54	11.42	Protein FAF-like, chloroplastic
AH09G28220	6.52566	2.70612	0.000328197	0.00248431	yes	up	1.65333	10.64	2.63	0	2.33	14.33	7.63	9.96	uncharacterized protein LOC101492975
AH08G23400	6.5198	2.70483	9.2131e-19	5.45298e-17	yes	up	3.78333	26.05	3.73	2.78	4.84	18.16	22.96	37.03	Naringenin 8-dimethylallyltransferase 2, chloroplastic
AH08G28030	6.50239	2.70097	0.00153202	0.00942141	yes	up	2.38	15.56	2.32	2.11	2.71	33.68	8.56	4.44	Aspartic proteinase nepenthesin-1
AH19G20200	6.49645	2.69965	1.23207e-60	6.44963e-58	yes	up	12.5733	84.6267	10.83	13.58	13.31	73.46	81.28	99.14	Phosphoenolpyruvate carboxylase kinase 1
AH15G00780	6.48521	2.69715	5.91356e-05	0.000545109	yes	up	6.18333	39.4967	4.29	4.06	10.2	62.23	41.55	14.71	Peroxidase 51
AH15G01240	6.48465	2.69703	6.28926e-11	1.64797e-09	yes	up	6.40667	41.98	4.61	7.52	7.09	73.13	20.91	31.9	Soyasapogenol B glucuronide galactosyltransferase
AH05G13940	6.47309	2.69445	7.19909e-40	1.64646e-37	yes	up	29.7033	194.043	19.93	27.72	41.46	208.5	179.84	193.79	Thiamine thiazole synthase 2, chloroplastic
AH01G26970	6.47128	2.69405	4.69339e-09	9.32601e-08	yes	up	0.746667	4.97333	0.92	0.48	0.84	6.12	3.78	5.02	Uncharacterized protein
AH19G07420	6.46991	2.69375	3.65493e-47	1.11093e-44	yes	up	5.51667	36.9833	5.95	5.18	5.42	40.28	37.46	33.21	Periaxin
AH19G08990	6.46317	2.69224	0.00580809	0.0286951	yes	up	7.55667	48.4067	6.5	6.56	9.61	110.33	25.68	9.21	uncharacterized protein LOC106753250
AH03G08140	6.46316	2.69224	0.00491547	0.024955	yes	up	0.1	0.62	0.14	0.06	0.1	0.32	0.6	0.94	Glucan endo-1,3-beta-glucosidase, acidic isoform GL153
AH16G06680	6.46108	2.69178	3.61583e-15	1.5129e-13	yes	up	7.47333	48.6133	3.05	7.99	11.38	38	56.04	51.8	Universal stress protein A-like protein
AH00G04370	6.46076	2.6917	3.69923e-10	8.65782e-09	yes	up	1.26667	9.47	1.23	1.28	1.29	4.64	9.52	14.25	TPR repeat-containing thioredoxin TTL1
AH14G44220	6.44706	2.68864	1.74754e-12	5.54052e-11	yes	up	2.5	16.82	3.19	1.55	2.76	11.03	12.57	26.86	UDP-glycosyltransferase 83A1
AH20G14140	6.41235	2.68085	3.74406e-14	1.43293e-12	yes	up	1.21	14.6533	0.96	1.49	1.18	9.54	16.91	17.51	Uncharacterized protein
AH06G23740	6.39911	2.67787	5.97105e-06	6.8781e-05	yes	up	2.40333	15.54	1.72	1.27	4.22	7.32	19.98	19.32	Light-regulated protein
AH11G08670	6.39889	2.67782	6.93565e-12	2.0538e-10	yes	up	4.48333	28.9667	3.65	4.15	5.65	43.63	21.37	21.9	uncharacterized protein LOC101502801
AH09G10720	6.39614	2.6772	0.00904814	0.041171	yes	up	1.23667	7.65	0.76	1.02	1.93	18.31	2.42	2.22	Probable beta-D-xylosidase 2
AH01G22850	6.39598	2.67717	4.50068e-11	1.20615e-09	yes	up	10.9433	70.4367	8.5	9.09	15.24	116.73	31.44	63.14	Xyloglucan endotransglucosylase/hydrolase protein 22
AH02G26710	6.3903	2.67588	2.49616e-07	3.7204e-06	yes	up	0.79	5	0.52	0.54	1.31	6.89	2.45	5.66	TMV resistance protein N
AH14G45130	6.39013	2.67585	1.95465e-05	0.000202662	yes	up	0.54	3.55667	0.33	0.87	0.42	5.78	2.85	2.04	Zinc-finger homeodomain protein 9
AH07G10880	6.37991	2.67354	8.23601e-16	3.70251e-14	yes	up	22.44	144.827	18.71	21.87	26.74	220.68	77.24	136.56	Cytochrome P450 72A15
AH04G28570	6.37544	2.67253	2.73177e-06	3.35399e-05	yes	up	3.12333	19.08	2.46	1.27	5.64	35.48	9.5	12.26	Probable WRKY transcription factor 12
AH13G56900	6.37418	2.67224	3.00678e-31	4.35872e-29	yes	up	13.2833	87.7633	10.23	16.45	13.17	80.57	95.97	86.75	Calcium-binding protein CML37
AH12G28260	6.36956	2.67119	1.45034e-31	2.14873e-29	yes	up	1.59667	11.79	1.62	1.17	2	13.75	10.95	10.67	STKLD4
AH16G01150	6.36921	2.67112	1.34372e-25	1.37624e-23	yes	up	28.0367	185.753	35.13	21.08	27.9	127.8	210.22	219.24	Probable inorganic Phosphate transporter 1-7
AH13G11140	6.36263	2.66962	0.001031	0.00670182	yes	up	0.22	1.37667	0.19	0.06	0.41	1.66	1.73	0.74	Transmembrane protein, putative
AH03G46250	6.35173	2.66715	6.65095e-21	4.6838e-19	yes	up	0.903333	5.97667	0.91	0.9	0.9	5.2	5.51	7.22	Polygalacturonase inhibitor 2
AH16G37310	6.34439	2.66548	1.54307e-27	1.82203e-25	yes	up	3.88333	25.1767	3.08	3.7	4.87	27.17	17.9	30.46	7-deoxyloganetin glucosyltransferase
AH08G26320	6.34087	2.66468	6.0441e-13	2.04272e-11	yes	up	0.476667	3.22667	0.69	0.34	0.4	2.04	3.44	4.2	Pleiotropic drug resistance protein 1
AH02G01150	6.33566	2.66349	1.58974e-05	0.000168007	yes	up	0.386667	2.49333	0.34	0.39	0.43	2.52	1.81	3.15	Subtilisin-like protease SBT5.4
AH11G09220	6.32741	2.66162	3.08109e-19	1.89009e-17	yes	up	2.09	13.6333	2.2	2.18	1.89	18.22	11.9	10.78	GDSL esterase/lipase At2g23540
AH15G15460	6.31538	2.65887	0.00129812	0.00817735	yes	up	0.0633333	0.416667	0.07	0.1	0.02	0.24	0.29	0.72	Protein Ycf2
AH13G56910	6.31346	2.65843	6.64693e-09	1.28501e-07	yes	up	3.78	23.64	2.83	3.05	5.46	44.26	13.6	13.06	Aspartic proteinase nepenthesin-1-like protein
AH11G13000	6.28784	2.65256	0.000447583	0.00326575	yes	up	0.13	0.843333	0.15	0.11	0.13	1.25	0.61	0.67	Transcription factor bHLH25
AH03G21670	6.28607	2.65216	0.0114771	0.0497717	yes	up	0.0566667	0.386667	0.03	0.08	0.06	0.28	0.14	0.74	Protein SAR DEFICIENT 1
AH17G12230	6.28182	2.65118	8.45513e-05	0.000752591	yes	up	0.723333	4.47	0.45	0.63	1.09	9.41	2.47	1.53	8-hydroxyquercetin 8-O-methyltransferase
AH13G47060	6.27789	2.65028	3.53093e-06	4.23182e-05	yes	up	0.116667	0.776667	0.12	0.06	0.17	0.58	0.6	1.15	Probable LRR receptor-like serine/threonine-protein kinase At3g47570
AH19G38660	6.27023	2.64852	5.37742e-21	3.82699e-19	yes	up	0.856667	5.47	0.94	0.52	1.11	5.67	5.3	5.44	Probable carboxylesterase 17
AH07G19480	6.25966	2.64608	0.000131692	0.0011161	yes	up	8.11333	50.05	5.96	6.56	11.82	97.07	27.55	25.53	Annexin D1
AH04G07730	6.25157	2.64422	0.00228251	0.0131914	yes	up	7.85333	49.49	8.02	7.19	8.35	105.86	30.14	12.47	Chitinase-like protein 2
AH10G20310	6.24148	2.64189	9.75503e-07	1.31439e-05	yes	up	0.683333	4.22667	0.23	0.75	1.07	5.71	4.43	2.54	Ethylene-responsive transcription factor ERF017
AH13G03480	6.24024	2.6416	3.18052e-06	3.85103e-05	yes	up	2.05667	12.51	1.24	1.5	3.43	23.48	7.98	6.07	Fasciclin-like arabinogalactan protein 11
AH12G25790	6.23195	2.63968	0.00163671	0.0099709	yes	up	0.24	1.56	0	0.42	0.3	0.98	1.81	1.89	Dirigent protein 19
AH03G01590	6.2229	2.63759	1.81074e-06	2.30878e-05	yes	up	3.16	19.2533	1.26	3.36	4.86	35.97	10.39	11.4	Fasciclin-like arabinogalactan protein 11
AH15G20140	6.2223	2.63745	4.02921e-24	3.71484e-22	yes	up	8.33	53.35	7.35	9.48	8.16	70.78	42.52	46.75	Endonuclease 2
AH05G36300	6.21299	2.63529	1.58124e-24	1.50499e-22	yes	up	2.68333	16.9267	1.59	2.9	3.56	18.72	17.63	14.43	UPF0496 protein 4
AH12G03380	6.20254	2.63286	0.0059725	0.0293535	yes	up	0.0833333	0.543333	0.04	0.16	0.05	0.66	0.4	0.57	Hydroquinone glucosyltransferase
AH04G07600	6.19459	2.63101	2.11529e-18	1.21238e-16	yes	up	2.86333	18.3533	3.26	2.8	2.53	22.88	16.51	15.67	Uncharacterized protein
AH16G02930	6.1944	2.63097	4.05337e-15	1.68549e-13	yes	up	0.903333	6.07667	0.67	1.03	1.01	3.78	6.6	7.85	Uncharacterized protein
AH15G07760	6.18753	2.62936	5.28714e-18	2.94089e-16	yes	up	5.57	35.5967	5.66	4.1	6.95	23.99	28.74	54.06	Geraniol 8-hydroxylase
AH05G32760	6.16904	2.62505	1.81001e-38	3.87614e-36	yes	up	13.5267	87.2867	9.93	15.07	15.58	99.19	73.38	89.29	Endonuclease 2
AH09G11340	6.1342	2.61688	0.00105288	0.00682504	yes	up	0.0933333	0.59	0.07	0.13	0.08	0.54	0.73	0.5	Galactinol synthase 1
AH16G01440	6.12511	2.61473	9.91852e-18	5.36499e-16	yes	up	4.36667	26.84	2.69	4.4	6.01	36.15	19.37	25	Phospholipase A1-Igamma2, chloroplastic
AH10G03730	6.12307	2.61426	2.43279e-27	2.85115e-25	yes	up	1.17	7.52333	1.14	1.3	1.07	6.67	8.43	7.47	Equilibrative nucleotide transporter 3
AH16G08090	6.12272	2.61417	0.000174705	0.00143073	yes	up	0.123333	0.74	0.15	0.03	0.19	0.74	0.66	0.82	Probable glycerol-3-Phosphate acyltransferase 2
AH06G28090	6.12227	2.61407	7.50516e-16	3.40318e-14	yes	up	1.51	9.52667	1.47	1.37	1.69	13.97	7.01	7.6	Protein NRT1/ PTR FAMILY 1.2
AH02G12190	6.12152	2.61389	7.05254e-66	4.49009e-63	yes	up	12.4633	78.6133	11.58	11.89	13.92	72.98	75.83	87.03	zinc fingerprotein ZAT11
AH13G47090	6.11601	2.61259	4.15965e-15	1.72664e-13	yes	up	4.29667	27.4033	5.78	3.44	3.67	36.42	23.17	22.62	CASP-like protein 1B1
AH12G25130	6.11347	2.61199	1.92921e-05	0.000200288	yes	up	0.163333	1.04333	0.21	0.05	0.23	0.45	1.02	1.66	Receptor-like protein 12
AH03G39720	6.10624	2.61028	0.00296703	0.0163952	yes	up	0.116667	0.743333	0.1	0.14	0.11	1.04	0.72	0.47	Probable mannitol dehydrogenase
AH04G23730	6.09362	2.6073	1.09482e-17	5.87475e-16	yes	up	4.19	27.27	4.19	2.9	5.48	33.49	24.83	23.49	Uncharacterized protein
AH07G00630	6.09352	2.60728	8.64493e-17	4.28274e-15	yes	up	10.27	64.4	9.23	8.91	12.67	39.23	53.69	100.28	NAD(P)H-dependent 6'-deoxychalcone synthase
AH09G31680	6.0834	2.60488	7.13734e-11	1.85268e-09	yes	up	0.78	4.84333	1.06	0.46	0.82	6.55	3.42	4.56	ABC transporter G family member 16
AH09G01140	6.08245	2.60465	0.0001046	0.000909399	yes	up	0.443333	2.76667	0.45	0.49	0.39	4.38	2.69	1.23	VQ motif-containing protein 11
AH17G00740	6.07911	2.60386	4.38872e-06	5.17044e-05	yes	up	1.63333	9.87333	1.46	1.2	2.24	19.68	6.79	3.15	Cytochrome b561 and DOMON domain-containing protein At3g61750
AH09G00260	6.0717	2.6021	4.49845e-06	5.28386e-05	yes	up	0.19	1.16	0.13	0.22	0.22	1.47	1.18	0.83	Exocyst complex component EXO70A1
AH12G05250	6.06831	2.60129	2.965e-11	8.169e-10	yes	up	4.3	26.6267	4.85	3.39	4.66	42.97	12.67	24.24	Scopoletin glucosyltransferase
AH11G10810	6.06423	2.60032	1.05978e-06	1.41625e-05	yes	up	3.06667	20	3.18	3.28	2.74	13.29	14.07	32.64	Uncharacterized protein
AH07G04860	6.06094	2.59954	1.43918e-47	4.40288e-45	yes	up	4.02667	25.2533	3.46	4.08	4.54	20.58	25.55	29.63	F-box protein At4g18380
AH19G28900	6.05885	2.59904	3.58213e-09	7.24624e-08	yes	up	2.09333	13.3667	3.16	1.95	1.17	14.46	11.8	13.84	Blue copper protein
AH07G06370	6.05342	2.59775	7.82551e-27	8.75732e-25	yes	up	32.0833	197.16	29.75	27.2	39.3	255.26	143.05	193.17	Putative phosphatidylglycerol/phosphatidylinositol transfer protein DDB_G0282179
AH14G21800	6.05206	2.59743	3.46923e-08	5.98265e-07	yes	up	0.583333	3.53	0.48	0.22	1.05	2.21	3.96	4.42	vacuolar amino acid transporter 1-like
AH10G00630	6.03863	2.59422	1.00187e-08	1.88203e-07	yes	up	0.563333	3.56	0.22	0.69	0.78	3.25	3.65	3.78	Uncharacterized protein
AH01G02160	6.03822	2.59412	1.22515e-43	3.26105e-41	yes	up	5.54667	34.7533	4.72	5.91	6.01	26.65	37.91	39.7	Putative BPI/LBP family protein At1g04970
AH17G10300	6.03591	2.59357	6.16257e-14	2.30609e-12	yes	up	34.55	208.3	20.73	34.55	48.37	313.18	125.83	185.89	Cytochrome P450 72A15
AH02G06950	6.03584	2.59355	7.83985e-26	8.17166e-24	yes	up	10.7667	66.5533	11.85	10.67	9.78	82.44	54.7	62.52	Non-specific lipid transfer protein GPI-anchored 2
AH16G05190	6.03052	2.59228	3.19969e-15	1.34596e-13	yes	up	15.7	96.6767	14.42	13.85	18.83	63.14	112.22	114.67	Unknown function
AH15G05450	6.03034	2.59224	1.02738e-20	7.17077e-19	yes	up	2.60667	16.0167	2.12	2.06	3.64	14.67	15.69	17.69	Uncharacterized protein
AH12G32440	6.02599	2.5912	0.0110312	0.0482536	yes	up	0.226667	1.26667	0.15	0.15	0.38	3.26	0.41	0.13	Endoglucanase 17
AH13G41930	6.01982	2.58972	9.92118e-17	4.88929e-15	yes	up	5.58333	33.9233	5.06	4.5	7.19	49.39	22.13	30.25	Aspartic proteinase PCS1
AH13G03470	6.00593	2.58639	0.000594287	0.0041896	yes	up	4.09667	24.6733	3.11	4.32	4.86	50.69	12.18	11.15	Fasciclin-like arabinogalactan protein 11
AH01G08000	6.00254	2.58557	1.67905e-09	3.5489e-08	yes	up	3.04333	18.1433	2.14	2.62	4.37	31.87	12.31	10.25	Uncharacterized protein
AH09G32580	6.00214	2.58548	2.04605e-54	8.5306e-52	yes	up	359.713	2219.98	374.35	303.98	400.81	2511.44	2203.14	1945.37	Putative uncharacterized protein
AH03G34860	5.99574	2.58394	3.82943e-45	1.0739e-42	yes	up	45.93	281.943	36.57	50.65	50.57	312.79	274.15	258.89	Uncharacterized protein
AH07G17650	5.98021	2.5802	2.96649e-33	4.78632e-31	yes	up	34.61	209.853	22.33	35.49	46.01	228.27	203.27	198.02	Non-specific lipid-transfer protein 8
AH11G27130	5.97652	2.57931	3.7472e-16	1.74967e-14	yes	up	2.07667	12.31	1.78	1.66	2.79	16.37	11.08	9.48	Protein C2-DOMAIN ABA-RELATED 11
AH17G18270	5.96992	2.57771	5.31825e-35	9.5633e-33	yes	up	16.93	102.44	13.6	15.29	21.9	124.2	81.49	101.63	Protein EXORDIUM
AH19G41900	5.95762	2.57474	3.77227e-06	4.49022e-05	yes	up	0.743333	4.41	0.65	0.18	1.4	5.33	4.27	3.63	Non-specific lipid transfer protein GPI-anchored 2
AH20G04020	5.95727	2.57465	0.001459	0.00904327	yes	up	2.09667	12.43	1.45	2.18	2.66	25.19	8.7	3.4	Cellulose synthase A catalytic subunit 8 [UDP-forming]
AH14G19330	5.9473	2.57223	2.83838e-07	4.19068e-06	yes	up	4.65667	29.3833	4.5	7.46	2.01	39.64	24.88	23.63	seroin-like
AH14G11000	5.9417	2.57088	0.00156425	0.00958717	yes	up	9.14	54.7633	9.02	8.34	10.06	112.76	36.74	14.79	Chitinase-like protein 2
AH07G13930	5.92612	2.56709	4.59463e-46	1.36143e-43	yes	up	8.00667	45.7533	5.65	9.39	8.98	40.33	48.62	48.31	Probable protein phosphatase 2C 25
AH11G36370	5.91547	2.56449	9.2419e-42	2.27965e-39	yes	up	26.2933	161.277	20.64	32.12	26.12	157.12	152.47	174.24	putative nuclease HARBI1
AH03G34870	5.91163	2.56356	3.21245e-06	3.88571e-05	yes	up	0.623333	3.91	0.64	0.61	0.62	3.66	2.14	5.93	Uncharacterized protein
AH13G40660	5.9	2.56072	2.49877e-07	3.72292e-06	yes	up	0.41	2.51667	0.35	0.61	0.27	3.12	2.41	2.02	GDSL esterase/lipase At5g45960
AH17G15050	5.8989	2.56045	3.33128e-09	6.76494e-08	yes	up	0.78	4.67333	0.63	0.47	1.24	3.1	3.67	7.25	Uncharacterized protein
AH11G04390	5.89365	2.55916	3.9642e-13	1.37025e-11	yes	up	2.42667	14.7	1.99	3.07	2.22	21.99	11.03	11.08	Cytochrome P450 86A1
AH01G34150	5.88823	2.55783	0.000380622	0.00283603	yes	up	0.166667	1.08333	0.35	0.12	0.03	1.36	0.88	1.01	Probable methyltransferase PMT2
AH03G46220	5.8763	2.55491	5.96681e-14	2.23662e-12	yes	up	46.2633	274.407	44.3	38.2	56.29	449.35	182.51	191.36	Polygalacturonase inhibitor 2
AH05G36850	5.87075	2.55355	0.000720239	0.00492348	yes	up	0.1	0.58	0.08	0.05	0.17	0.32	0.61	0.81	Protein NUCLEAR FUSION DEFECTIVE 4
AH05G18450	5.86459	2.55203	1.27465e-19	8.15934e-18	yes	up	2.76333	17.1867	3.44	2.35	2.5	13.14	15.07	23.35	Ureide permease 2
AH09G16310	5.86443	2.55199	7.86545e-14	2.91554e-12	yes	up	5.81	35.7133	6.29	5.32	5.82	19.61	30.82	56.71	Deacetoxyvindoline 4-hydroxylase
AH01G02250	5.84633	2.54753	1.9109e-18	1.10059e-16	yes	up	5.21333	31.5567	4.1	5.67	5.87	21.07	28.61	44.99	Probable aspartic protease At2g35615
AH05G07160	5.83694	2.54521	5.10222e-46	1.50238e-43	yes	up	3.83667	23.34	4.03	3.69	3.79	22.64	23.97	23.41	Putative glucose-6-Phosphate 1-epimerase
AH16G32680	5.83639	2.54508	1.18684e-08	2.2101e-07	yes	up	0.393333	2.27333	0.35	0.22	0.61	2.45	1.52	2.85	Receptor like protein kinase S.2
AH14G09890	5.83445	2.5446	1.56655e-20	1.0806e-18	yes	up	15.3533	93.34	13.79	16.48	15.79	65.53	74.33	140.16	Chalcone synthase
AH09G10960	5.83431	2.54456	5.95732e-14	2.23639e-12	yes	up	16.5467	98.36	17.37	13.86	18.41	151.04	53.18	90.86	UDP-glucose flavonoid 3-O-glucosyltransferase 7
AH00G00430	5.83098	2.54374	3.66967e-05	0.000355155	yes	up	0.39	2.32333	0.6	0.15	0.42	2.46	3.09	1.42	Uncharacterized protein
AH18G27650	5.82779	2.54295	4.92348e-19	2.98532e-17	yes	up	65.0167	344.983	42.57	55.79	96.69	327.71	459.44	247.8	MLP-like protein 31
AH13G49010	5.82622	2.54256	1.91309e-06	2.4255e-05	yes	up	0.75	4.23333	0.45	0.46	1.34	7.59	2.5	2.61	Uncharacterized protein
AH01G01520	5.82458	2.54215	0.00219082	0.0127553	yes	up	0.223333	1.35333	0.08	0.43	0.16	1.61	1.43	1.02	Fatty acid desaturase 4, chloroplastic
AH12G31460	5.82291	2.54174	3.42508e-06	4.11857e-05	yes	up	0.663333	3.79	0.44	0.64	0.91	4.71	3.57	3.09	Monothiol glutaredoxin-S9
AH03G13950	5.81722	2.54033	4.80563e-10	1.10228e-08	yes	up	9.24333	54.4467	8.72	7.24	11.77	55.99	57.97	49.38	Uncharacterized protein
AH02G04650	5.79294	2.5343	4.59173e-08	7.75377e-07	yes	up	0.32	2.04333	0.35	0.28	0.33	1.51	1.99	2.63	Probable iNACtive purple acid phosphatase 29
AH01G23590	5.79231	2.53414	0.00329087	0.0179116	yes	up	2.28	13.3667	2.52	1.9	2.42	27.51	9.55	3.04	Cellulose synthase A catalytic subunit 7 [UDP-forming]
AH20G30840	5.78442	2.53217	1.11179e-28	1.3968e-26	yes	up	3.37	20.1533	3.38	3.38	3.35	24.34	17.71	18.41	Probable galacturonosyltransferase-like 10
AH15G10520	5.78038	2.53116	0.00161905	0.00988186	yes	up	1.41333	7.95667	1.15	1.24	1.85	16.86	3.96	3.05	polygalacturonase-1 non-catalytic subunit beta-like
AH01G24040	5.76831	2.52815	0.000112629	0.000971312	yes	up	0.543333	3.08667	0.34	0.11	1.18	2.34	2.61	4.31	Temperature-induced lipocalin-1
AH14G00910	5.76778	2.52802	2.91753e-27	3.38555e-25	yes	up	30.6033	182.6	29.94	32.31	29.56	228.28	131.85	187.67	D-3-phosphoglycerate dehydrogenase 2, chloroplastic
AH04G26410	5.76073	2.52625	1.07599e-28	1.35543e-26	yes	up	13.3367	77.9933	10.53	12.75	16.73	92.13	70.79	71.06	RING-H2 zinc fingerprotein RHA1a
AH02G06960	5.75776	2.52551	4.66427e-05	0.000440112	yes	up	1.14333	7.21333	0.4	1.55	1.48	6.81	8.55	6.28	Non-specific lipid transfer protein GPI-anchored 2
AH05G02590	5.74972	2.52349	0.0073991	0.0349432	yes	up	1.65667	9.55	1.36	1.89	1.72	22.9	2.71	3.04	E3 ubiquitin-protein ligase RNF43
AH05G35550	5.74822	2.52312	1.43411e-43	3.79579e-41	yes	up	21.0467	123.987	17.13	20.57	25.44	135.13	100.18	136.65	Uncharacterized protein
AH12G05770	5.7462	2.52261	4.15632e-12	1.25685e-10	yes	up	2.54	14.9167	2.02	2.89	2.71	21.28	10.12	13.35	Uncharacterized protein
AH01G31740	5.73174	2.51897	3.20371e-18	1.80979e-16	yes	up	2.32333	14.49	3.12	2.05	1.8	15.5	13.38	14.59	EG45-like domain containing protein
AH04G23600	5.7212	2.51632	2.63887e-05	0.000265028	yes	up	2.61333	14.6	2.59	0.55	4.7	23.05	12.26	8.49	Protein LITTLE ZIPPER 2
AH03G34960	5.71442	2.51461	2.43659e-16	1.16307e-14	yes	up	16.6233	95.97	14.34	16.73	18.8	118.94	85.85	83.12	Uncharacterized protein
AH12G34880	5.71301	2.51425	1.66734e-78	1.40274e-75	yes	up	19.25	112.86	17.29	17.72	22.74	115.68	120.13	102.77	Putative syntaxin-24
AH03G03510	5.70965	2.5134	6.48274e-05	0.000592361	yes	up	0.17	0.956667	0.04	0.16	0.31	1.39	0.82	0.66	Uncharacterized protein
AH08G30400	5.7025	2.5116	5.91867e-09	1.15369e-07	yes	up	0.476667	2.8	0.52	0.36	0.55	1.74	2.85	3.81	Transcription factor UNE10
AH04G02680	5.70213	2.5115	0.00015717	0.00130297	yes	up	0.993333	5.92	1.13	0.38	1.47	9.43	6.4	1.93	Uncharacterized protein
AH20G08230	5.66571	2.50226	2.51464e-24	2.35064e-22	yes	up	31.8333	188.383	34.1	35.69	25.71	228.51	179.48	157.16	Uncharacterized protein
AH07G00250	5.66338	2.50166	3.87755e-09	7.80696e-08	yes	up	0.576667	3.39333	0.7	0.61	0.42	3.87	2.68	3.63	UDP-glycosyltransferase 82A1
AH15G33840	5.66317	2.50161	1.48577e-05	0.000157797	yes	up	55.8367	321.803	50.93	60.54	56.04	550.72	144.76	269.93	Kunitz-type trypsin inhibitor-like 2 protein
AH12G07070	5.66251	2.50144	1.35382e-15	5.97212e-14	yes	up	7.36667	42.7867	6.14	6.19	9.77	27.97	48.03	52.36	BON1-associated protein 2
AH20G03300	5.64384	2.49668	1.01958e-19	6.59831e-18	yes	up	2.43667	14	1.47	2.56	3.28	10.96	15.47	15.57	GTP-binding nuclear protein Ran-3
AH09G32770	5.64169	2.49613	5.20146e-48	1.60167e-45	yes	up	9.73333	56.81	8.24	10.92	10.04	54.76	63.28	52.39	Uncharacterized protein
AH06G16820	5.63041	2.49324	0.00812212	0.0376743	yes	up	3.57333	21.15	4.58	3.02	3.12	7.92	32.1	23.43	Uncharacterized protein
AH12G13630	5.62837	2.49272	4.58284e-31	6.54277e-29	yes	up	12.7533	74.2567	14.95	10.7	12.61	66.27	80.36	76.14	zinc fingerprotein ZAT11
AH13G38870	5.6075	2.48736	6.37299e-46	1.86491e-43	yes	up	47.48	269.61	34.89	42.82	64.73	277.62	262.65	268.56	Uncharacterized protein
AH10G28750	5.60418	2.4865	0.00596616	0.0293352	yes	up	0.143333	0.806667	0	0.15	0.28	0.93	0.82	0.67	Uncharacterized protein
AH15G00800	5.60337	2.48629	0.000211382	0.00169484	yes	up	0.146667	0.806667	0.07	0.11	0.26	1.19	0.79	0.44	BTB/POZ domain-containing protein At5g67385
AH16G27230	5.5966	2.48455	0.00430076	0.0223496	yes	up	0.106667	0.63	0.11	0.13	0.08	0.22	0.75	0.92	Spermidine hydroxycinnamoyl transferase
AH00G08300	5.59491	2.48412	5.30735e-19	3.20571e-17	yes	up	0.713333	4.11667	0.64	0.71	0.79	4.82	3.87	3.66	Pentatricopeptide repeat-containing protein At1g08070, chloroplastic
AH11G34880	5.58928	2.48266	3.10817e-06	3.77702e-05	yes	up	0.256667	1.48	0.23	0.29	0.25	1.1	1.57	1.77	PTI1-like tyrosine-protein kinase At3g15890
AH03G02700	5.58601	2.48182	0.00982844	0.0439783	yes	up	0.0933333	0.513333	0.03	0.12	0.13	0.99	0.17	0.38	Factor of DNA methylation 4
AH09G23520	5.58505	2.48157	4.6481e-09	9.2399e-08	yes	up	0.32	1.79	0.23	0.28	0.45	2.52	1.25	1.6	Pullulanase 1, chloroplastic
AH02G19920	5.58464	2.48146	2.17217e-12	6.79531e-11	yes	up	1.15333	6.71333	1.47	0.91	1.08	5.29	6.38	8.47	Aldo-keto reductase family 4 member C9
AH13G55060	5.5731	2.47848	2.03447e-18	1.17033e-16	yes	up	1.82333	10.4933	1.76	1.99	1.72	14.05	8.28	9.15	Long chain acyl-CoA synthetase 2
AH12G00920	5.55668	2.47422	0.000504444	0.00362169	yes	up	0.07	0.42	0.01	0.11	0.09	0.24	0.52	0.5	U-box domain-containing protein 33
AH13G27660	5.55283	2.47322	1.74534e-24	1.65449e-22	yes	up	4.1	22.2	3.29	3.57	5.44	19.81	25.32	21.47	Uncharacterized protein
AH05G04750	5.55257	2.47316	9.85324e-05	0.000862054	yes	up	0.156667	0.826667	0.07	0.15	0.25	1.24	0.7	0.54	BTB/POZ domain-containing protein At5g67385
AH05G25670	5.54837	2.47206	5.27357e-08	8.84177e-07	yes	up	4.56667	25.4033	3.17	2.39	8.14	16.86	38.13	21.22	Putative ABC transporter B family member 8
AH07G11680	5.54451	2.47106	1.12656e-11	3.2662e-10	yes	up	6.84667	38.01	4.71	6.68	9.15	58.33	20.67	35.03	Anthranilate N-methyltransferase
AH11G34890	5.54191	2.47038	0.00924073	0.0418011	yes	up	0.14	0.74	0.12	0.05	0.25	1.69	0.17	0.36	Probable receptor-like serine/threonine-protein kinase At5g57670
AH03G06860	5.54054	2.47003	1.19291e-15	5.29203e-14	yes	up	2.38	13.2467	1.65	1.68	3.81	9.78	15.52	14.44	Fructose-bisPhosphate aldolase
AH11G33700	5.52006	2.46469	2.3113e-06	2.8815e-05	yes	up	1.07333	6.02333	0.84	0.79	1.59	8.77	4.03	5.27	Uncharacterized protein
AH10G07100	5.51447	2.46322	0.00549054	0.0273499	yes	up	0.13	0.656667	0.07	0.15	0.17	1.35	0.3	0.32	Probable methyltransferase At1g27930
AH13G42300	5.50193	2.45994	3.39491e-114	5.7123e-111	yes	up	42.61	241.447	40.98	38.91	47.94	246.41	242.84	235.09	UTP--glucose-1-Phosphate uridylyltransferase
AH01G33670	5.49453	2.458	0.00034795	0.00261701	yes	up	1.06667	5.74667	0.77	0.93	1.5	12.23	3.04	1.97	Uncharacterized protein
AH18G32910	5.48831	2.45636	6.17184e-06	7.07996e-05	yes	up	2.33333	12.8533	2.26	1.98	2.76	25.71	8.37	4.48	Aspartic proteinase nepenthesin-1
AH01G31670	5.48669	2.45594	5.06334e-21	3.61438e-19	yes	up	3.48667	19.2533	2.67	2.49	5.3	16.17	22.39	19.2	GTP-binding nuclear protein Ran-3
AH03G01610	5.47731	2.45347	9.05107e-10	1.99917e-08	yes	up	6.12333	33.49	4.51	5.63	8.23	57.33	23.22	19.92	Fasciclin-like arabinogalactan protein 11
AH05G34050	5.45784	2.44833	1.97348e-09	4.11947e-08	yes	up	6.01667	30.8233	3.97	4.31	9.77	50.11	23.12	19.24	MADS-box transcription factor 6
AH13G42050	5.45517	2.44762	7.85281e-59	3.81412e-56	yes	up	9.98333	56.4733	8.76	10.69	10.5	48.83	59.87	60.72	U-box domain-containing protein 21
AH18G06230	5.45062	2.44642	0.00142695	0.00886445	yes	up	3.01333	16.8733	3.26	2.42	3.36	35.68	10.81	4.13	Uncharacterized protein
AH15G36970	5.448	2.44573	0.00358061	0.0192155	yes	up	0.0466667	0.243333	0.06	0.02	0.06	0.22	0.15	0.36	LRR receptor-like serine/threonine-protein kinase GSO1
AH12G08390	5.44697	2.44545	1.5437e-18	9.00105e-17	yes	up	8.87333	49.77	6.93	10.6	9.09	64.55	45.22	39.54	Non-specific lipid-transfer protein-like protein At2g13820
AH14G38750	5.44286	2.44436	0.000261287	0.00203135	yes	up	0.1	0.576667	0.11	0.17	0.02	0.62	0.61	0.5	Protein MEI2-like 4
AH17G00940	5.42889	2.44066	3.51629e-17	1.79873e-15	yes	up	10.8667	60.61	10.15	8.12	14.33	37.12	56.15	88.56	NAD(P)H-dependent 6'-deoxychalcone synthase
AH17G33670	5.425	2.43962	0.000685015	0.00472036	yes	up	0.263333	1.47667	0.22	0.34	0.23	1.25	1.18	2	Uncharacterized protein
AH07G11640	5.41764	2.43766	1.1398e-08	2.12587e-07	yes	up	0.893333	8.13	0.89	0.84	0.95	11.8	6.04	6.55	Caffeic acid 3-O-methyltransferase 1
AH00G03290	5.41685	2.43745	0.000104475	0.00090848	yes	up	0.21	1.15	0.07	0.3	0.26	1.5	0.9	1.05	Protein NRT1/ PTR FAMILY 2.6
AH08G24560	5.41604	2.43724	2.30517e-05	0.000234565	yes	up	0.2	1.19	0.19	0.27	0.14	0.84	1.21	1.52	Hydroquinone glucosyltransferase
AH19G11010	5.41289	2.4364	0.000928461	0.00612813	yes	up	0.106667	0.56	0.07	0.11	0.14	0.62	0.47	0.59	Cytochrome P450 82G1
AH03G46590	5.40611	2.43459	1.23725e-05	0.000133756	yes	up	1.36667	7.13667	0.73	0.37	3	8.1	6.84	6.47	Uncharacterized protein
AH13G41350	5.40162	2.43339	4.92669e-10	1.12785e-08	yes	up	1.58333	8.97333	1.67	2.08	1	12.38	7.37	7.17	Glycerol-3-Phosphate acyltransferase 5
AH18G03380	5.39954	2.43284	2.31638e-22	1.8719e-20	yes	up	1.65	9.20333	1.1	2.06	1.79	8.46	8.15	11	Beta-glucosidase 12
AH19G40740	5.39907	2.43271	2.3515e-22	1.89378e-20	yes	up	2.72667	15.0967	2.89	2.43	2.86	18.52	11.81	14.96	Nucleobase-ascorbate transporter 4
AH17G14440	5.39573	2.43182	3.98104e-28	4.88434e-26	yes	up	1.31	7.27	1.28	1.19	1.46	7.35	6.96	7.5	UPF0503 protein At3g09070, chloroplastic
AH15G23860	5.39414	2.43139	6.27105e-06	7.17803e-05	yes	up	0.286667	1.63	0.32	0.28	0.26	2.71	1.61	0.57	Uncharacterized protein
AH10G08960	5.3933	2.43117	2.11909e-15	9.1175e-14	yes	up	16.9733	93.84	17.41	16.16	17.35	142.33	61.62	77.57	Phospho-2-dehydro-3-deoxyheptonate aldolase 1, chloroplastic
AH10G01080	5.38712	2.42952	0.000695224	0.00478302	yes	up	0.646667	3.32667	0.27	0.53	1.14	6.71	1.72	1.55	Fasciclin-like arabinogalactan protein 11
AH08G05100	5.38587	2.42918	0.00219686	0.0127826	yes	up	0.38	1.88	0.21	0.26	0.67	4.03	1.25	0.36	Protein trichome berefringence-like 7
AH18G00750	5.37831	2.42715	8.52602e-58	3.9381e-55	yes	up	60.91	338.453	50.36	65.46	66.91	363.64	309.9	341.82	Uncharacterized protein
AH10G04070	5.37601	2.42653	7.35626e-09	1.41056e-07	yes	up	4.07	22.8267	4.08	3.74	4.39	9.8	37.29	21.39	Probable NAD(P)H dehydrogenase (quinone) FQR1-like 1
AH03G13060	5.37589	2.4265	3.41949e-05	0.000333527	yes	up	0.216667	1.17	0.07	0.22	0.36	1.22	1.07	1.22	Tricyclene synthase EBOS, chloroplastic
AH07G07680	5.37045	2.42504	5.65257e-08	9.44025e-07	yes	up	1.06333	5.89	1.62	0.32	1.25	6.32	6.09	5.26	Laccase-5
AH07G02000	5.35946	2.42209	0.000141433	0.00118543	yes	up	0.293333	1.68	0.37	0.36	0.15	2.35	1.05	1.64	Pectinesterase QRT1
AH17G11520	5.35553	2.42103	2.73819e-50	9.28088e-48	yes	up	16.5633	92.0333	14.54	17.11	18.04	72.11	103.1	100.89	Pathogenesis-related genes transcriptional activator PTI6
AH17G32400	5.3495	2.4194	2.65841e-26	2.87261e-24	yes	up	1.98667	10.8767	1.8	1.55	2.61	10.28	10.72	11.63	Purine permease 3
AH17G33340	5.34755	2.41888	4.41631e-47	1.33375e-44	yes	up	2.92333	11.8033	2.97	2.58	3.22	11.84	12.18	11.39	Pentatricopeptide repeat-containing protein At1g09900
AH06G19100	5.34531	2.41827	0.00813942	0.0377285	yes	up	0.156667	0.853333	0.1	0.14	0.23	0.43	1	1.13	Uncharacterized protein
AH12G26830	5.33027	2.41421	7.8251e-17	3.90534e-15	yes	up	0.833333	4.55	0.57	0.68	1.25	4.11	4.49	5.05	CBL-interacting protein kinase 2
AH14G11070	5.32794	2.41358	1.25664e-13	4.53325e-12	yes	up	3.54	19.6433	3.82	3.77	3.03	26.43	15.99	16.51	hybrid signal transduction histidine kinase M
AH06G09030	5.3177	2.4108	5.32333e-60	2.72607e-57	yes	up	185.607	1152.44	185.75	171.82	199.25	909.74	1233.7	1313.88	Germin-like protein subfamily 1 member 7
AH07G19910	5.31223	2.40932	0.00377125	0.0200649	yes	up	0.666667	3.46	0.36	0.6	1.04	7.81	1.77	0.8	Blue copper protein
AH14G00680	5.30749	2.40803	6.60426e-25	6.45532e-23	yes	up	36.9267	198.71	29.41	33.51	47.86	255.64	145.11	195.38	Beta-amyrin synthase
AH07G15220	5.296	2.4049	1.92941e-08	3.46418e-07	yes	up	1.46333	8.03	1.56	1.6	1.23	13.06	5.38	5.65	Cytochrome P450 86A1
AH01G11650	5.29573	2.40483	0.010663	0.0469723	yes	up	0.0766667	0.403333	0.03	0.02	0.18	0.26	0.65	0.3	BTB/POZ domain-containing protein At5g67385
AH14G05730	5.28413	2.40166	0.000257704	0.00200814	yes	up	2.03	10.8367	1.94	1.93	2.22	20.55	4.8	7.16	PyroPhosphate--fructose 6-Phosphate 1-phosphotransferase subunit beta
AH13G03490	5.28315	2.4014	2.00477e-06	2.53015e-05	yes	up	4.02333	21.0667	2.87	3.56	5.64	40.02	12.73	10.45	Fasciclin-like arabinogalactan protein 11
AH09G05290	5.26035	2.39516	2.68061e-12	8.27598e-11	yes	up	0.496667	2.78333	0.37	0.4	0.72	2.21	2.97	3.17	Protein PELOTA 1
AH15G33200	5.26021	2.39512	0.000178659	0.00145903	yes	up	0.12	0.646667	0.09	0.14	0.13	0.61	0.3	1.03	TMV resistance protein N
AH20G03250	5.24153	2.38999	2.65822e-09	5.46408e-08	yes	up	1.10667	5.63	1.06	0.72	1.54	6.92	4.65	5.32	EG45-like domain containing protein
AH02G26680	5.23937	2.38939	0.00511818	0.0258144	yes	up	0.26	1.32	0.28	0	0.5	2.21	0.88	0.87	Putative ribonuclease H protein At1g65750
AH09G20650	5.23564	2.38837	9.21002e-19	5.45298e-17	yes	up	3.22667	18.1367	3.33	3.28	3.07	13.6	21.57	19.24	Unknown function
AH18G01280	5.23478	2.38813	1.97548e-05	0.000204506	yes	up	1.28	5.39	1.2	0.66	1.98	4.86	7.01	4.3	Protein SYS1 homolog
AH17G06350	5.23457	2.38807	6.63387e-13	2.22291e-11	yes	up	4.64333	24.8667	5.93	3.04	4.96	34.82	19.47	20.31	Peroxidase 4
AH02G27860	5.22091	2.3843	8.09325e-05	0.000722565	yes	up	1.56	11.33	1.53	1.63	1.52	12.41	14.05	7.53	Monothiol glutaredoxin-S9
AH12G25660	5.2137	2.38231	0.000522885	0.00373592	yes	up	0.46	2.36	0.39	0.32	0.67	4.93	1.62	0.53	Uncharacterized protein
AH12G01540	5.21079	2.3815	0.000300367	0.00229802	yes	up	0.24	1.28333	0.23	0.11	0.38	0.61	1.5	1.74	Putative UDP-rhamnose:rhamnosyltransferase 1
AH10G04450	5.20962	2.38118	1.74475e-15	7.59006e-14	yes	up	8.07667	42	5.32	6.09	12.82	47.3	47.73	30.97	Pathogenesis-related protein 1
AH05G24870	5.20331	2.37943	0.0041442	0.0216795	yes	up	5.25667	28.1767	7.39	1.67	6.71	26.52	48.21	9.8	1-aminocyclopropane-1-carboxylate oxidase 1
AH06G21940	5.20263	2.37924	7.66985e-60	3.84414e-57	yes	up	6.22	33.52	6.51	5.31	6.84	30.11	33.19	37.26	Inhibitor of Bruton tyrosine kinase
AH10G10460	5.20257	2.37922	0.000422055	0.00310353	yes	up	2.43667	13.2067	3.89	1.02	2.4	13.79	22.64	3.19	Uncharacterized protein
AH15G29550	5.2024	2.37918	1.77211e-05	0.000185285	yes	up	1.68333	8.96667	1.79	1.77	1.49	16.76	5.9	4.24	Dehydration-responsive element-binding protein 3
AH00G02480	5.20206	2.37908	0.000741181	0.00504837	yes	up	0.123333	0.653333	0.1	0.13	0.14	0.8	0.6	0.56	UPF0481 protein At3g47200
AH04G19670	5.2013	2.37887	2.78485e-20	1.89326e-18	yes	up	118.043	645.68	140.6	103.3	110.23	406.24	770.65	760.15	Early nodulin-12B
AH02G00750	5.1991	2.37826	1.77084e-06	2.26134e-05	yes	up	0.566667	2.99	0.65	0.37	0.68	3.55	2.36	3.06	Protein LURP-one-related 12
AH17G33610	5.19291	2.37654	0.000560086	0.00397879	yes	up	0.0966667	0.476667	0.09	0.06	0.14	0.64	0.35	0.44	U-box domain-containing protein 52
AH14G24250	5.1927	2.37648	0.000167115	0.00137669	yes	up	0.376667	2.00333	0.44	0.16	0.53	3.57	1.53	0.91	Patellin-6
AH03G43870	5.18449	2.3742	8.31299e-05	0.000740779	yes	up	1.15	5.99333	1.05	1.06	1.34	12.59	2.66	2.73	Thaumatin-like protein
AH12G28700	5.18195	2.37349	0.000802104	0.00541397	yes	up	3.79	19.6467	1.32	4.99	5.06	33.03	14.62	11.29	Cytochrome P450 76C2
AH03G44420	5.17923	2.37274	2.8385e-20	1.92417e-18	yes	up	9.06	48.6767	8.2	11.26	7.72	58.36	45.43	42.24	CASP-like protein 1B1
AH01G00880	5.17812	2.37243	3.00666e-16	1.42222e-14	yes	up	5.88333	30.96	5.93	4.58	7.14	42.89	24.5	25.49	uncharacterized protein LOC101502801
AH12G03160	5.17464	2.37146	1.27835e-08	2.36834e-07	yes	up	0.646667	3.43667	0.38	0.79	0.77	4.62	2.4	3.29	Putative uncharacterized protein
AH19G39880	5.17155	2.3706	4.82162e-07	6.82985e-06	yes	up	2.82667	15.3033	4.15	2.55	1.78	18.3	14.18	13.43	uncharacterized protein LOC106770694
AH16G45660	5.1693	2.36997	0.0114416	0.0496499	yes	up	0.07	0.346667	0.06	0.03	0.12	0.29	0.23	0.52	Ankyrin repeat-containing protein
AH11G31680	5.16829	2.36969	8.24063e-11	2.12038e-09	yes	up	4.72333	23.6133	5.38	3.55	5.24	37.6	16.55	16.69	Uncharacterized protein
AH14G07670	5.16689	2.3693	2.65651e-06	3.26949e-05	yes	up	1.65	8.44333	1.08	1.53	2.34	15.95	5.53	3.85	Uncharacterized protein
AH18G24590	5.16677	2.36926	1.54076e-19	9.73052e-18	yes	up	15.2767	79.3333	8.98	14.5	22.35	87.33	80.95	69.72	Non-specific lipid-transfer protein 8
AH17G05540	5.16594	2.36903	7.82441e-36	1.47453e-33	yes	up	8.06	42.8567	5.92	7.59	10.67	36.16	43.21	49.2	Probable tyrosine-protein phosphatase At1g05000
AH14G11950	5.15199	2.36513	5.04047e-23	4.32553e-21	yes	up	15.7367	83.2767	13.28	17.61	16.32	106.9	69.63	73.3	RING-H2 finger protein ATL2
AH03G10570	5.1491	2.36432	0.00836943	0.0386085	yes	up	0.633333	3.04	0.26	0.2	1.44	6.97	1.17	0.98	Plant invertase/pectin methylesterase inhibitor
AH11G22490	5.1429	2.36258	6.03207e-17	3.02651e-15	yes	up	4.10333	21.67	3.86	3.02	5.43	14.17	20.3	30.54	Protein NRT1/ PTR FAMILY 2.11
AH07G19660	5.14193	2.36231	3.32913e-16	1.5622e-14	yes	up	7.53	38.8433	6.2	5.68	10.71	49.98	25.5	41.05	7-deoxyloganetin glucosyltransferase
AH18G05840	5.13806	2.36122	3.70598e-22	2.92462e-20	yes	up	13.16	69.3167	9.6	14.68	15.2	46.35	73.14	88.46	Alpha/beta hydrolase family protein
AH11G00190	5.13781	2.36115	6.56851e-33	1.04196e-30	yes	up	7.05	37.7	6.16	6.96	8.03	26.24	42.83	44.03	Phospholipase D alpha 1
AH08G15100	5.1356	2.36053	5.22962e-12	1.56533e-10	yes	up	2.08333	10.3133	1.03	2.66	2.56	11.11	12.2	7.63	Peroxidase 44
AH13G11360	5.12834	2.35849	2.92404e-05	0.000290327	yes	up	0.11	0.556667	0.13	0.08	0.12	0.81	0.44	0.42	Cellulose synthase-like protein D3
AH13G03060	5.12672	2.35804	1.67283e-18	9.71791e-17	yes	up	2.82	15.0567	2.04	3.23	3.19	10.79	17.87	16.51	Cytokinin riboside 5'-monoPhosphate phosphoribohydrolase LOG1
AH19G36350	5.12148	2.35656	2.07189e-11	5.84159e-10	yes	up	1.01	5.43	1.49	0.77	0.77	6.36	5.13	4.8	ABC transporter G family member 16
AH02G05850	5.11843	2.3557	1.47569e-15	6.47539e-14	yes	up	7.58	38.5267	5.31	4.81	12.62	41.76	33.88	39.94	(+)-neomenthol dehydrogenase
AH05G11170	5.11752	2.35544	0.00460289	0.0236639	yes	up	34.6767	172.37	19.47	26.33	58.23	334.43	128.7	53.98	Metalloendoproteinase 2-MMP
AH05G23170	5.11382	2.3544	8.45707e-39	1.83612e-36	yes	up	12.52	65.8767	14.29	9.38	13.89	65	68.13	64.5	Pyruvate kinase, cytosolic isozyme
AH20G16270	5.1117	2.3538	1.28994e-53	5.10696e-51	yes	up	5.73667	31.6367	5.11	5.59	6.51	25.84	34.42	34.65	Uncharacterized protein
AH10G05900	5.10763	2.35265	0.00634702	0.0308848	yes	up	0.1	0.523333	0.15	0.03	0.12	0.49	0.39	0.69	Aminotransferase ALD1
AH04G27340	5.10716	2.35252	0.00175736	0.0105997	yes	up	2.27	11.2467	1.22	1.27	4.32	20.76	10.97	2.01	CRIB domain-containing protein RIC4
AH14G40790	5.0863	2.34662	7.98709e-12	2.34745e-10	yes	up	0.37	1.86667	0.35	0.29	0.47	1.66	1.61	2.33	Probable mediator of RNA polymerase II transcription subunit 37c
AH14G11060	5.07971	2.34475	4.10546e-27	4.64421e-25	yes	up	14.74	78.2967	9.89	17.02	17.31	80.59	72.5	81.8	cAMP-regulated phosphoprotein-like protein
AH13G15090	5.07831	2.34435	1.0308e-07	1.6496e-06	yes	up	0.393333	2.09333	0.39	0.37	0.42	1.67	2.29	2.32	Uncharacterized protein
AH04G08650	5.07487	2.34337	1.21669e-14	4.87017e-13	yes	up	12.04	63.6467	11.95	11.33	12.84	39.82	50.97	100.15	Chalcone synthase
AH03G37510	5.07234	2.34265	1.14171e-05	0.000124225	yes	up	0.46	2.36667	0.44	0.25	0.69	2.74	2.98	1.38	GDSL esterase/lipase At5g45960
AH09G25330	5.07032	2.34208	1.15699e-09	2.50732e-08	yes	up	5.02667	25.2933	3.67	3.63	7.78	35.86	17.63	22.39	Ethylene-responsive transcription factor ERF025
AH20G34940	5.0698	2.34193	3.567e-18	2.00301e-16	yes	up	2.40667	12.35	2.1	1.81	3.31	15.34	8.84	12.87	Putative calcium-transporting ATPase 13, plasma membrane-type
AH12G05630	5.06559	2.34073	0.000726306	0.00496135	yes	up	9.05667	46.1633	7.62	9.47	10.08	91.19	21.45	25.85	Pectinesterase/pectinesterase inhibitor U1
AH01G04960	5.06404	2.34029	3.21824e-14	1.24279e-12	yes	up	10.03	51.19	8.49	8.51	13.09	74.71	31.21	47.65	Asparagine synthetase [glutamine-hydrolyzing] 2
AH04G10000	5.06306	2.34001	1.03882e-20	7.23991e-19	yes	up	17.1833	89.9133	19.18	16.14	16.23	116.19	72.54	81.01	RING-H2 finger protein ATL2
AH09G01270	5.0606	2.33931	6.39547e-11	1.67209e-09	yes	up	1.24667	6.45	1.04	1.31	1.39	7.12	5.38	6.85	Protein LURP-one-related 12
AH03G15340	5.05388	2.33739	2.07501e-38	4.42352e-36	yes	up	58.6433	309.233	55.15	66.08	54.7	260.06	312.15	355.49	Ethylene-responsive transcription factor 9
AH11G34960	5.05051	2.33643	2.01884e-06	2.54655e-05	yes	up	2.30667	11.56	2.22	1.71	2.99	18.42	9.8	6.46	Pathogenesis-related protein PR-1
AH18G09420	5.04896	2.33599	1.17414e-09	2.54215e-08	yes	up	3.78	19.9567	3.68	3.31	4.35	11.05	33.14	15.68	Uncharacterized protein
AH07G05680	5.04852	2.33586	4.04604e-07	5.81642e-06	yes	up	0.983333	5.12667	0.94	1.15	0.86	7.76	3.82	3.8	Uncharacterized protein
AH16G07680	5.04829	2.3358	8.65699e-34	1.42607e-31	yes	up	49.8667	261.677	46.65	58.92	44.03	246.28	285.57	253.18	uncharacterized protein LOC101499148
AH12G23910	5.04465	2.33475	0.000968156	0.00634921	yes	up	4.14667	21.0067	3.93	3.46	5.05	39.77	16.5	6.75	Laccase-4
AH14G08420	5.04335	2.33438	2.94065e-51	1.02624e-48	yes	up	158.493	829.9	175.79	137.28	162.41	824.48	790.65	874.57	Peroxidase 22
AH08G05160	5.03347	2.33155	0.000773699	0.00524706	yes	up	39.9267	209.99	67.15	14.32	38.31	235.37	277.32	117.28	Alcohol dehydrogenase 1
AH19G34990	5.03122	2.33091	2.62494e-38	5.52092e-36	yes	up	860.013	4421.55	743.1	696.38	1140.56	3456.16	5222.01	4586.47	Abscisic stress-ripening protein 2
AH02G21550	5.0299	2.33053	0.00132619	0.00833078	yes	up	3.59667	18.5133	3.49	3.78	3.52	33.69	16.37	5.48	Laccase-4
AH20G33530	5.027	2.3297	0.000336076	0.00253702	yes	up	0.176667	0.916667	0.3	0.11	0.12	1.25	0.68	0.82	Polygalacturonase QRT3
AH04G20940	5.02278	2.32849	8.36539e-19	4.97625e-17	yes	up	13.7633	70.0133	10.14	13.19	17.96	90.13	53.98	65.93	Macrophage migration inhibitory factor homolog
AH03G03590	5.02239	2.32837	2.72068e-15	1.15165e-13	yes	up	12.1033	60.4667	11.3	10.23	14.78	86.9	37.49	57.01	11-oxo-beta-amyrin 30-oxidase
AH15G01520	5.01437	2.32607	0.00310869	0.017054	yes	up	7.59333	38.1133	6.08	8.16	8.54	80.57	16.17	17.6	Lipase
AH18G00760	5.01286	2.32563	1.84736e-12	5.84521e-11	yes	up	4.29333	21.6467	2.75	4.38	5.75	17.11	25.02	22.81	Uncharacterized protein
AH08G13390	5.0121	2.32542	0.00970644	0.0435316	yes	up	2.96667	15.1233	3.56	2.3	3.04	31.35	10.88	3.14	Putative membrane protein At1g06890 family
AH06G00350	5.00923	2.32459	1.16985e-06	1.55079e-05	yes	up	0.433333	2.37667	0.15	0.38	0.77	1.88	1.95	3.3	Uncharacterized protein
AH04G16910	5.0055	2.32352	5.06567e-17	2.56072e-15	yes	up	22.29	102.313	21.49	20.55	24.83	52.48	123.45	131.01	18.1 kDa class I heat shock protein (Fragment)
AH19G14370	5.00505	2.32338	4.50288e-08	7.62834e-07	yes	up	2.33	11.88	2.92	1.63	2.44	18.78	5.41	11.45	UDP-glucose flavonoid 3-O-glucosyltransferase 7
AH13G01260	5.00464	2.32327	1.85651e-07	2.84719e-06	yes	up	4.93	23.85	2.32	2.36	10.11	26.51	27.12	17.92	Cytochrome P450 71A1
AH13G06660	5.00367	2.32299	2.02136e-08	3.6114e-07	yes	up	4.15333	21.2567	5.46	2.28	4.72	22.91	23.68	17.18	Uncharacterized protein
AH18G06980	4.99937	2.32175	0.00820432	0.0379696	yes	up	1.34667	7.04333	0.47	2.17	1.4	3.28	8.47	9.38	Uncharacterized protein
AH20G32440	4.99446	2.32033	5.66028e-28	6.83776e-26	yes	up	1.65	8.80333	1.64	1.18	2.13	8.97	8.41	9.03	Purple acid phosphatase 23
AH10G27240	4.99374	2.32012	3.18705e-07	4.66744e-06	yes	up	0.826667	4.05	0.51	0.43	1.54	5.15	2.88	4.12	Putative calcium-transporting ATPase 13, plasma membrane-type
AH06G11380	4.99265	2.31981	2.22552e-08	3.95216e-07	yes	up	2.22333	11.4033	1.64	1.9	3.13	15.15	8.8	10.26	Uncharacterized protein
AH20G26610	4.99242	2.31974	2.04431e-07	3.10475e-06	yes	up	0.866667	4.50667	0.98	0.73	0.89	4.56	5.84	3.12	Ethylene-responsive transcription factor ERF017
AH17G32340	4.98796	2.31845	8.44725e-36	1.58556e-33	yes	up	8.09667	41.99	6.54	9.39	8.36	35.12	44.78	46.07	Putative clathrin assembly protein At4g40080
AH13G06570	4.98562	2.31777	6.27943e-18	3.46826e-16	yes	up	23.2967	119.31	18.36	21.73	29.8	76.32	153.5	128.11	Uncharacterized protein
AH01G04350	4.985	2.31759	5.68913e-28	6.85504e-26	yes	up	23.6433	133.27	18.92	22.53	29.48	95.6	126.47	177.74	Non-specific phospholipase C1
AH13G20810	4.98243	2.31685	0.00111442	0.00717067	yes	up	0.393333	1.95667	0.19	0.42	0.57	3.93	1.11	0.83	Protein trichome birefringence-like 31
AH03G23520	4.98131	2.31653	3.11235e-06	3.78016e-05	yes	up	0.47	2.36333	0.52	0.49	0.4	2.74	2.46	1.89	Short-chain dehydrogenase TIC 32, chloroplastic
AH03G23100	4.97213	2.31387	0.000277425	0.00214514	yes	up	0.93	4.55	0.26	0.62	1.91	1.58	4.88	7.19	Cytochrome P450 71A1
AH01G22840	4.9721	2.31386	3.69951e-12	1.12424e-10	yes	up	11.8633	58.6967	8.32	9.59	17.68	84.3	36.62	55.17	Probable xyloglucan endotransglucosylase/hydrolase protein 23
AH01G19740	4.9718	2.31377	0.00782115	0.0365336	yes	up	1.93333	9.32333	2.03	2.44	1.33	14.29	9.43	4.25	Unknown function
AH03G26530	4.96974	2.31317	7.0764e-08	1.16611e-06	yes	up	1.03333	5.12	0.49	0.93	1.68	5.87	3.2	6.29	Beta-amyrin 28-oxidase
AH11G20660	4.96963	2.31314	3.95506e-05	0.000379655	yes	up	0.14	0.713333	0.1	0.18	0.14	0.54	0.58	1.02	Formin-like protein 8
AH15G12640	4.9625	2.31107	1.08268e-12	3.52999e-11	yes	up	2.18	11.0567	2.13	1.6	2.81	12.16	10.66	10.35	Thioredoxin H2
AH01G29680	4.95992	2.31032	6.54837e-06	7.46824e-05	yes	up	0.616667	3.21333	0.6	0.64	0.61	2.54	3.75	3.35	uncharacterized protein LOC106767742
AH14G24120	4.9549	2.30885	5.33733e-15	2.19806e-13	yes	up	16.5867	83.4367	10.93	19.81	19.02	112.99	66.14	71.18	Macrophage migration inhibitory factor homolog
AH17G04960	4.95194	2.30799	1.40195e-29	1.85534e-27	yes	up	1.89	9.54667	1.76	1.57	2.34	10.29	8.4	9.95	Receptor-like protein 12
AH01G23420	4.93706	2.30365	0.00568866	0.0281789	yes	up	0.163333	0.866667	0.23	0.14	0.12	1.23	0.85	0.52	AP2-like Ethylene-responsive transcription factor At1g16060
AH16G45010	4.92852	2.30116	2.66434e-21	1.94613e-19	yes	up	3.09333	15.3467	2.39	2.21	4.68	14.52	14.31	17.21	12-oxophytodienoate reductase 2
AH02G03250	4.92447	2.29997	4.11062e-27	4.64421e-25	yes	up	3.30333	16.84	2.88	3.19	3.84	12.48	19.25	18.79	Uncharacterized protein
AH14G01600	4.92401	2.29983	2.36475e-10	5.72215e-09	yes	up	3.46	16.9333	2.2	2.42	5.76	19.58	20.69	10.53	Uncharacterized protein
AH19G39850	4.91287	2.29657	1.88314e-25	1.89282e-23	yes	up	5.6	28.2433	4.9	5.65	6.25	30.79	24.79	29.15	Probable ribose-5-Phosphate isomerase 2
AH15G08150	4.90568	2.29445	6.13995e-24	5.60603e-22	yes	up	3.88667	19.58	3.34	3.64	4.68	14.25	25.71	18.78	ATP-dependent RNA helicase SUV3, mitochondrial
AH13G25730	4.90417	2.29401	6.08312e-10	1.37521e-08	yes	up	0.773333	4.33	0.66	1.01	0.65	5.3	4.24	3.45	G-type lectin S-receptor-like serine/threonine-protein kinase RLK1 isoform X2
AH08G12260	4.90071	2.29299	1.09894e-10	2.78059e-09	yes	up	18.94	94.2833	18.38	15.93	22.51	154.06	75.03	53.76	UDP-glucuronic acid decarboxylase 5
AH13G43070	4.89922	2.29255	2.91103e-27	3.38555e-25	yes	up	8.40333	41.5033	6.43	6.91	11.87	47.93	37.72	38.86	Protein DETOXIFICATION 29
AH08G11830	4.89654	2.29176	8.77774e-18	4.77536e-16	yes	up	1.79	8.39333	1.64	2.13	1.6	8.07	7.57	9.54	Transcription factor LUX
AH16G23550	4.8765	2.28585	1.14739e-09	2.49142e-08	yes	up	0.836667	4.07333	0.75	0.64	1.12	5.91	2.72	3.59	aspartic proteinase nepenthesin-2
AH04G00380	4.8756	2.28558	2.12855e-06	2.66992e-05	yes	up	0.416667	2.05667	0.31	0.47	0.47	2.89	2.04	1.24	ABC transporter G family member 23
AH16G27120	4.87266	2.28471	3.7954e-64	2.26345e-61	yes	up	5.49	26.9867	4.6	4.9	6.97	25.82	26.13	29.01	Inhibitor of Bruton tyrosine kinase
AH05G05190	4.87107	2.28424	1.31555e-08	2.43153e-07	yes	up	7.42333	36.63	7.27	6.72	8.28	62.69	16.6	30.6	Soyasapogenol B glucuronide galactosyltransferase
AH16G44380	4.86766	2.28323	6.46936e-12	1.92419e-10	yes	up	3.05	14.9067	2.47	1.75	4.93	13.8	15.42	15.5	Uncharacterized protein
AH11G34300	4.86524	2.28251	0.00434915	0.0225687	yes	up	2.90667	14.0867	2.49	2.5	3.73	28.57	10.04	3.65	Cellulose synthase A catalytic subunit 7 [UDP-forming]
AH04G11100	4.86466	2.28234	5.15581e-05	0.000482243	yes	up	0.486667	2.26667	0.15	0.28	1.03	2.34	1.79	2.67	Isoflavone 3'-hydroxylase (Fragment)
AH10G01360	4.86294	2.28183	0.00322699	0.0176127	yes	up	3.02667	14.74	3.17	2.17	3.74	29.86	9.34	5.02	Cellulose synthase A catalytic subunit 8 [UDP-forming]
AH09G01720	4.86144	2.28138	8.97895e-06	9.9395e-05	yes	up	1.17	5.88667	1.35	0.7	1.46	2.17	6.71	8.78	Isoflavone 7-O-methyltransferase
AH13G38220	4.85942	2.28078	0.00447211	0.0230873	yes	up	0.656667	3.07	0.48	0.26	1.23	7.23	0.81	1.17	Inositol-3-Phosphate synthase
AH14G43620	4.8521	2.27861	0.00013476	0.0011372	yes	up	0.303333	1.48	0.42	0.13	0.36	1.9	1.23	1.31	Probable receptor-like protein kinase At5g38990
AH02G21530	4.85193	2.27856	0.000452456	0.00329723	yes	up	0.216667	1.00667	0.09	0.16	0.4	1.22	1.22	0.58	Protein NRT1/ PTR FAMILY 8.1
AH19G42370	4.84854	2.27755	0.00415074	0.0217089	yes	up	2.86333	14.1333	3.76	2.32	2.51	29.66	7.66	5.08	Unknown function
AH11G23770	4.84085	2.27526	6.42089e-05	0.000587279	yes	up	1.26	6.12333	1.11	1.09	1.58	12.41	3.62	2.34	Uncharacterized protein
AH03G38930	4.83913	2.27475	0.00713444	0.0339486	yes	up	0.13	0.66	0.18	0.16	0.05	0.55	0.51	0.92	Glutamine synthetase nodule isozyme
AH16G42210	4.83886	2.27467	2.35986e-07	3.53964e-06	yes	up	0.676667	3.22667	0.36	0.73	0.94	4.14	2.46	3.08	Cyclin-D3-1
AH19G10250	4.83416	2.27327	8.33055e-53	3.1149e-50	yes	up	24.7533	123.527	24.8	21.01	28.45	103.47	137.17	129.94	auxin-induced in root cultures protein 12
AH09G06250	4.83367	2.27312	2.27871e-41	5.47739e-39	yes	up	69.5	343.407	58.91	67.21	82.38	400.12	339.51	290.59	Seed linoleate 9S-lipoxygenase-3
AH17G15850	4.82436	2.27034	0.000156897	0.00130093	yes	up	0.243333	1.15	0.12	0.21	0.4	1.84	0.79	0.82	Uncharacterized protein
AH01G04250	4.8174	2.26825	1.50999e-12	4.82633e-11	yes	up	2.26667	11.3233	2.51	2.1	2.19	16.16	9.51	8.3	Cytochrome P450 86A1
AH06G23160	4.81546	2.26767	5.13472e-21	3.65979e-19	yes	up	4.77	23.2067	3.76	3.97	6.58	26.55	19.73	23.34	Protein SRC2 homolog
AH13G38190	4.80839	2.26555	6.26292e-06	7.17222e-05	yes	up	0.556667	2.65	0.42	0.27	0.98	2.41	2.67	2.87	Protein NEN4
AH09G12830	4.80835	2.26554	0.0095978	0.0431635	yes	up	0.126667	0.633333	0.14	0.14	0.1	0.32	0.95	0.63	High mobility group B protein 10
AH07G17990	4.80628	2.26492	3.55961e-06	4.26023e-05	yes	up	2.31667	11.0167	1.43	2.2	3.32	20.22	4.97	7.86	Vicianin hydrolase (Fragment)
AH17G32090	4.80246	2.26377	2.92208e-12	8.99204e-11	yes	up	12.04	57.6367	8.24	10.14	17.74	80.51	35.36	57.04	Protein EXORDIUM
AH10G02300	4.79954	2.2629	9.91619e-29	1.25586e-26	yes	up	6.37667	31.81	4.9	7.42	6.81	27.83	35.74	31.86	Uncharacterized protein
AH14G05020	4.79749	2.26228	1.46188e-06	1.89891e-05	yes	up	0.41	1.95667	0.31	0.3	0.62	2.67	1.48	1.72	Protein DETOXIFICATION 40
AH07G07450	4.79658	2.26201	6.1196e-09	1.19039e-07	yes	up	3.42667	16.9467	4.65	2.15	3.48	25.66	12.51	12.67	Peroxidase 4
AH01G14490	4.79525	2.26161	1.14498e-05	0.000124523	yes	up	1.13333	5.43667	1.12	0.77	1.51	10.01	3.26	3.04	Phospholipase A1-Ibeta2, chloroplastic
AH17G00950	4.7917	2.26054	3.48202e-23	3.04357e-21	yes	up	22.2667	110.507	21.15	20.52	25.13	80.36	98.05	153.11	NAD(P)H-dependent 6'-deoxychalcone synthase
AH05G38090	4.78971	2.25994	0.00638998	0.0310458	yes	up	0.15	0.736667	0.17	0.16	0.12	0.8	0.78	0.63	UPF0483 protein CG5412-like
AH13G07460	4.78167	2.25752	4.11771e-09	8.25171e-08	yes	up	1.40667	6.77667	0.74	1.46	2.02	6.94	6.06	7.33	Uncharacterized protein
AH14G39350	4.77953	2.25687	0.00023243	0.00183764	yes	up	0.64	3.18333	0.34	0.96	0.62	2.64	1.37	5.54	Bidirectional sugar transporter N3
AH16G34780	4.77576	2.25573	5.08762e-09	1.00416e-07	yes	up	1.18	5.67	0.89	1.32	1.33	8.69	4.03	4.29	Protein NRT1/ PTR FAMILY 1.2
AH13G53910	4.77546	2.25564	0.00474144	0.0242492	yes	up	0.176667	0.846667	0.21	0.1	0.22	1.23	0.71	0.6	Transcription repressor OFP5
AH08G28960	4.77396	2.25519	2.47212e-05	0.000249933	yes	up	0.913333	4.45333	0.76	1.15	0.83	8.33	2.28	2.75	Transcription factor bHLH13
AH13G54170	4.77216	2.25464	2.0693e-06	2.60323e-05	yes	up	0.713333	3.42333	0.5	0.71	0.93	6.15	2.14	1.98	Cellulose synthase A catalytic subunit 8 [UDP-forming]
AH14G34100	4.77203	2.2546	0.00725427	0.0343834	yes	up	0.173333	0.843333	0.14	0.26	0.12	1.78	0.29	0.46	Putative UDP-rhamnose:rhamnosyltransferase 1
AH11G27950	4.76999	2.25399	2.33081e-33	3.7866e-31	yes	up	10.6333	52.2167	9.63	10.7	11.57	40.83	64.94	50.88	Uncharacterized protein
AH17G04700	4.7661	2.25281	1.16837e-10	2.94704e-09	yes	up	2.69	12.4533	2.27	1.91	3.89	16.69	13.05	7.62	uncharacterized protein LOC106776892 isoform X2
AH07G21290	4.75193	2.24851	9.98087e-49	3.1559e-46	yes	up	12.9067	64.2667	10.16	13.2	15.36	53.06	70.6	69.14	Phosphoglycerate mutase-like protein 1
AH10G11170	4.75048	2.24807	2.61973e-36	5.10015e-34	yes	up	6.08667	30.02	5.98	6.42	5.86	25.28	29.33	35.45	Uncharacterized protein
AH02G00610	4.7481	2.24735	5.25757e-05	0.000490301	yes	up	0.473333	2.35	0.31	0.59	0.52	1.05	2.77	3.23	2-alkenal reductase (NADP(+)-dependent)
AH11G01390	4.74762	2.24721	6.23372e-05	0.00057138	yes	up	100.637	470.09	53.95	84.09	163.87	710.37	416.79	283.11	Unknown function
AH14G10390	4.74325	2.24588	0.00150967	0.00931175	yes	up	1.64333	7.51	1.65	0.42	2.86	13.71	4.44	4.38	Cell wall / vacuolar inhibitor of fructosidase 1
AH01G28760	4.74177	2.24542	1.07878e-16	5.29424e-15	yes	up	13.0233	62.7733	10.79	12.94	15.34	88.83	48.54	50.95	Putative lactoylglutathione lyase
AH06G13140	4.74094	2.24517	0.00579925	0.0286545	yes	up	3.78667	17.5867	0.84	1.55	8.97	19.96	15.01	17.79	Unknown function
AH08G04310	4.73848	2.24443	0.000320826	0.00243634	yes	up	11.08	51.6067	7.23	8.72	17.29	91.74	32.82	30.26	Probable pectinesterase/pectinesterase inhibitor 61
AH19G25300	4.73589	2.24363	1.44874e-16	7.0438e-15	yes	up	4.57333	21.6833	2.95	3.47	7.3	21.28	20.11	23.66	Probable aldo-keto reductase 1
AH19G18020	4.73504	2.24338	1.49355e-103	2.01045e-100	yes	up	84.2733	412.017	81.2	79.82	91.8	395.45	438.58	402.02	Translationally-controlled tumor protein homolog
AH13G39200	4.73393	2.24304	6.05995e-36	1.15588e-33	yes	up	3.38	16.5933	2.92	3.77	3.45	16.28	15.78	17.72	L-type lectin-domain containing receptor kinase IX.1
AH15G37610	4.72733	2.24102	6.69738e-09	1.2937e-07	yes	up	5.15667	25.06	5.83	2.96	6.68	18.55	18.06	38.57	Abscisic stress-ripening protein 2
AH20G07050	4.72602	2.24062	1.31266e-09	2.82519e-08	yes	up	7.29667	35.22	6.77	7.22	7.9	56.96	24.91	23.79	Protein E6
AH12G09000	4.72423	2.24008	2.29558e-26	2.49197e-24	yes	up	4.32	20.98	4.48	4.02	4.46	23.83	19.95	19.16	auxin-induced protein 22D
AH04G01610	4.72299	2.2397	0.00196845	0.0116757	yes	up	0.473333	2.17333	0.22	0.2	1	3.34	1	2.18	Xyloglucan endotransglucosylase/hydrolase 2
AH15G37540	4.72201	2.2394	1.21799e-13	4.40054e-12	yes	up	0.266667	1.28667	0.17	0.28	0.35	1.06	1.46	1.34	golgin subfamily B member 1-like
AH01G31010	4.72132	2.23919	0.000708851	0.00486469	yes	up	0.35	1.63	0.27	0.39	0.39	2.78	0.75	1.36	Uncharacterized protein
AH11G01510	4.72012	2.23882	3.7297e-40	8.65602e-38	yes	up	12.02	58.57	12.3	11.02	12.74	65.48	52.84	57.39	Glucose-6-Phosphate/Phosphate translocator 2, chloroplastic
AH17G27040	4.71275	2.23657	6.35152e-42	1.58328e-39	yes	up	5.92	28.6967	5.47	5.48	6.81	30.04	26.59	29.46	Uncharacterized acetyltransferase At3g50280
AH20G35550	4.70648	2.23465	9.46156e-14	3.46897e-12	yes	up	4.88	23.5167	5.07	2.92	6.65	16.23	25.98	28.34	Ribulose bisPhosphate carboxylase small chain, chloroplastic
AH11G34610	4.70406	2.23391	4.6392e-16	2.14702e-14	yes	up	15.65	75.0367	14.81	14.33	17.81	107.31	51.51	66.29	UDP-glucuronate 4-epimerase 1
AH02G04150	4.6874	2.22879	4.20211e-05	0.000400919	yes	up	0.43	2.05333	0.61	0.33	0.35	3.21	1.82	1.13	3-ketoacyl-CoA synthase 1
AH19G32310	4.68526	2.22813	0.0014637	0.00906644	yes	up	1.58	7.41	1.07	2	1.67	16.97	2.83	2.43	Agglutinin-2
AH03G20340	4.68394	2.22772	0.00774676	0.0362652	yes	up	0.673333	2.93333	0.5	0.39	1.13	5.44	1.56	1.8	Dehydration-responsive element-binding protein 3
AH17G14300	4.67613	2.22532	1.20242e-09	2.5998e-08	yes	up	1.72333	8.32333	1.56	1.94	1.67	12.08	5.47	7.42	Cytochrome P450 86A1
AH13G18630	4.67477	2.2249	0.00269574	0.0151549	yes	up	0.493333	2.22333	0.28	0.19	1.01	3.57	1.12	1.98	Protein LIGHT-DEPENDENT SHORT HYPOCOTYLS 10
AH05G33570	4.66916	2.22316	3.1113e-16	1.46876e-14	yes	up	3.18	15.39	3.12	3.58	2.84	18.46	15.8	11.91	Peroxidase 11
AH03G36200	4.66822	2.22287	2.36133e-10	5.71683e-09	yes	up	4.72	21.9767	2.72	3.46	7.98	18.52	17.53	29.88	Endonuclease 1
AH20G09200	4.66799	2.2228	6.46248e-06	7.37922e-05	yes	up	0.443333	2.10667	0.25	0.51	0.57	2.32	2.24	1.76	Vinorine synthase
AH13G38570	4.6623	2.22104	0.0060458	0.0296507	yes	up	3.39667	16.5733	5.65	4.32	0.22	18.11	17.49	14.12	Cytochrome P450 716B1
AH19G38140	4.66104	2.22065	0.000133773	0.00113068	yes	up	9.13333	42.84	8.53	7.7	11.17	73.93	19.96	34.63	Diphosphomevalonate decarboxylase
AH05G06920	4.65688	2.21936	6.64965e-09	1.28501e-07	yes	up	2.48667	9.77	1.36	2.72	3.38	13.83	6.48	9	Random slug protein 5
AH15G23550	4.65633	2.21919	0.000249035	0.00195124	yes	up	0.15	0.68	0.2	0.04	0.21	0.71	0.67	0.66	Probable cyclic nucleotide-gated ion channel 20, chloroplastic
AH13G11340	4.65622	2.21916	4.59972e-05	0.000434718	yes	up	0.303333	1.49667	0.47	0.18	0.26	0.94	1.8	1.75	4-coumarate--CoA ligase 2
AH03G01580	4.65568	2.21899	1.03856e-06	1.39083e-05	yes	up	2.95333	13.77	1.87	2.91	4.08	23.08	9.37	8.86	Fasciclin-like arabinogalactan protein 11
AH16G30480	4.65228	2.21794	0.00964989	0.0433564	yes	up	0.0833333	0.403333	0.08	0.14	0.03	0.57	0.38	0.26	Exocyst complex component EXO70B1
AH11G27240	4.64898	2.21692	0.000780522	0.00528648	yes	up	0.46	2.29333	0.56	0.66	0.16	2.29	3.07	1.52	uncharacterized protein LOC106767742
AH16G37030	4.64839	2.21673	2.41831e-52	8.90107e-50	yes	up	12.1633	58.5867	11.91	11.19	13.39	49.92	67.63	58.21	NADP-dependent glyceraldehyde-3-Phosphate dehydrogenase
AH07G23190	4.64797	2.2166	1.67485e-08	3.03372e-07	yes	up	1.36667	6.63	0.73	2.25	1.12	6.8	6.05	7.04	9-cis-epoxycarotenoid dioxygenase NCED1, chloroplastic
AH06G19200	4.64771	2.21652	1.8182e-14	7.1518e-13	yes	up	7.52667	36.8533	7.18	8.76	6.64	22.44	38.74	49.38	1-aminocyclopropane-1-carboxylate oxidase homolog 1
AH10G31890	4.64723	2.21637	2.65998e-87	2.66638e-84	yes	up	21.1833	101.69	20.99	18.83	23.73	93.86	107.72	103.49	PyroPhosphate--fructose 6-Phosphate 1-phosphotransferase subunit alpha
AH20G35040	4.6454	2.2158	3.94711e-06	4.68413e-05	yes	up	0.5	2.49333	0.46	0.32	0.72	3.39	1.59	2.5	Beta-glucosidase 12
AH04G08830	4.64245	2.21488	8.11166e-09	1.54785e-07	yes	up	0.776667	3.75667	0.61	1.15	0.57	4.24	3.33	3.7	Probable folate-biopterin transporter 7
AH14G30930	4.64208	2.21477	1.65649e-21	1.22968e-19	yes	up	15.8567	75.29	17.36	11.94	18.27	86.07	65.09	74.71	RING-H2 zinc fingerprotein RHA1a
AH05G25930	4.64187	2.21471	1.32753e-05	0.000142534	yes	up	0.933333	4.34667	1.04	0.49	1.27	7.57	3.19	2.28	Dehydration-responsive element-binding protein 3
AH16G33090	4.6408	2.21437	0.00417192	0.0217882	yes	up	0.16	0.803333	0.15	0.3	0.03	0.54	1.22	0.65	Hydroquinone glucosyltransferase
AH02G15100	4.64002	2.21413	0.00246073	0.0140422	yes	up	0.263333	1.22333	0.06	0.26	0.47	0.85	1.56	1.26	Lupeol synthase
AH03G45890	4.63996	2.21411	5.05268e-08	8.49258e-07	yes	up	1.79	8.44333	1.79	1.06	2.52	9.18	9.81	6.34	Uncharacterized protein
AH17G00690	4.6387	2.21372	5.08164e-31	7.18953e-29	yes	up	6.66667	31.9867	5.85	6.52	7.63	23.31	34.79	37.86	E3 ubiquitin-protein ligase ORTHRUS 2
AH06G00900	4.63718	2.21325	0.00778766	0.0364133	yes	up	0.133333	0.586667	0.14	0.11	0.15	1	0.48	0.28	Uncharacterized protein
AH19G08930	4.63461	2.21245	0.000138919	0.00116665	yes	up	0.816667	3.99333	0.95	1.16	0.34	4.7	3.69	3.59	Uncharacterized protein
AH18G29060	4.63361	2.21214	8.63278e-11	2.21042e-09	yes	up	1.13	5.42667	1.15	1.14	1.1	3.95	4.94	7.39	Hydroquinone glucosyltransferase
AH13G49570	4.63312	2.21198	7.83816e-10	1.74435e-08	yes	up	20.6167	96.46	17.48	17.23	27.14	107.7	89.59	92.09	Uncharacterized protein
AH13G37140	4.633	2.21195	9.4112e-12	2.7483e-10	yes	up	3.67667	17.0367	3.71	2.51	4.81	24.62	13.71	12.78	WAT1-related protein At5g64700
AH20G27640	4.63155	2.21149	2.43186e-11	6.7976e-10	yes	up	6.53667	23.1967	6.66	3.87	9.08	30.29	19.66	19.64	Carotenoid cleavage dioxygenase 8 homolog B, chloroplastic
AH19G12290	4.62769	2.21029	0.00659889	0.0318832	yes	up	0.246667	1.15	0.18	0.38	0.18	1.25	1.21	0.99	Uncharacterized protein
AH14G08430	4.62767	2.21029	1.38899e-58	6.6775e-56	yes	up	49	234.19	46.99	45.39	54.62	216.57	213.32	272.68	Peroxidase 15
AH10G25820	4.62481	2.20939	3.26415e-12	9.98597e-11	yes	up	1.98	9.45	2.21	1.32	2.41	7.52	7.57	13.26	UDP-glycosyltransferase 74F2
AH12G07130	4.62407	2.20916	2.34602e-14	9.14209e-13	yes	up	4.11333	19.2767	2.34	4	6	15.57	19.48	22.78	Uncharacterized protein
AH15G37550	4.6219	2.20849	7.75327e-25	7.50061e-23	yes	up	3.67333	17.4067	2.72	3.54	4.76	17.61	16.81	17.8	UPF0496 protein 4
AH15G04540	4.62059	2.20808	0.000723187	0.00494148	yes	up	21.9933	102.853	22.64	18.91	24.43	186.17	37.42	84.97	Hydroxymethylglutaryl-CoA synthase
AH18G28860	4.619	2.20758	3.08743e-07	4.5314e-06	yes	up	12.8533	59.3133	10.28	13.13	15.15	107.3	43.97	26.67	Secoisolariciresinol dehydrogenase (Fragment)
AH13G38590	4.61651	2.2068	2.9011e-11	8.007e-10	yes	up	2.20333	10.69	2.13	2.72	1.76	6.96	11.07	14.04	Beta-amyrin 28-oxidase
AH15G32730	4.61361	2.2059	0.00460883	0.0236867	yes	up	65.25	301.287	55.18	64.94	75.63	636.9	124.71	142.25	Kunitz trypsin inhibitor 4
AH16G17870	4.6109	2.20505	9.97062e-06	0.000109626	yes	up	1.08333	5.03667	0.81	1.08	1.36	4.05	6.27	4.79	Uncharacterized protein
AH14G39030	4.5948	2.2	1.29694e-10	3.24324e-09	yes	up	3.18	15.05	2.12	4.59	2.83	19.63	12.07	13.45	Probable aldo-keto reductase 2
AH10G05400	4.59034	2.1986	6.20614e-10	1.40034e-08	yes	up	46.62	213.78	34.97	41.61	63.28	349.6	134.84	156.9	Putative uncharacterized protein
AH01G23330	4.5862	2.1973	4.68063e-11	1.25011e-09	yes	up	7.45333	34.5667	7.44	6.12	8.8	46.87	23.58	33.25	Uncharacterized protein
AH01G30840	4.58346	2.19644	2.83392e-05	0.000282271	yes	up	2.23333	10.5533	1.26	3.13	2.31	14.79	7.74	9.13	Uncharacterized protein
AH13G10650	4.58074	2.19558	1.26147e-13	4.54718e-12	yes	up	8.99333	39.8833	5.67	8.63	12.68	53.17	32.45	34.03	Expansin-like A1
AH14G41500	4.57954	2.1952	1.65397e-05	0.000173898	yes	up	0.396667	1.85333	0.52	0.19	0.48	1.98	2.12	1.46	Probable aldo-keto reductase 2
AH10G26000	4.57936	2.19515	1.2851e-06	1.68836e-05	yes	up	0.243333	1.14	0.19	0.25	0.29	0.85	1.34	1.23	Receptor-like protein kinase FERONIA
AH19G02280	4.57824	2.19479	2.09375e-07	3.16873e-06	yes	up	1.88667	8.48667	0.73	1.34	3.59	8.2	9.02	8.24	Uncharacterized protein
AH11G33190	4.57811	2.19475	2.7149e-24	2.52781e-22	yes	up	10.7233	50.88	8.94	11.5	11.73	37.23	51.85	63.56	Uncharacterized protein
AH15G00420	4.5777	2.19462	7.36491e-31	1.03887e-28	yes	up	3.61333	17.1167	3.17	3.69	3.98	14	18.34	19.01	Heptahelical transmembrane protein 4
AH12G22280	4.57569	2.19399	1.26975e-09	2.73783e-08	yes	up	1.62	7.74667	1.09	2.52	1.25	8.17	6.94	8.13	Uncharacterized protein
AH16G42500	4.56839	2.19169	4.75063e-48	1.47248e-45	yes	up	13.9	65.1167	13.34	13.42	14.94	51.79	70.57	72.99	Interferon-related developmental regulator 1
AH13G26700	4.56829	2.19165	0.00175267	0.0105741	yes	up	0.3	1.36333	0.19	0.18	0.53	0.88	1.43	1.78	Nuclear transcription factor Y subunit A-3
AH13G28000	4.56733	2.19135	2.97827e-05	0.000295027	yes	up	0.67	3.20333	0.85	0.83	0.33	4.09	3.15	2.37	Uncharacterized protein
AH15G30510	4.5663	2.19103	0.000160698	0.00132917	yes	up	0.373333	1.79667	0.25	0.51	0.36	1.01	2.09	2.29	Putative MYB-related protein 18
AH13G55250	4.56421	2.19037	2.80376e-106	3.8851e-103	yes	up	34.69	163.433	32.49	33.21	38.37	152.39	176.52	161.39	PyroPhosphate--fructose 6-Phosphate 1-phosphotransferase subunit alpha
AH05G21880	4.56121	2.18942	2.5894e-09	5.32959e-08	yes	up	0.946667	4.31333	0.68	0.9	1.26	4.04	4.44	4.46	Uncharacterized protein
AH03G38070	4.55973	2.18895	0.00249011	0.014179	yes	up	0.15	0.676667	0.03	0.15	0.27	0.78	0.7	0.55	Protein phosphatase 2C 37
AH06G11950	4.55815	2.18845	3.65888e-27	4.19418e-25	yes	up	18.4667	85.5633	12.75	19.16	23.49	96.47	75.56	84.66	Phospholipase A1-Igamma2, chloroplastic
AH14G40780	4.55378	2.18706	0.00670221	0.0322831	yes	up	0.1	0.45	0.05	0.04	0.21	0.48	0.61	0.26	Probable mediator of RNA polymerase II transcription subunit 37c
AH03G00180	4.54612	2.18463	0.0102346	0.0454249	yes	up	0.366667	1.61667	0.59	0.1	0.41	0.76	1.84	2.25	Uncharacterized protein
AH20G29570	4.53625	2.1815	0.000123875	0.00105785	yes	up	0.506667	2.3	0.29	0.63	0.6	2.9	2.05	1.95	Uncharacterized protein
AH13G39740	4.53548	2.18126	5.26796e-09	1.03802e-07	yes	up	5.13667	23.7233	5.26	4.68	5.47	39.71	17.57	13.89	Polyphenol oxidase A1, chloroplastic
AH05G00290	4.53197	2.18014	9.57816e-27	1.06178e-24	yes	up	4.29333	19.8933	3.89	3.91	5.08	23.26	17.79	18.63	Bifunctional pinoresinol-lariciresinol reductase 2
AH20G24230	4.52812	2.17891	3.83883e-05	0.000369854	yes	up	0.563333	2.59	0.69	0.26	0.74	2.12	2.16	3.49	Uncharacterized protein
AH05G21280	4.52464	2.1778	1.78809e-23	1.58351e-21	yes	up	1.52667	7.09333	1.3	1.33	1.95	5.95	7.83	7.5	Uncharacterized protein
AH15G00840	4.52084	2.17659	2.28021e-19	1.421e-17	yes	up	1.51667	7.04667	1.27	1.62	1.66	6.02	6.96	8.16	Acyl-CoA-binding domain-containing protein 3
AH02G20390	4.52071	2.17655	0.00897407	0.0408782	yes	up	0.366667	1.65667	0.4	0.28	0.42	3.83	0.95	0.19	Rop guanine nucleotide exchange factor 7
AH20G26870	4.51668	2.17526	9.66557e-13	3.17806e-11	yes	up	1.5	6.92667	1.07	1.63	1.8	8.27	6.72	5.79	2-hydroxy-6-oxononadienedioate/2-hydroxy-6-oxononatrienedioate hydrolase 2
AH14G45080	4.51648	2.1752	0.00277953	0.0155341	yes	up	0.3	1.35	0.33	0.06	0.51	0.54	1.34	2.17	ATP-dependent zinc metalloprotease FTSH 6, chloroplastic
AH03G03240	4.51633	2.17515	0.00383197	0.0203404	yes	up	0.603333	2.70667	0.33	0.72	0.76	5.9	1.55	0.67	Transcription factor MYB46
AH01G00370	4.51037	2.17325	9.08883e-17	4.48849e-15	yes	up	27.1767	123.577	25.39	19.84	36.3	166.7	104.87	99.16	Salicylic acid-binding protein 2
AH08G20870	4.51031	2.17323	1.69118e-06	2.17196e-05	yes	up	42.53	189.417	25.64	27.95	74	271.93	185.88	110.44	Uncharacterized protein
AH18G00940	4.50957	2.17299	1.25635e-13	4.53325e-12	yes	up	15.2767	70.87	9.64	13.88	22.31	88.52	65.76	58.33	Acyl-protein thioesterase 2
AH07G19000	4.5059	2.17182	8.43279e-05	0.000750745	yes	up	0.236667	1.11667	0.26	0.16	0.29	1.28	1.17	0.9	3-ketoacyl-CoA synthase 4
AH10G06300	4.50264	2.17077	0.00703903	0.0335793	yes	up	1.24333	5.64333	0.38	1.42	1.93	5.76	4.35	6.82	G-box-binding factor 4
AH11G17070	4.50106	2.17026	2.01954e-07	3.07024e-06	yes	up	1.17333	5.63	1.14	1.55	0.83	2.83	7.07	6.99	Flavonoid 3'-monooxygenase
AH08G09310	4.50078	2.17017	0.0030335	0.0167057	yes	up	0.33	1.43	0.04	0.22	0.73	1.87	1.11	1.31	Protein indeterminate-domain 2
AH01G19960	4.49401	2.168	1.41481e-08	2.60274e-07	yes	up	10.75	48.9067	8.31	7.69	16.25	40.57	79.34	26.81	Snakin-2
AH06G26990	4.49206	2.16738	0.00271292	0.0152351	yes	up	0.833333	3.79667	0.77	0.92	0.81	8.02	1.14	2.23	Peroxidase 63
AH06G06900	4.49041	2.16685	0.00196345	0.0116489	yes	up	0.273333	1.29667	0.32	0.25	0.25	2.44	0.7	0.75	Uncharacterized protein
AH14G22520	4.48861	2.16627	4.08601e-22	3.19774e-20	yes	up	170.367	803.12	206.02	148.1	156.98	596.1	933.94	879.32	Early nodulin-12B
AH12G03260	4.48532	2.16521	3.45141e-08	5.9541e-07	yes	up	0.526667	2.5	0.63	0.54	0.41	2.56	1.96	2.98	Putative uncharacterized protein
AH05G10280	4.47922	2.16325	1.28585e-13	4.62797e-12	yes	up	4.73333	21.6533	5.45	3.48	5.27	26.18	17.85	20.93	Thioredoxin H2
AH19G39570	4.4773	2.16263	0.00688837	0.0330077	yes	up	0.34	1.51667	0.21	0.31	0.5	3.07	1.16	0.32	zinc fingerCCCH domain-containing protein 15
AH15G18730	4.47345	2.16139	1.25723e-12	4.06812e-11	yes	up	2.09667	9.71	2.29	1.99	2.01	12.43	9.14	7.56	Peroxidase 11
AH18G05920	4.46769	2.15953	0.00107769	0.00697246	yes	up	0.626667	2.75333	0.45	0.49	0.94	5.7	1.67	0.89	Rho GTPase-activating protein 1
AH16G03950	4.46023	2.15712	0.0101785	0.0452483	yes	up	0.133333	0.596667	0.14	0.06	0.2	1.03	0.5	0.26	3,9-dihydroxypterocarpan 6A-monooxygenase
AH16G45200	4.45957	2.1569	8.62579e-16	3.87035e-14	yes	up	3.25333	14.7033	2.55	2.87	4.34	10.89	13.1	20.12	7-deoxyloganetin glucosyltransferase
AH18G06040	4.45932	2.15682	0.000918664	0.00606942	yes	up	0.453333	1.98667	0.3	0.53	0.53	3.42	0.84	1.7	NAC domain-containing protein 90
AH04G07610	4.45833	2.1565	9.45433e-16	4.23003e-14	yes	up	12.1767	56.7833	9.3	12.09	15.14	77.51	42.36	50.48	cAMP-regulated phosphoprotein-like protein
AH19G27150	4.45553	2.1556	0.0114208	0.0495729	yes	up	0.37	1.70667	0.25	0.47	0.39	1.27	1.16	2.69	Ethylene-responsive transcription factor ERF098
AH11G32360	4.45498	2.15542	4.52872e-55	1.90502e-52	yes	up	5.32333	24.4067	5.02	4.97	5.98	25.22	22.7	25.3	EIN3-binding F-box protein 1
AH15G23530	4.45285	2.15473	0.00846814	0.0389773	yes	up	0.133333	0.576667	0.1	0.06	0.24	0.91	0.35	0.47	Kinase-interacting family protein
AH20G07040	4.45126	2.15421	0.00385364	0.0204232	yes	up	1.16333	5.29667	1.83	0.36	1.3	10.82	3.46	1.61	Uncharacterized protein
AH11G32950	4.45101	2.15413	2.76027e-11	7.64071e-10	yes	up	6.57667	31.7633	5.29	7.03	7.41	47.09	25.39	22.81	Calmodulin-like protein 4
AH05G05470	4.44929	2.15358	0.00388659	0.0205671	yes	up	8.08	35.55	4.79	8.45	11	70.75	15.41	20.49	Lipase
AH06G06240	4.44665	2.15272	3.86164e-12	1.17074e-10	yes	up	1.80333	8.20667	1.72	1.64	2.05	9.71	7.49	7.42	Wall-associated receptor kinase-like 20
AH20G08320	4.44517	2.15224	6.28848e-10	1.41823e-08	yes	up	57.6333	255.78	49.37	46.32	77.21	395.62	174.88	196.84	classical arabinogalactan protein 1-like
AH12G25210	4.43968	2.15046	0.00148246	0.00916213	yes	up	0.24	1.13667	0.35	0.27	0.1	1.3	1.15	0.96	Receptor-like protein 12
AH12G01500	4.43965	2.15044	7.25009e-07	9.97003e-06	yes	up	1.40333	6.29667	0.72	1.79	1.7	9.45	5.56	3.88	Putative UDP-rhamnose:rhamnosyltransferase 1
AH17G06330	4.43509	2.14896	0.00827038	0.0382302	yes	up	0.85	3.71	0.88	0.53	1.14	8.8	1.46	0.87	Thaumatin-like protein
AH11G09310	4.43314	2.14833	0.000138762	0.00116575	yes	up	0.54	2.41333	0.49	0.39	0.74	1.37	2.84	3.03	Salicylic acid-binding protein 2
AH07G00640	4.43305	2.1483	6.44351e-11	1.68184e-09	yes	up	10.3433	47.4967	10.52	7.76	12.75	24.51	46.2	71.78	NAD(P)H-dependent 6'-deoxychalcone synthase
AH14G33020	4.43273	2.1482	5.49188e-08	9.18491e-07	yes	up	0.79	3.6	0.58	0.91	0.88	4.74	2.49	3.57	UDP-glycosyltransferase 74G1
AH07G03350	4.42632	2.14611	3.05109e-12	9.37678e-11	yes	up	5.90333	26.3367	4.71	4.03	8.97	27.31	32.9	18.8	NEP1-interacting protein-like 1
AH01G28470	4.42377	2.14528	2.28249e-10	5.54019e-09	yes	up	3.21	14.2833	2.51	2.8	4.32	21.77	10.15	10.93	Beta-glucosidase 46
AH09G23930	4.41479	2.14234	4.18894e-53	1.6045e-50	yes	up	11.97	54.3467	10.89	10.63	14.39	49.6	53.44	60	OTU domain-containing protein At3g57810
AH13G53100	4.40289	2.13845	1.09143e-05	0.000119084	yes	up	0.703333	3.05	0.56	0.51	1.04	5.41	1.66	2.08	Cellulose synthase A catalytic subunit 8 [UDP-forming]
AH14G31270	4.39718	2.13658	4.77344e-21	3.4178e-19	yes	up	6.33	28.4367	5.21	6.11	7.67	35.55	25.15	24.61	Probable receptor-like protein kinase At5g24010
AH19G20060	4.39701	2.13652	2.66375e-19	1.64263e-17	yes	up	14.7933	65.75	12.16	11.5	20.72	72.06	76.94	48.25	Benzyl alcohol O-benzoyltransferase
AH12G35060	4.39314	2.13525	0.00987312	0.0441321	yes	up	0.623333	2.32667	0	0.51	1.36	1.62	2.21	3.15	Unknown function
AH09G25760	4.39095	2.13453	1.04313e-19	6.74144e-18	yes	up	6.99	31.79	7.12	7.06	6.79	30.41	28	36.96	CDGSH iron-sulfur domain-containing protein NEET
AH13G59500	4.38779	2.13349	8.8966e-08	1.44086e-06	yes	up	8.71	38.2833	8.12	6.99	11.02	65.44	26.17	23.24	Probable methyltransferase At1g27930
AH13G32230	4.38681	2.13317	1.60668e-11	4.58206e-10	yes	up	2.21333	9.89333	1.65	1.85	3.14	8.92	9.08	11.68	Uncharacterized protein
AH14G03740	4.3861	2.13294	0.00246066	0.0140422	yes	up	0.953333	4.09333	0.73	0.47	1.66	7.99	3.17	1.12	Vesicle-associated protein 2-2
AH08G29810	4.3858	2.13284	0.00127557	0.00805791	yes	up	0.436667	1.94	0.38	0.5	0.43	2.22	2.58	1.02	Thylakoid lumenal 17.9 kDa protein, chloroplastic
AH04G07590	4.38549	2.13274	7.10609e-05	0.00064222	yes	up	0.426667	1.93333	0.61	0.26	0.41	1.69	2.11	2	Uncharacterized protein
AH14G42730	4.38393	2.13223	0.0016656	0.0101254	yes	up	0.343333	1.50333	0.21	0.18	0.64	2.42	1.42	0.67	Protein trichome birefringence-like 19
AH20G09130	4.38249	2.13175	7.50772e-07	1.03123e-05	yes	up	1.33667	6.01333	1.76	1.06	1.19	8.84	3.63	5.57	WAT1-related protein At1g25270
AH03G41030	4.3784	2.1304	0.00352707	0.0189758	yes	up	0.37	1.53333	0.32	0.13	0.66	1.32	0.92	2.36	Serine/threonine-protein kinase PBS1
AH00G00920	4.37576	2.12953	0.00972217	0.0435888	yes	up	0.343333	1.53667	0.18	0.49	0.36	1.86	0.61	2.14	Putative bark agglutinin LECRPA3 (Fragment)
AH11G27680	4.36974	2.12755	1.24902e-06	1.64658e-05	yes	up	0.323333	1.43667	0.18	0.29	0.5	1.16	1.61	1.54	Serine/threonine-protein kinase HT1
AH02G05260	4.36568	2.12621	7.88295e-06	8.84261e-05	yes	up	0.816667	3.62	1.12	0.34	0.99	3.08	2.86	4.92	GDSL esterase/lipase 5
AH02G02460	4.36303	2.12533	3.33141e-46	9.9337e-44	yes	up	19.3367	90.1867	16.18	18.07	23.76	88.69	81.49	100.38	Ribonuclease 2
AH04G28770	4.3612	2.12473	3.94827e-05	0.000379158	yes	up	0.28	1.27333	0.33	0.25	0.26	1.46	1.7	0.66	Subtilisin-like protease Glyma18g48580
AH07G09060	4.35717	2.12339	4.80153e-07	6.80548e-06	yes	up	1.35	6.05	1.52	1.29	1.24	9.56	5.34	3.25	Laccase-4
AH10G24540	4.35657	2.12319	0.000815226	0.00548447	yes	up	2.36	10.12	1.55	1.83	3.7	20.62	5.6	4.14	gibberellin-regulated protein 4
AH14G43860	4.35465	2.12256	3.62114e-08	6.22183e-07	yes	up	12.61	54.8433	8.85	10.73	18.25	80.31	42.99	41.23	Unknown function
AH10G01190	4.3525	2.12184	0.00348991	0.0188145	yes	up	0.4	1.79667	0.6	0.28	0.32	1.31	1.95	2.13	Uncharacterized protein
AH09G01250	4.35167	2.12157	0.00228095	0.0131839	yes	up	0.27	1.20333	0.34	0.24	0.23	2.02	0.48	1.11	Palmitoyl-monogalactosyldiacylglycerol delta-7 desaturase, chloroplastic
AH17G10920	4.34185	2.11831	4.1258e-09	8.2644e-08	yes	up	9.67667	41.74	4.65	6.54	17.84	48.48	38.25	38.49	Beta-glucosidase 11
AH20G03400	4.3318	2.11497	4.11946e-35	7.46462e-33	yes	up	5.42	24.4167	5.22	5.81	5.23	23.16	22.62	27.47	Probable receptor-like protein kinase At5g20050
AH04G04640	4.33013	2.11441	2.54408e-06	3.14344e-05	yes	up	3.4	13.7467	2.23	3.37	4.6	23.54	7.58	10.12	PyroPhosphate--fructose 6-Phosphate 1-phosphotransferase subunit beta 1
AH17G00610	4.32546	2.11285	3.46927e-20	2.33164e-18	yes	up	8.24333	36.72	9.25	6.36	9.12	34.46	31.59	44.11	VQ motif-containing protein 22
AH14G19220	4.32322	2.11211	6.65858e-07	9.20769e-06	yes	up	0.58	2.60667	0.73	0.47	0.54	3.55	2.25	2.02	Glycerol-3-Phosphate 2-O-acyltransferase 6
AH01G22930	4.31918	2.11076	8.65651e-06	9.61873e-05	yes	up	7.92	33.98	5.81	6.06	11.89	60.17	24.89	16.88	Pathogenesis-related protein PR-1
AH13G00090	4.31876	2.11062	1.09037e-08	2.03772e-07	yes	up	1.91667	8.63333	1.93	2.32	1.5	11.6	7.44	6.86	GDSL esterase/lipase At1g74460
AH08G15610	4.3163	2.1098	0.00150281	0.00927334	yes	up	0.713333	3.02667	0.23	0.77	1.14	5.14	3.04	0.9	Rho GTPase-activating protein 1
AH00G05440	4.31155	2.10821	5.77009e-15	2.36182e-13	yes	up	6.56333	21.06	2.86	2.32	14.51	19.94	24.41	18.83	Receptor-like protein 12
AH20G07080	4.31095	2.10801	5.61292e-05	0.00051994	yes	up	0.43	1.88667	0.45	0.35	0.49	3.49	1.05	1.12	Glycogen phosphorylase 1
AH13G00260	4.3084	2.10715	4.44444e-06	5.23085e-05	yes	up	0.176667	0.803333	0.25	0.1	0.18	0.78	0.82	0.81	LRR receptor-like serine/threonine-protein kinase GSO1
AH18G19960	4.30778	2.10694	0.00687226	0.0329372	yes	up	0.313333	1.41	0.43	0.36	0.15	0.9	2.3	1.03	Glutathione S-transferase U22
AH09G18730	4.30401	2.10568	1.09611e-17	5.875e-16	yes	up	36.7267	161.44	34.15	35.69	40.34	219.2	132.62	132.5	Bowman-Birk type proteinase inhibitor A-II
AH16G30310	4.30336	2.10546	0.00934715	0.0421772	yes	up	3.74667	16.3933	4.46	2.9	3.88	33.47	10.7	5.01	Glucuronoxylan 4-O-methyltransferase 1
AH19G13570	4.29935	2.10412	0.000167191	0.00137707	yes	up	1.93333	8.28333	2.06	1.08	2.66	15.13	5.45	4.27	Uncharacterized protein
AH09G22400	4.29927	2.10409	2.45725e-08	4.33752e-07	yes	up	1.33667	6.07333	2.12	0.81	1.08	5.44	5.68	7.1	3-isopropylmalate dehydratase large subunit
AH07G17550	4.2943	2.10242	9.01495e-22	6.83932e-20	yes	up	3.34667	14.5567	2.8	2.62	4.62	16.56	13.82	13.29	Uncharacterized protein
AH19G37170	4.288	2.1003	6.06552e-11	1.59356e-09	yes	up	1.83	7.98667	1.23	1.64	2.62	6.22	7.29	10.45	2-alkenal reductase (NADP(+)-dependent)
AH03G43860	4.28597	2.09962	9.73989e-13	3.19997e-11	yes	up	12.7833	55.0867	10.31	11.28	16.76	77.72	46.05	41.49	Probable calcium-binding protein CML27
AH02G18830	4.2856	2.0995	1.95149e-06	2.46886e-05	yes	up	0.636667	2.79	0.71	0.32	0.88	1.71	3.57	3.09	Protein TolB
AH13G05510	4.28391	2.09893	0.000353732	0.00265372	yes	up	0.876667	3.86667	1.07	0.76	0.8	6.76	3.28	1.56	Transcription factor MYB46
AH11G17240	4.27878	2.0972	0.00502904	0.0254442	yes	up	1.09	4.43333	1	0.3	1.97	5.91	1.81	5.58	Ethylene-responsive transcription factor ERF025
AH04G09850	4.27677	2.09652	5.08622e-32	7.68035e-30	yes	up	65.12	286.987	57.35	61.18	76.83	230.92	263.07	366.97	Peroxidase 15
AH20G28050	4.27579	2.09619	0.000269987	0.00209229	yes	up	99.7067	435.04	98.37	100.78	99.97	748.3	214.4	342.42	Bark storage protein A
AH01G10250	4.27465	2.09581	0.000169833	0.00139567	yes	up	0.38	1.57333	0.16	0.15	0.83	1.71	1.96	1.05	ABC transporter B family member 2
AH16G04850	4.26823	2.09364	1.59512e-11	4.55184e-10	yes	up	0.643333	2.85333	0.67	0.54	0.72	3.01	3.12	2.43	Probable glycerol-3-Phosphate dehydrogenase [NAD(+)] 1, cytosolic
AH10G05520	4.26453	2.09239	0.000402149	0.0029762	yes	up	0.266667	1.23333	0.2	0.29	0.31	0.78	1.96	0.96	7-deoxyloganetin glucosyltransferase
AH20G12810	4.26302	2.09188	3.04906e-12	9.37666e-11	yes	up	28.8833	126.587	30.32	28.01	28.32	190.67	88.97	100.12	Phospho-2-dehydro-3-deoxyheptonate aldolase 1, chloroplastic
AH08G20290	4.26204	2.09154	3.30414e-05	0.000323903	yes	up	0.56	2.46667	0.56	0.43	0.69	1.4	2.66	3.34	Putative serine/threonine-protein kinase receptor
AH12G24270	4.25326	2.08857	0.00469888	0.0240759	yes	up	0.8	3.35667	0.34	0.48	1.58	4.14	3.34	2.59	uncharacterized protein LOC101506280
AH09G31810	4.25268	2.08837	4.66391e-28	5.6778e-26	yes	up	9.64333	42.3333	10.97	6.94	11.02	41.55	42.24	43.21	Transketolase, chloroplastic
AH16G44350	4.24857	2.08698	1.51799e-23	1.35706e-21	yes	up	8.79667	21.4667	7.06	6.31	13.02	21.92	19.47	23.01	Translation initiation factor IF-1, chloroplastic
AH10G27230	4.24845	2.08694	9.00603e-05	0.000796062	yes	up	2.03667	8.32667	0.88	1.13	4.1	11.72	5.79	7.47	Putative calcium-transporting ATPase 13, plasma membrane-type
AH13G03070	4.24743	2.08659	1.44601e-06	1.88023e-05	yes	up	4.80667	20.8267	4.01	5	5.41	18.02	17.98	26.48	Cytokinin riboside 5'-monoPhosphate phosphoribohydrolase LOG1
AH18G03690	4.24353	2.08526	0.00244679	0.0139711	yes	up	0.556667	2.47	0.79	0.56	0.32	4.32	2.04	1.05	Transcription factor MYB46
AH10G00160	4.24137	2.08453	7.68487e-26	8.02788e-24	yes	up	2.09667	9.29333	2	2.14	2.15	8.23	10.48	9.17	Phospho-N-acetylmuramoyl-pentapeptide-transferase homolog
AH02G26630	4.23837	2.08351	0.000779715	0.00528285	yes	up	5.06333	18.97	3.95	4.49	6.75	31.36	11.86	13.69	Disease resistance protein RML1B
AH05G09510	4.23666	2.08293	3.71025e-27	4.24274e-25	yes	up	3.57	15.8167	3.26	3.87	3.58	14.5	17.01	15.94	Mitochondrial outer membrane protein porin of 36 kDa
AH19G30450	4.23571	2.0826	1.65777e-42	4.2447e-40	yes	up	9.03667	39.17	7.92	7.84	11.35	35.28	39.02	43.21	OTU domain-containing protein At3g57810
AH11G19130	4.23139	2.08113	0.00359898	0.0193032	yes	up	0.81	3.50667	1.3	0.42	0.71	7.19	2.09	1.24	Protein STAY-GREEN, chloroplastic
AH18G19580	4.23066	2.08088	1.26008e-09	2.71824e-08	yes	up	1.29667	5.59	0.58	1.64	1.67	5.87	4.74	6.16	9-cis-epoxycarotenoid dioxygenase NCED1, chloroplastic
AH13G21150	4.22767	2.07986	4.85508e-22	3.7744e-20	yes	up	3.86333	16.72	3.65	2.98	4.96	14.67	18.1	17.39	Heme-binding protein 2
AH13G17810	4.22589	2.07926	6.56669e-25	6.44535e-23	yes	up	45.5233	201.2	41.03	53.38	42.16	163.98	195.38	244.24	Ethylene-responsive transcription factor 9
AH17G03700	4.22325	2.07836	3.18669e-50	1.07239e-47	yes	up	16.09	81.7933	13.44	18.13	16.7	81.3	77.96	86.12	F-box protein At4g18380
AH03G07490	4.22168	2.07782	2.82034e-12	8.68462e-11	yes	up	1.76333	7.81667	1.9	2.15	1.24	9.01	7.21	7.23	Cytochrome P450 86B1
AH08G15920	4.21631	2.07598	8.04286e-05	0.000718747	yes	up	3.02667	12.84	3.01	2.87	3.2	25.03	7.42	6.07	Uncharacterized protein
AH04G03830	4.21356	2.07504	0.00257186	0.0145495	yes	up	1.86	7.75	1.73	0.96	2.89	10.57	4.83	7.85	Uncharacterized protein
AH18G33670	4.21344	2.075	6.40928e-07	8.89689e-06	yes	up	1.96333	6.25333	1.82	1.91	2.16	5.54	5.74	7.48	14-3-3-like protein D
AH05G35260	4.21224	2.07459	1.23435e-61	6.92309e-59	yes	up	56.2667	243.057	47.03	56.32	65.45	249.32	235.89	243.96	Uncharacterized protein
AH15G03330	4.21118	2.07422	1.70285e-36	3.33334e-34	yes	up	5.18	21.53	5.24	4.9	5.4	21.44	21.46	21.69	Putative glucose-6-Phosphate 1-epimerase
AH10G14980	4.20937	2.07361	0.00592889	0.0291757	yes	up	0.233333	1.03333	0.44	0.14	0.12	0.96	1.63	0.51	Abscisate beta-glucosyltransferase
AH04G05430	4.20886	2.07343	1.72176e-06	2.20847e-05	yes	up	1.17667	4.83333	0.68	1.33	1.52	7.78	3.4	3.32	Microtubule-associated protein 70-5
AH15G23030	4.2042	2.07183	1.76276e-29	2.31333e-27	yes	up	32.5233	141.54	27.4	33.65	36.52	105.66	145.82	173.14	Nematode resistance protein-like HSPRO2
AH18G16520	4.20235	2.0712	5.04283e-68	3.39404e-65	yes	up	40.4	176.493	39.34	39.83	42.03	156.58	184.06	188.84	Phosphoenolpyruvate carboxylase
AH20G22010	4.20204	2.07109	1.9409e-31	2.83101e-29	yes	up	155.79	673.133	127.81	181.16	158.4	575.45	752.99	690.96	Unknown function
AH08G09650	4.19625	2.0691	9.82893e-06	0.000108169	yes	up	1.66	6.58333	1.46	1.06	2.46	11.97	3.17	4.61	Probable xyloglucan glycosyltransferase 12
AH15G10830	4.19204	2.06765	0.00196039	0.0116366	yes	up	0.603333	2.46	0.26	0.72	0.83	4.64	1.27	1.47	WAT1-related protein At3g28050
AH03G35480	4.19099	2.06729	1.3968e-09	2.98717e-08	yes	up	3.46	14.63	3.16	2.84	4.38	21.66	8.09	14.14	Squalene monooxygenase
AH19G01200	4.19091	2.06726	2.3459e-32	3.61184e-30	yes	up	7.31333	31.5633	5.51	8.17	8.26	29.59	30.83	34.27	Metal tolerance protein C4
AH16G10020	4.18999	2.06695	8.61475e-08	1.40099e-06	yes	up	1.36667	5.87333	1.01	1.5	1.59	5.57	4.38	7.67	Wall-associated receptor kinase-like 20
AH03G29840	4.1856	2.06544	0.000119955	0.00102753	yes	up	3.52333	14.4767	1.98	3.29	5.3	28.75	7.12	7.56	Aquaporin PIP1-2
AH06G26370	4.17766	2.06269	1.3835e-11	3.9866e-10	yes	up	5.55333	24.13	2.77	4.74	9.15	24.84	20.46	27.09	WAT1-related protein At5g40240
AH08G27890	4.17582	2.06206	4.19595e-07	6.01411e-06	yes	up	0.553333	2.37333	0.44	0.64	0.58	3.08	1.49	2.55	Fatty acid amide hydrolase
AH01G12040	4.17307	2.06111	0.000294571	0.00225918	yes	up	0.683333	2.86667	0.63	0.49	0.93	5.59	2.04	0.97	Formin-like protein 6
AH17G30500	4.17129	2.06049	0.00710401	0.0338277	yes	up	0.173333	0.756667	0.28	0.13	0.11	0.65	0.77	0.85	Photosystem II 22 kDa protein, chloroplastic
AH13G08740	4.1666	2.05887	0.00274363	0.0153736	yes	up	0.106667	0.466667	0.04	0.09	0.19	0.59	0.42	0.39	Vacuolar protein 8
AH03G34940	4.16215	2.05733	0.00634576	0.0308819	yes	up	2.34667	9.85333	2.99	1.01	3.04	15.03	12.09	2.44	Putative uncharacterized protein
AH14G14560	4.15045	2.05327	0.00545509	0.027205	yes	up	0.233333	0.92	0.04	0.2	0.46	1.07	0.87	0.82	G-type lectin S-receptor-like serine/threonine-protein kinase At1g34300
AH08G01350	4.1481	2.05245	3.8316e-18	2.14903e-16	yes	up	1.18667	5.05	1.28	0.81	1.47	5.24	4.92	4.99	Filament-like plant protein 4
AH15G32210	4.14728	2.05216	8.98423e-31	1.2635e-28	yes	up	18.01	77.7033	21.01	14.95	18.07	76.95	80.23	75.93	Pyruvate kinase, cytosolic isozyme
AH02G23300	4.14469	2.05126	6.74963e-09	1.30273e-07	yes	up	1.16	4.86667	1.22	1.05	1.21	5.55	4.61	4.44	Proteasome subunit alpha type-4
AH20G08900	4.1445	2.0512	1.39418e-11	4.01492e-10	yes	up	2.10667	9.11333	2.23	2.11	1.98	13.23	6.59	7.52	Beta-xylosidase/alpha-L-arabinofuranosidase 1 (Fragment)
AH03G15510	4.14325	2.05076	0.00211538	0.0123819	yes	up	0.306667	1.23	0.34	0.1	0.48	1.06	1.15	1.48	DnaJ homolog subfamily B member 13
AH13G20440	4.1409	2.04994	1.8045e-11	5.10909e-10	yes	up	6.7	28.8	7.56	5.43	7.11	19.11	38.2	29.09	Phytohormone-binding protein
AH17G22420	4.1406	2.04984	1.05215e-08	1.97098e-07	yes	up	1.44667	6.20333	1.66	0.65	2.03	7.12	4.94	6.55	Glyceraldehyde-3-Phosphate dehydrogenase B, chloroplastic
AH13G44180	4.14048	2.0498	0.00913354	0.0414656	yes	up	0.12	0.533333	0.07	0.16	0.13	0.59	0.32	0.69	Paired amphipathic helix protein Sin3-like 3
AH19G10490	4.13818	2.049	4.69618e-19	2.85485e-17	yes	up	2.66333	11.2733	2.6	2.07	3.32	11.04	9.52	13.26	Serine/threonine-protein kinase OXI1
AH12G07230	4.1373	2.04869	3.88262e-22	3.0589e-20	yes	up	2.47667	10.5133	2.31	2.37	2.75	9.91	11.5	10.13	Nuclear nucleic acid-binding protein C1D
AH01G07440	4.13586	2.04819	0.000335136	0.00253114	yes	up	92.7633	373.653	41.88	86.19	150.22	548.27	359.58	213.11	Unknown function
AH07G14550	4.13397	2.04753	0.0112628	0.0490274	yes	up	0.103333	0.446667	0.08	0.08	0.15	0.23	0.4	0.71	UNC93-like protein 2
AH07G09690	4.13378	2.04746	4.29987e-09	8.59482e-08	yes	up	0.793333	3.32667	0.7	0.74	0.94	4.14	2.97	2.87	Glycerol-3-Phosphate acyltransferase 5
AH14G18620	4.13306	2.04721	2.04122e-18	1.17278e-16	yes	up	5.20667	25.36	4.65	4.34	6.63	17.04	28.9	30.14	Transcription factor TGA7
AH11G35050	4.13269	2.04708	2.69409e-16	1.28209e-14	yes	up	18.3567	74.4933	15.74	17.83	21.5	98.7	51.36	73.42	Probable xyloglucan endotransglucosylase/hydrolase protein 23
AH20G02420	4.13188	2.0468	4.1119e-16	1.91238e-14	yes	up	12.37	51.7733	9.91	10.45	16.75	53.73	37.44	64.15	Pathogenesis-related protein 1
AH05G15210	4.13079	2.04642	1.8847e-12	5.95132e-11	yes	up	5.03333	21.1933	4.89	3.41	6.8	16.71	16.84	30.03	Geraniol 8-hydroxylase
AH03G34970	4.13013	2.04619	1.09462e-15	4.88359e-14	yes	up	4.96333	19.05	4.66	5.15	5.08	24.21	18.75	14.19	Beta carbonic anhydrase 5, chloroplastic
AH10G04720	4.12921	2.04587	3.68768e-23	3.20549e-21	yes	up	8.36	35.2767	5.92	9.21	9.95	39.23	33.6	33	Soluble inorganic pyrophosphatase 6, chloroplastic
AH12G00810	4.12714	2.04514	2.55824e-19	1.58171e-17	yes	up	3.64	15.72	3.44	3.87	3.61	11.49	18.76	16.91	Uncharacterized protein
AH10G31930	4.12597	2.04473	3.18481e-16	1.49896e-14	yes	up	2.20667	9.32667	1.85	2.15	2.62	11.07	8.63	8.28	UPF0496 protein At4g34320
AH03G38240	4.12526	2.04448	2.00916e-08	3.59368e-07	yes	up	0.83	3.54	0.74	0.85	0.9	4.76	2.5	3.36	Ribulose bisPhosphate carboxylase/oxygenase activase, chloroplastic
AH01G07260	4.12302	2.0437	1.02399e-49	3.4215e-47	yes	up	14.83	63.2133	14.08	15.04	15.37	65.11	59.76	64.77	Glucose-6-Phosphate/Phosphate translocator 2, chloroplastic
AH03G37040	4.12196	2.04333	7.51821e-12	2.21933e-10	yes	up	3.51667	15.7833	2.52	2.66	5.37	17.35	17.26	12.74	Squamosa promoter-binding protein 1
AH16G46260	4.11681	2.04153	0.00647272	0.0313701	yes	up	11.5967	46.1833	9.96	2.84	21.99	93.69	33.49	11.37	14 kDa proline-rich protein DC2.15
AH07G13740	4.10814	2.03848	0.000137797	0.00115888	yes	up	1.72	7.18	1.54	1.85	1.77	12.91	6.11	2.52	BAG family molecular chaperone regulator 4
AH03G29460	4.10804	2.03845	0.000216903	0.00173114	yes	up	1.29667	5.29	1.01	0.9	1.98	9.68	4.01	2.18	Transcription factor MYB26
AH08G16400	4.10731	2.03819	1.39246e-05	0.000148828	yes	up	0.673333	2.85	0.87	0.42	0.73	3.08	3.03	2.44	mitogen-activated protein kinase kinase kinase 2-like
AH19G40430	4.10624	2.03782	0.0046445	0.023844	yes	up	10.9867	44.4233	8.76	7.3	16.9	81.64	35.04	16.59	Unknown function
AH10G13220	4.10415	2.03708	2.04144e-10	4.99369e-09	yes	up	2.31667	9.55	1.57	1.76	3.62	11.29	7.79	9.57	Uncharacterized protein
AH03G11380	4.10063	2.03585	0.00566782	0.0280934	yes	up	0.733333	3.08667	0.13	1.29	0.78	4.08	2.62	2.56	Late embryogenesis abundant protein
AH06G19090	4.09549	2.03403	4.08355e-05	0.000390874	yes	up	0.613333	2.52667	0.6	0.45	0.79	4.52	1.26	1.8	Uncharacterized protein
AH01G31980	4.09543	2.03402	0.000144252	0.00120585	yes	up	0.463333	1.89	0.43	0.27	0.69	3.34	1.3	1.03	Transcriptional corepressor LEUNIG
AH17G33800	4.09532	2.03398	0.000346111	0.00260401	yes	up	3.13667	13.0733	3.04	3.23	3.14	26.38	6.28	6.56	Uncharacterized protein
AH18G01270	4.09438	2.03365	1.21432e-11	3.51198e-10	yes	up	12.3167	52.3033	11.24	8.86	16.85	27.83	71.19	57.89	Probable sulfate transporter 3.4
AH17G04410	4.08862	2.03161	1.17267e-11	3.39362e-10	yes	up	1.91333	8.13333	1.87	1.66	2.21	4.89	9.95	9.56	L-ascorbate oxidase
AH08G30840	4.08835	2.03152	3.92008e-13	1.35699e-11	yes	up	1.32667	5.51	1.1	1.19	1.69	6.68	5.05	4.8	GDSL esterase/lipase At1g74460
AH04G09370	4.08793	2.03137	8.26169e-11	2.12463e-09	yes	up	1.60333	6.57	1.5	1.36	1.95	5.13	9.01	5.57	Accelerated cell death 11
AH13G49560	4.08709	2.03107	0.00710611	0.0338343	yes	up	0.153333	0.66	0.09	0.16	0.21	0.73	0.58	0.67	Uncharacterized protein ycf23
AH02G00050	4.0855	2.03051	1.89524e-18	1.09291e-16	yes	up	2.20667	9.31	2.41	2.02	2.19	10.68	7.68	9.57	Ascorbate transporter, chloroplastic
AH07G23860	4.08385	2.02993	1.86242e-12	5.88888e-11	yes	up	1.87	7.71333	1.6	1.54	2.47	9.23	7.86	6.05	Probable sodium/metabolite cotransporter BASS1, chloroplastic
AH01G00360	4.08147	2.02909	1.08413e-09	2.36685e-08	yes	up	13.43	55.82	16.17	8.15	15.97	79.09	44.74	43.63	Methylesterase 1
AH06G04360	4.08139	2.02906	2.29064e-32	3.54996e-30	yes	up	16.6067	69.4667	13.71	16.75	19.36	75.12	71.78	61.5	uncharacterized protein LOC101499148
AH10G12160	4.08119	2.02899	0.00287239	0.0159772	yes	up	0.19	0.863333	0.17	0.19	0.21	0.45	1.38	0.76	Cytochrome P450 90A1
AH13G02670	4.07986	2.02852	1.89482e-09	3.97111e-08	yes	up	11.1633	48.7967	11.48	9.17	12.84	75.78	29.24	41.37	Uncharacterized protein
AH11G04090	4.0783	2.02797	3.95684e-22	3.10697e-20	yes	up	21.1233	86.2	18.84	21.21	23.32	61.43	83.2	113.97	Non-specific phospholipase C1
AH13G48090	4.0764	2.0273	4.36917e-06	5.15384e-05	yes	up	1.13667	4.57	0.83	0.98	1.6	3.07	6.77	3.87	Tobamovirus multiplication protein 1
AH10G01550	4.07604	2.02717	1.78992e-25	1.81352e-23	yes	up	3.76667	15.7633	3.94	2.86	4.5	16.34	15.57	15.38	Malate dehydrogenase, chloroplastic
AH04G18230	4.0739	2.02641	2.0229e-06	2.55098e-05	yes	up	1.11	4.53	0.81	0.62	1.9	4.94	5.09	3.56	Thaumatin-like protein
AH01G31880	4.07152	2.02557	1.07494e-10	2.72279e-09	yes	up	0.883333	3.70667	0.74	0.83	1.08	3.76	4.77	2.59	Protein argonaute PNH1
AH11G03620	4.07108	2.02541	7.67796e-16	3.47485e-14	yes	up	39.8333	164.833	34.78	37.57	47.15	230.25	124.16	140.09	Asparagine synthetase [glutamine-hydrolyzing] 2
AH16G39220	4.07102	2.02539	0.00473395	0.0242163	yes	up	0.123333	0.516667	0.07	0.1	0.2	0.77	0.62	0.16	Exocyst complex component EXO70A1
AH09G00450	4.07086	2.02533	5.31154e-12	1.58884e-10	yes	up	33.8367	142.617	26.59	46.58	28.34	179.37	125.12	123.36	Unknown function
AH15G19190	4.06692	2.02394	1.58419e-06	2.04259e-05	yes	up	1.90667	7.99333	2.05	2.22	1.45	11.17	6.1	6.71	Protein MIZU-KUSSEI 1
AH07G13900	4.06633	2.02373	2.52126e-25	2.50599e-23	yes	up	19.1867	81.3167	17.1	20.92	19.54	60.5	94.44	89.01	Uncharacterized protein
AH08G09170	4.06194	2.02217	9.34849e-09	1.76598e-07	yes	up	0.33	1.39	0.4	0.24	0.35	1.52	1.31	1.34	U-box domain-containing protein 52
AH16G29230	4.06179	2.02211	1.75036e-05	0.000183214	yes	up	6.61	28.8567	4.19	5.22	10.42	8.78	43.64	34.15	Light-regulated protein
AH18G11900	4.06015	2.02153	1.24716e-05	0.000134734	yes	up	14.67	33.9	10.19	6.49	27.33	55.4	25.17	21.13	Probable sesquiterpene synthase
AH11G00460	4.05996	2.02147	3.37928e-07	4.92295e-06	yes	up	0.596667	2.52667	0.46	0.78	0.55	2.66	2.41	2.51	Ferredoxin--NADP reductase, leaf isozyme, chloroplastic
AH17G04840	4.05908	2.02115	7.28871e-10	1.629e-08	yes	up	3.42333	13.9533	2.06	2.86	5.35	15.07	13.91	12.88	Cysteine proteinase inhibitor
AH14G07330	4.05856	2.02097	1.05259e-07	1.68104e-06	yes	up	8.43333	34.3933	7.49	6.98	10.83	55.06	16.88	31.24	Farnesyl pyroPhosphate synthase 1
AH14G33410	4.05467	2.01958	0.000122906	0.00105071	yes	up	2.88333	11.3033	1.51	1.5	5.64	17.43	9.5	6.98	Probable WRKY transcription factor 12
AH16G13500	4.05293	2.01897	2.66244e-06	3.27593e-05	yes	up	0.95	3.94667	0.4	1.38	1.07	3.32	4.26	4.26	Uncharacterized membrane protein YuiD
AH16G39720	4.04981	2.01785	3.0786e-06	3.74399e-05	yes	up	0.976667	3.96667	0.58	0.78	1.57	5.52	3.22	3.16	Cyclin-D3-1
AH03G35180	4.04853	2.0174	3.59742e-12	1.09486e-10	yes	up	4.14667	17.52	3.03	5.98	3.43	18.33	15.78	18.45	L-type lectin-domain containing receptor kinase IX.1
AH16G05620	4.04853	2.0174	0.000108979	0.000943633	yes	up	0.793333	3.22667	0.73	0.41	1.24	4.29	1.46	3.93	Beta-amyrin 11-oxidase
AH08G18930	4.04463	2.01601	9.30185e-14	3.41573e-12	yes	up	9.75333	41.2133	6.54	12.97	9.75	29.62	42.64	51.38	Phosphoenolpyruvate carboxylase 2
AH15G36410	4.04284	2.01537	7.21944e-76	5.96718e-73	yes	up	33.6133	139.87	29.56	32.97	38.31	137.48	135.51	146.62	Uncharacterized protein
AH05G37530	4.04238	2.0152	1.25848e-08	2.33428e-07	yes	up	1.85333	7.54667	1.17	1.91	2.48	9.05	4.77	8.82	Uncharacterized protein
AH12G36400	4.03857	2.01384	0.000282479	0.00217992	yes	up	2.55333	10.2833	1.83	2.7	3.13	20.57	5.99	4.29	uncharacterized protein LOC104223855
AH11G21210	4.0385	2.01382	1.60691e-12	5.12569e-11	yes	up	11.0933	45.3833	8.18	11.48	13.62	63.99	34.77	37.39	Unknown function
AH03G32240	4.03562	2.01279	9.99321e-27	1.1026e-24	yes	up	18.8133	78.5867	16.55	20.08	19.81	60.03	82.1	93.63	Protein ATAF2
AH17G24400	4.03522	2.01265	7.78064e-12	2.28963e-10	yes	up	2.47667	10.1267	2.36	1.97	3.1	12.93	9.22	8.23	Floral homeotic protein DEFICIENS
AH11G11620	4.03453	2.0124	2.22733e-34	3.78831e-32	yes	up	4.61667	19.0933	3.8	4.24	5.81	18.15	19.54	19.59	Formamidase
AH16G17540	4.02859	2.01027	0.00264753	0.0149291	yes	up	1.32	5.26667	1.02	1.38	1.56	11.73	2.61	1.46	Probable beta-1,4-xylosyltransferase IRX9
AH08G13290	4.02638	2.00948	0.0011092	0.00714586	yes	up	0.43	1.73667	0.5	0.17	0.62	3.19	0.72	1.3	BEL1-like homeodomain protein 8
AH01G21520	4.021	2.00755	2.67935e-08	4.70314e-07	yes	up	1.57333	6.63667	1.25	1.97	1.5	3.67	9.27	6.97	Heat stress transcription factor A-2
AH01G22730	4.01784	2.00642	3.068e-12	9.4042e-11	yes	up	7.91333	32.4833	7.27	7.01	9.46	33.46	30.8	33.19	Uncharacterized protein
AH06G28570	4.0102	2.00367	0.000336599	0.00254056	yes	up	1.84333	7.67333	1.48	2.75	1.3	9.8	5.57	7.65	Uncharacterized protein
AH13G02890	4.00686	2.00247	0.00168316	0.0102202	yes	up	0.52	2.00333	0.25	0.3	1.01	3.66	1.3	1.05	BEL1-like homeodomain protein 8
AH03G03750	4.00626	2.00225	6.47859e-09	1.25453e-07	yes	up	1.66667	6.89333	2.07	0.98	1.95	8.19	6.7	5.79	zinc fingerprotein WIP5
AH04G19780	4.00351	2.00127	2.54478e-23	2.22848e-21	yes	up	46.2267	189.58	49.11	33.14	56.43	208.05	162.77	197.92	Leucoanthocyanidin dioxygenase-like protein
AH02G00780	4.0022	2.00079	5.41654e-05	0.000503531	yes	up	0.756667	3.00667	0.63	0.55	1.09	4.52	1.65	2.85	Uncharacterized protein
AH03G00340	4.00201	2.00072	0.00204244	0.0120262	yes	up	20.1033	80.27	17.61	17.95	24.75	152.87	39.47	48.47	UDP-D-apiose/UDP-D-xylose synthase 2
AH01G31160	3.99665	1.99879	1.75859e-07	2.70936e-06	yes	up	0.543333	2.27333	0.75	0.43	0.45	2.28	1.72	2.82	Uncharacterized protein
AH08G25830	3.99594	1.99854	0.000653321	0.00453847	yes	up	0.203333	0.88	0.21	0.21	0.19	0.88	0.5	1.26	Ethylene-responsive transcription factor WRI1
AH16G12620	3.99015	1.99644	0.00829604	0.03833	yes	up	0.283333	1.16333	0.1	0.27	0.48	0.48	1.83	1.18	2-mEthylene-furan-3-one reductase
AH07G10350	3.98835	1.99579	1.12601e-19	7.2472e-18	yes	up	2.06	8.39333	1.93	1.56	2.69	9.68	7.81	7.69	GDSL esterase/lipase At5g37690
AH14G43850	3.98481	1.99451	2.87512e-08	5.02618e-07	yes	up	0.603333	2.39	0.46	0.4	0.95	2.92	2.37	1.88	Receptor-like protein kinase FERONIA
AH11G05850	3.98377	1.99413	0.00114899	0.00736692	yes	up	0.58	2.35667	0.22	0.82	0.7	4.09	1.53	1.45	Fasciclin-like arabinogalactan protein 1
AH13G52980	3.97439	1.99073	0.00214563	0.0125294	yes	up	0.146667	0.623333	0.18	0.13	0.13	0.88	0.63	0.36	Uncharacterized protein
AH02G06090	3.97284	1.99017	1.96171e-06	2.48113e-05	yes	up	5.99333	24.78	4.25	8.4	5.33	14.78	24.01	35.55	BON1-associated protein 2
AH07G04750	3.97117	1.98956	1.31993e-05	0.000141879	yes	up	1.30333	5.14333	1.15	0.99	1.77	8.8	3.11	3.52	Probable polygalacturonase
AH06G09980	3.97019	1.98921	2.74056e-08	4.80342e-07	yes	up	1.79333	7.31	1.88	1.59	1.91	9.83	4.34	7.76	3-ketoacyl-CoA synthase 1
AH01G32250	3.96641	1.98783	2.47059e-06	3.06227e-05	yes	up	0.733333	3.03	0.51	1	0.69	2.08	3.68	3.33	Putative MYB-related protein 28
AH16G33270	3.96562	1.98755	0.000344471	0.00259291	yes	up	0.61	2.46667	0.67	0.36	0.8	4.05	1.59	1.76	Probable carboxylesterase 17
AH06G14250	3.96299	1.98659	3.07842e-10	7.29177e-09	yes	up	1.53	6.15333	1.5	0.88	2.21	5.67	5.03	7.76	ABC transporter G family member 2
AH15G27790	3.96212	1.98627	3.17658e-15	1.33863e-13	yes	up	6.38	26.44	5.62	7.04	6.48	16.43	32.97	29.92	Uncharacterized protein
AH05G14000	3.96135	1.98599	0.000529622	0.00377776	yes	up	135.897	545.527	122.39	135.16	150.14	948.4	310.12	378.06	Pectinesterase 2.1
AH19G41910	3.96105	1.98588	3.92482e-05	0.000377367	yes	up	1.11667	4.37	1.52	0.93	0.9	5.28	4.8	3.03	Putative lipid transfer/seed storage/trypsin-alpha amylase inhibitor
AH13G48560	3.961	1.98586	5.98139e-05	0.000550178	yes	up	4.02	16.9467	4.11	4.74	3.21	14.97	22.58	13.29	Uncharacterized protein
AH03G40690	3.9564	1.98419	0.00941684	0.0424348	yes	up	0.133333	0.53	0.13	0.1	0.17	0.26	0.82	0.51	Deoxynucleoside triPhosphate triphosphohydrolase SAMHD1 homolog
AH08G17020	3.95626	1.98414	0.00328711	0.0178973	yes	up	0.443333	1.70333	0.19	0.13	1.01	1.13	1.9	2.08	Probable terpene synthase 11
AH16G13900	3.95582	1.98398	0.000294441	0.00225855	yes	up	1.85667	7.27	1.48	1.38	2.71	14.19	3.63	3.99	Ras-related protein RABA3
AH09G29860	3.95546	1.98385	0.000585325	0.00413564	yes	up	0.18	0.766667	0.11	0.22	0.21	0.76	0.77	0.77	Pentatricopeptide repeat-containing protein At2g35130
AH11G24600	3.95339	1.98309	1.03256e-21	7.80849e-20	yes	up	4.66333	18.9467	5.33	4.25	4.41	19.11	17.14	20.59	Glycerophosphodiester phosphodiesterase GDPD5
AH06G08710	3.95334	1.98307	8.37734e-07	1.14169e-05	yes	up	0.93	3.77	1.13	0.73	0.93	3.72	2.98	4.61	Protein LIGHT-DEPENDENT SHORT HYPOCOTYLS 1
AH08G16240	3.94768	1.981	0.000102869	0.000895837	yes	up	1.66333	6.44667	1.06	1.31	2.62	12	3.93	3.41	Fasciclin-like arabinogalactan protein 16
AH02G26700	3.94711	1.9808	4.30705e-09	8.60552e-08	yes	up	1.30333	5.36667	0.83	0.96	2.12	6.51	3.97	5.62	Putative disease resistance protein At4g11170
AH05G15380	3.94667	1.98064	7.5827e-09	1.45162e-07	yes	up	2.92333	12.1933	3.73	2.84	2.2	9.36	9.82	17.4	Chalcone synthase
AH14G10400	3.94435	1.97979	0.00166448	0.0101212	yes	up	1.59	5.92333	0.95	1.03	2.79	12	2	3.77	Uncharacterized protein
AH04G14030	3.9427	1.97918	1.36795e-09	2.9348e-08	yes	up	4.62333	18.55	2.89	4.38	6.6	12.32	19.64	23.69	Probable inorganic Phosphate transporter 1-9
AH05G12280	3.94219	1.979	1.28995e-05	0.000138879	yes	up	0.406667	1.58667	0.28	0.4	0.54	2.29	1.18	1.29	U-box domain-containing protein 19
AH10G10040	3.94126	1.97866	0.00728822	0.0345227	yes	up	0.966667	4.45	0.53	1.84	0.53	4.67	6.03	2.65	E3 ubiquitin-protein ligase RHA2A
AH11G03640	3.93997	1.97818	1.03805e-08	1.94688e-07	yes	up	2.26	9.01333	1.88	2.5	2.4	13.64	6.83	6.57	INACtive receptor-like serine/threonine-protein kinase At2g40270
AH15G36490	3.93601	1.97673	1.29285e-06	1.6976e-05	yes	up	3.55667	13.95	2.48	3.26	4.93	23.44	10.19	8.22	Protein DETOXIFICATION 34
AH08G00680	3.9352	1.97644	1.40791e-08	2.59207e-07	yes	up	1.46333	6	1.2	1.82	1.37	3.95	5.12	8.93	Phosphatidylinositol/phosphatidylcholine transfer protein SFH8
AH06G05810	3.9342	1.97607	5.84631e-05	0.000539861	yes	up	3.48333	13.48	2.59	2.48	5.38	25.87	6.95	7.62	Probable receptor-like protein kinase At5g18500
AH08G23570	3.93097	1.97489	1.4178e-05	0.000151329	yes	up	22.3733	27.8867	16.07	25.92	25.13	46.15	23.9	13.61	MLP-like protein 31
AH02G25520	3.9121	1.96794	1.26793e-13	4.56697e-12	yes	up	18.6033	72.73	12.56	15.25	28	90.79	68.88	58.52	Geraniol 8-hydroxylase
AH01G02880	3.91104	1.96755	1.4612e-18	8.53055e-17	yes	up	11.5333	47.7533	9.46	11.06	14.08	32.61	57.01	53.64	Serine acetyltransferase 3, mitochondrial
AH16G19830	3.91048	1.96735	1.53166e-38	3.29502e-36	yes	up	48.3167	194.917	46.04	47.97	50.94	215.58	173.03	196.14	Probable aquaporin TIP-type
AH19G41040	3.9097	1.96706	0.000892226	0.00592633	yes	up	0.206667	0.83	0.24	0.19	0.19	0.9	0.42	1.17	Cysteine-rich receptor-like protein kinase 29
AH10G19620	3.90644	1.96586	2.04385e-06	2.5737e-05	yes	up	3.44667	13.39	2.93	2.26	5.15	22.31	9.69	8.17	U-box domain-containing protein 7
AH17G03610	3.89696	1.96235	4.08237e-27	4.63453e-25	yes	up	4.05667	16.1767	3.81	3.31	5.05	13.7	18.72	16.11	Uncharacterized protein At3g49140
AH06G02320	3.89622	1.96208	1.3293e-09	2.85708e-08	yes	up	0.97	3.92333	1.08	1.03	0.8	4.59	4.12	3.06	Probable glycerol-3-Phosphate dehydrogenase [NAD(+)] 1, cytosolic
AH16G02920	3.8947	1.96151	6.44716e-13	2.16806e-11	yes	up	4.75667	19.1033	3.7	5.19	5.38	18.36	21.48	17.47	Uncharacterized protein
AH06G14430	3.89373	1.96115	0.000981264	0.00642444	yes	up	1.52	5.98	1.17	1.76	1.63	12.32	3.47	2.15	Probable beta-1,4-xylosyltransferase IRX9
AH14G00960	3.89041	1.95992	1.04568e-06	1.39878e-05	yes	up	0.61	2.39333	0.48	0.62	0.73	3.36	1.77	2.05	ABC transporter G family member 23
AH01G31460	3.89021	1.95985	1.16787e-06	1.54861e-05	yes	up	1.12333	4.39667	0.7	1.1	1.57	4.68	3.66	4.85	Aspartate racemase
AH14G11980	3.88281	1.9571	1.97483e-06	2.49572e-05	yes	up	2.18667	8.56	2.03	1.95	2.58	13.21	7.44	5.03	uncharacterized protein LOC106760207
AH03G20040	3.87996	1.95604	6.06346e-18	3.35291e-16	yes	up	1.92	7.61333	1.64	1.41	2.71	7.39	7.55	7.9	uncharacterized protein LOC101512425
AH17G10150	3.87769	1.9552	7.40936e-11	1.91801e-09	yes	up	27.6233	104.63	18.77	22.54	41.56	92.83	132.36	88.7	Universal stress protein A-like protein
AH13G50130	3.87421	1.9539	6.76269e-09	1.30445e-07	yes	up	6.06	24.66	7.22	5.38	5.58	16	18.99	38.99	Isoflavone 2'-hydroxylase
AH16G31420	3.87398	1.95381	0.00507643	0.0256396	yes	up	0.6	2.42667	0.73	0.57	0.5	4.78	0.88	1.62	MYB-related protein 315
AH13G15400	3.87364	1.95369	3.85093e-12	1.16825e-10	yes	up	1.22333	4.72333	0.94	1.02	1.71	5.98	4.15	4.04	Glutamate receptor 3.4
AH17G28950	3.87242	1.95324	0.00227452	0.0131579	yes	up	57.66	235.58	95.42	27.22	50.34	236.93	324.08	145.73	Alcohol dehydrogenase 1
AH09G29850	3.86826	1.95169	1.0058e-06	1.35158e-05	yes	up	9.77	38.0433	8.87	8.46	11.98	64.82	17.5	31.81	Diphosphomevalonate decarboxylase
AH11G27550	3.86763	1.95145	0.00174595	0.0105471	yes	up	3.84667	15.23	4.37	4.78	2.39	25.76	10.3	9.63	Unknown function
AH11G06150	3.86665	1.95108	1.04408e-09	2.28258e-08	yes	up	2.45667	9.52667	1.95	1.7	3.72	11.97	9.72	6.89	Cytochrome P450 71D9
AH20G28840	3.86662	1.95107	7.76073e-06	8.71796e-05	yes	up	1.49333	6.13667	1.13	2.28	1.07	3.62	6.76	8.03	Dehydration-responsive protein RD22
AH20G07620	3.8617	1.94924	1.95422e-07	2.97958e-06	yes	up	2.43	9.51667	2.17	2.34	2.78	14.46	7.2	6.89	GDSL esterase/lipase At1g28600
AH03G32200	3.85986	1.94855	8.65915e-14	3.19216e-12	yes	up	7.76333	30.6467	7.3	6.01	9.98	30.14	40.52	21.28	Transcription factor TGA5
AH09G13900	3.8595	1.94841	6.06232e-73	4.60668e-70	yes	up	68.0033	271.023	63.35	64.83	75.83	245.78	297.8	269.49	Translationally-controlled tumor protein homolog
AH03G23780	3.85869	1.94811	5.87088e-05	0.0005416	yes	up	0.7	2.82333	0.47	0.92	0.71	1.69	3.82	2.96	Nuclear transcription factor Y subunit A-3
AH13G57170	3.85627	1.94721	0.000404902	0.00299422	yes	up	0.66	2.57667	0.26	0.49	1.23	1.48	3.07	3.18	Cytosolic sulfotransferase 15
AH04G28220	3.85221	1.94569	2.08333e-10	5.08823e-09	yes	up	2.23333	8.81	1.81	1.85	3.04	5.63	11.57	9.23	UDP-glycosyltransferase 74E2
AH00G04720	3.85121	1.94531	1.69521e-07	2.61857e-06	yes	up	22.8433	87.6967	20.23	15.13	33.17	137.84	78.12	47.13	Uncharacterized protein
AH09G07130	3.84986	1.94481	3.18669e-06	3.85751e-05	yes	up	1.54667	6.27333	1.39	1.52	1.73	7.63	4.61	6.58	Uncharacterized protein
AH16G24880	3.84943	1.94464	2.14754e-06	2.69088e-05	yes	up	0.856667	3.37333	0.55	0.75	1.27	4.27	2.9	2.95	Metacaspase-9
AH16G00180	3.84686	1.94368	4.8794e-12	1.4689e-10	yes	up	6.58667	25.23	4.82	4.67	10.27	29.99	25.97	19.73	Probable alpha-amylase 2
AH03G06350	3.84389	1.94257	1.30644e-06	1.71449e-05	yes	up	11.48	45.4233	7.55	11.89	15	37.8	58.59	39.88	auxin-responsive protein SAUR21
AH05G03410	3.84336	1.94237	1.05185e-25	1.08459e-23	yes	up	9.3	35.1167	7.7	8.07	12.13	40.25	30.62	34.48	Receptor-like kinase plant
AH03G32940	3.84231	1.94197	2.77127e-24	2.5752e-22	yes	up	9.4	37.35	9.18	9.04	9.98	37.65	38.31	36.09	Protein MKS1
AH20G19580	3.83967	1.94098	7.58216e-06	8.53772e-05	yes	up	0.693333	2.77667	0.76	0.52	0.8	2	3.95	2.38	Abscisate beta-glucosyltransferase
AH14G04860	3.83771	1.94025	0.000996494	0.00651149	yes	up	1.24	4.70667	0.67	0.61	2.44	8.29	3.18	2.65	Beta-glucosidase 46
AH04G00120	3.83735	1.94011	3.15671e-11	8.63158e-10	yes	up	30.8767	119.933	26.68	27.89	38.06	172.3	72.64	114.86	Beta-amyrin synthase
AH12G36420	3.83602	1.93961	2.22773e-19	1.39013e-17	yes	up	3.89333	15.29	3.54	3.21	4.93	14.58	17.5	13.79	Transcription factor RAX3
AH20G14480	3.83428	1.93895	4.74605e-05	0.000446933	yes	up	0.75	2.80667	0.33	0.65	1.27	4.12	2.23	2.07	UDP-glycosyltransferase 91A1
AH19G09040	3.8333	1.93859	3.83067e-15	1.59712e-13	yes	up	25.4167	44.0033	22.66	21.18	32.41	39.84	41.02	51.15	Non-specific phospholipase C3
AH18G13550	3.83322	1.93856	4.90786e-09	9.71122e-08	yes	up	5.55333	21.41	5.28	3.41	7.97	26.75	23.62	13.86	Chlorophyll a-b binding protein 13, chloroplastic
AH02G17580	3.83186	1.93804	0.000814592	0.00548255	yes	up	0.856667	3.32333	0.89	0.41	1.27	3.37	4.11	2.49	Unknown function
AH10G10410	3.83032	1.93747	1.02599e-13	3.7413e-12	yes	up	1.85667	7.47667	1.5	2.03	2.04	5.48	7.58	9.37	CBL-interacting protein kinase 2
AH11G28970	3.82947	1.93715	1.02665e-08	1.92704e-07	yes	up	3.8	14.4267	2.96	3.51	4.93	21.92	9.85	11.51	Beta-glucosidase 46
AH07G00310	3.82718	1.93628	8.4266e-09	1.60389e-07	yes	up	5.52	22.1067	7.35	4.84	4.37	24.21	19.17	22.94	VQ motif-containing protein 22
AH17G04930	3.82501	1.93546	7.29794e-22	5.58162e-20	yes	up	3.02	6.93	4.43	1.86	2.77	6.1	6.67	8.02	Receptor-like protein 12
AH03G01300	3.82443	1.93525	4.06303e-05	0.000389218	yes	up	3.39333	13.1233	4.36	2.32	3.5	18.91	10.64	9.82	classical arabinogalactan protein 1-like
AH03G07590	3.82269	1.93459	2.1308e-53	8.22855e-51	yes	up	360.387	1418.2	293.29	380.97	406.9	1331.18	1423.79	1499.63	Peptidyl-prolyl cis-trans isomerase
AH03G13600	3.81853	1.93302	1.54723e-06	1.99656e-05	yes	up	4.37	17.13	4.01	4.03	5.07	17.78	16.54	17.07	Calcium-binding protein PBP1
AH07G16640	3.81584	1.932	2.48422e-08	4.37857e-07	yes	up	2.3	8.86	1.45	2.01	3.44	7.07	6.43	13.08	Uncharacterized protein
AH12G16450	3.81228	1.93065	0.00743979	0.0350862	yes	up	0.523333	1.93	0.4	0.3	0.87	3.64	0.76	1.39	Uncharacterized protein
AH13G02050	3.81066	1.93004	3.55676e-11	9.65819e-10	yes	up	11.66	44.8233	9.63	10.64	14.71	64.7	29.98	39.79	11-oxo-beta-amyrin 30-oxidase
AH06G10270	3.80981	1.92972	6.1547e-23	5.25301e-21	yes	up	4.61	18.3	3.38	5.08	5.37	17.82	16.19	20.89	Uncharacterized protein
AH13G57000	3.8088	1.92934	5.84588e-13	1.97999e-11	yes	up	10.7067	41.9533	7.57	11.75	12.8	31.35	37.9	56.61	Sigma factor binding protein 1, chloroplastic
AH08G18900	3.80835	1.92917	0.000260465	0.00202597	yes	up	0.2	0.776667	0.32	0.16	0.12	0.61	0.84	0.88	FRIGIDA-like protein 3
AH16G05630	3.80529	1.92801	0.00135165	0.00847039	yes	up	0.916667	3.38333	0.74	0.35	1.66	5.88	1.61	2.66	Beta-amyrin 11-oxidase
AH16G45880	3.80426	1.92762	2.95304e-05	0.000292904	yes	up	0.223333	0.866667	0.23	0.21	0.23	1.02	0.94	0.64	Disease resistance protein RPM1
AH19G23830	3.80292	1.92711	1.38508e-12	4.46037e-11	yes	up	89.6567	347.85	73.65	98.92	96.4	479.43	232.31	331.81	Bowman-Birk type proteinase inhibitor B-II
AH16G01820	3.79674	1.92476	3.54787e-07	5.13994e-06	yes	up	0.72	2.79333	0.59	0.72	0.85	3.64	3.14	1.6	Serine/threonine-protein kinase Nek2
AH17G31540	3.79628	1.92458	2.96583e-21	2.15299e-19	yes	up	21.9233	86.8533	20.99	23.4	21.38	71.68	76.57	112.31	2,3-bisphosphoglycerate-dependent phosphoglycerate mutase
AH15G26960	3.7954	1.92425	6.78376e-20	4.42664e-18	yes	up	15.6933	60.9567	10.84	18.28	17.96	66.29	54.25	62.33	LOB domain-containing protein 41
AH05G31140	3.7912	1.92266	2.39451e-07	3.58477e-06	yes	up	1.41	5.41667	0.88	1.72	1.63	6.44	5.3	4.51	gibberellin-regulated protein 14
AH11G19220	3.78673	1.92095	1.83951e-06	2.34356e-05	yes	up	0.646667	2.44333	0.66	0.4	0.88	1.75	2.74	2.84	PGR5-like protein 1A, chloroplastic
AH11G00910	3.78023	1.91847	2.79456e-17	1.44523e-15	yes	up	5.79333	22.86	5.58	5.61	6.19	14.8	27.13	26.65	Phosphate transporter PHO1 homolog 1
AH11G01230	3.77945	1.91817	0.000709886	0.00486967	yes	up	2.61333	9.72333	1.31	1.37	5.16	16.01	8.44	4.72	Cytosolic sulfotransferase 5
AH14G45090	3.779	1.91801	2.47367e-18	1.40921e-16	yes	up	8.42667	31.0467	7.04	8.16	10.08	37.66	23.56	31.92	Uncharacterized protein
AH09G28270	3.77705	1.91726	1.63844e-17	8.61514e-16	yes	up	2.95	11.4033	2.63	2.62	3.6	11.67	11.04	11.5	Exonuclease V, chloroplastic
AH15G21670	3.77484	1.91641	2.5089e-07	3.73584e-06	yes	up	0.883333	3.34667	0.74	0.46	1.45	3.42	3.26	3.36	Cytochrome P450 82A1 (Fragment)
AH15G28570	3.77407	1.91612	0.000199018	0.00160746	yes	up	0.223333	0.86	0.22	0.2	0.25	0.77	1.12	0.69	Probable sulfate transporter 3.5
AH13G39440	3.77244	1.9155	9.12523e-08	1.47687e-06	yes	up	13.2467	49.6633	6.98	9.62	23.14	40.97	39.04	68.98	Endonuclease 1
AH13G20070	3.76865	1.91405	0.000251917	0.00197119	yes	up	0.696667	2.56333	0.54	0.27	1.28	2.47	2.08	3.14	UDP-glycosyltransferase 89B1
AH15G35600	3.76858	1.91402	0.00640266	0.0310946	yes	up	0.303333	1.11333	0.26	0.14	0.51	1.58	0.68	1.08	Deacetoxyvindoline 4-hydroxylase
AH03G25060	3.7685	1.91399	0.0020571	0.0121024	yes	up	2.30333	8.57	1.74	1.62	3.55	11.88	4.55	9.28	auxin-responsive protein SAUR72
AH01G08060	3.75692	1.90955	3.7852e-08	6.47539e-07	yes	up	12.81	48.8933	14.13	8.07	16.23	68.47	47.85	30.36	Lipid transfer protein
AH19G08230	3.75167	1.90753	0.00416749	0.0217723	yes	up	0.9	3.26333	0.79	0.26	1.65	5.19	2.94	1.66	Probable WRKY transcription factor 12
AH07G22780	3.75045	1.90706	3.33807e-09	6.7758e-08	yes	up	4.28333	16.0833	3.09	3.56	6.2	23.29	12.45	12.51	Myrcene synthase, chloroplastic
AH19G42760	3.74928	1.90661	2.99129e-07	4.40127e-06	yes	up	21.2833	75.1133	17.39	19.19	27.27	131.71	40.91	52.72	RHOMBOID-like protein 3
AH03G15540	3.74776	1.90603	5.9449e-06	6.8527e-05	yes	up	1.05333	4.01667	0.78	1.05	1.33	5.98	3.77	2.3	NAC domain-containing protein 73
AH02G04990	3.74618	1.90542	0.00385376	0.0204232	yes	up	7.78667	29.4567	7.08	7.72	8.56	56.32	13.24	18.81	Pectinesterase/pectinesterase inhibitor U1
AH10G06290	3.74603	1.90536	2.94686e-06	3.60144e-05	yes	up	1.22333	4.57	0.9	0.84	1.93	6.01	4	3.7	Vinorine synthase
AH14G15470	3.74346	1.90437	0.000127745	0.00108715	yes	up	1.27333	4.69	0.65	0.96	2.21	6.94	4.09	3.04	Transcription factor MYB86
AH14G09050	3.74223	1.9039	2.5839e-66	1.66761e-63	yes	up	22.54	87.06	22.12	19.98	25.52	80.99	90.88	89.31	Reticuline oxidase-like protein
AH00G03000	3.74155	1.90364	9.7753e-05	0.000856188	yes	up	4.03333	15.0967	4.55	2.14	5.41	23.36	15.88	6.05	NEP1-interacting protein-like 1
AH16G44370	3.73882	1.90258	2.54162e-20	1.73039e-18	yes	up	3.29667	12.7	3.11	2.82	3.96	13.56	12.91	11.63	Probable magnesium transporter NIPA9
AH17G26550	3.73727	1.90198	5.95136e-23	5.08868e-21	yes	up	3.78	14.5367	3.81	3.04	4.49	11.45	15.92	16.24	Pentatricopeptide repeat-containing protein At3g53170
AH17G02130	3.73684	1.90182	1.69838e-07	2.6226e-06	yes	up	4.22667	16.0533	4.68	3.18	4.82	24.95	9.21	14	Putative BPI/LBP family protein At1g04970
AH12G35420	3.73398	1.90072	7.04318e-05	0.000637145	yes	up	0.5	1.92	0.6	0.42	0.48	2.31	1.96	1.49	Unknown function
AH08G09340	3.73196	1.89993	0.000736192	0.00502233	yes	up	2.38	8.98	2.36	2.15	2.63	18.37	5.16	3.41	Uncharacterized protein
AH08G24360	3.73081	1.89949	1.64952e-29	2.17078e-27	yes	up	21.99	84.5	19.5	22.18	24.29	81.46	72.58	99.46	Probable carboxylesterase 17
AH07G01760	3.73051	1.89937	6.42998e-18	3.54311e-16	yes	up	1.74333	7.36	1.33	1.87	2.03	5.85	8.26	7.97	WEB family protein At5g55860
AH17G13750	3.72999	1.89917	1.17886e-30	1.64806e-28	yes	up	25.0267	97.4533	23.85	27.62	23.61	84.87	105.2	102.29	Uncharacterized protein
AH07G06690	3.72971	1.89906	0.00368106	0.0196695	yes	up	0.256667	0.943333	0.11	0.26	0.4	1	1.49	0.34	Ankyrin-2
AH14G01230	3.72909	1.89882	6.92862e-07	9.55866e-06	yes	up	1.27	4.72	1.1	0.65	2.06	5.59	4.46	4.11	Serine carboxypeptidase-like 18
AH02G00730	3.7277	1.89829	7.33246e-08	1.20451e-06	yes	up	6.34333	22.8467	3.75	3.9	11.38	17.75	27.46	23.33	Uncharacterized protein
AH17G33770	3.72707	1.89804	0.000212944	0.00170532	yes	up	0.39	1.43667	0.3	0.22	0.65	1.83	1.16	1.32	Protein indeterminate-domain 2
AH12G28340	3.72548	1.89743	3.58887e-14	1.37801e-12	yes	up	23.0033	88.1133	23.76	21.43	23.82	120.13	66.08	78.13	3-phosphoshikimate 1-carboxyvinyltransferase, chloroplastic
AH01G09900	3.725	1.89724	2.86328e-18	1.62527e-16	yes	up	22.4833	79.4167	16.95	21.39	29.11	91.73	57.6	88.92	ABSCISIC ACID 8'-hydroxylase 1
AH05G14250	3.72383	1.89679	2.23861e-35	4.11983e-33	yes	up	29.65	114.767	31.39	27.84	29.72	103.19	114.25	126.86	2-hydroxyisoflavanone dehydratase
AH07G25260	3.72123	1.89578	4.41441e-41	1.05572e-38	yes	up	56.6767	219.653	58.26	53.3	58.47	185.24	230.08	243.64	Phosphoenolpyruvate carboxylase
AH13G36980	3.71808	1.89456	1.16104e-21	8.71022e-20	yes	up	9.98333	38.0767	9.18	8.53	12.24	36.29	42.52	35.42	Protein MKS1
AH13G02880	3.71665	1.894	0.00877472	0.0401246	yes	up	0.646667	2.44	1.05	0.24	0.65	4.59	2.16	0.57	Uncharacterized protein
AH09G07440	3.71662	1.89399	2.02357e-09	4.22216e-08	yes	up	3.68667	14.0367	4.6	2.24	4.22	17.7	10.95	13.46	Serine/threonine-protein kinase OXI1
AH06G19610	3.71521	1.89344	2.32146e-49	7.5952e-47	yes	up	21.7033	83.0867	21.35	19.51	24.25	85.06	79.62	84.58	Calmodulin-binding protein 25
AH12G23890	3.71168	1.89207	0.00379679	0.0201871	yes	up	0.383333	1.38	0.16	0.23	0.76	1.58	1.91	0.65	Protein NRT1/ PTR FAMILY 8.1
AH08G11870	3.71167	1.89207	2.69019e-49	8.74089e-47	yes	up	63.76	245.41	56.13	68.36	66.79	220.8	256.02	259.41	Uncharacterized protein
AH05G26740	3.70894	1.89101	0.00351076	0.0189096	yes	up	0.18	0.713333	0.13	0.28	0.13	0.39	0.77	0.98	Probable sulfate transporter 3.5
AH19G14610	3.70765	1.8905	6.51864e-22	5.00184e-20	yes	up	6.75	23.1167	6.22	6	8.03	27.48	22.01	19.86	Uncharacterized protein
AH18G14180	3.70731	1.89037	0.000465955	0.00337939	yes	up	3.17333	12.5033	3.16	5.28	1.08	11.88	12.93	12.7	zinc fingerprotein ZAT12
AH12G36190	3.70721	1.89033	8.04796e-13	2.66454e-11	yes	up	196.177	754.177	225.62	140.23	222.68	544.05	658.87	1059.61	Glucan endo-1,3-beta-glucosidase
AH02G26180	3.70582	1.88979	0.00620794	0.0302988	yes	up	0.04	0.153333	0.05	0.03	0.04	0.14	0.2	0.12	BEACH domain-containing protein C2
AH00G02020	3.70329	1.88881	3.57685e-09	7.23866e-08	yes	up	5.58667	20.97	5.2	4.99	6.57	31.51	13.48	17.92	Mevalonate kinase
AH09G19870	3.69997	1.88752	3.54589e-16	1.65896e-14	yes	up	2.52	9.55667	2.31	2.5	2.75	11.53	8.05	9.09	3-ketoacyl-CoA synthase 11
AH17G13470	3.69646	1.88615	0.000158653	0.0013141	yes	up	2.20333	8.31333	1.92	2.44	2.25	14.17	7.43	3.34	BAG family molecular chaperone regulator 4
AH08G01060	3.6939	1.88514	0.000156592	0.00129863	yes	up	0.683333	2.63667	0.25	0.98	0.82	2.21	2.53	3.17	Floral homeotic protein DEFICIENS
AH12G01640	3.69355	1.88501	4.74704e-11	1.26569e-09	yes	up	0.426667	1.62	0.36	0.41	0.51	1.5	1.79	1.57	Putative disease resistance RPP13-like protein 1
AH17G26480	3.69345	1.88497	7.77708e-06	8.73008e-05	yes	up	6.53333	24.51	6.25	6.98	6.37	40.96	13.54	19.03	Transcription factor MYB44
AH13G54680	3.69217	1.88447	0.00745641	0.0351505	yes	up	0.926667	3.42333	0.98	0.67	1.13	6.73	2.84	0.7	Uncharacterized protein
AH16G03520	3.68978	1.88353	1.98093e-12	6.23013e-11	yes	up	4.77667	17.9233	3.36	4.65	6.32	22.24	16.74	14.79	Peroxidase 15
AH15G27300	3.68907	1.88326	0.000193577	0.00156943	yes	up	3.57333	13.2367	3.09	1.35	6.28	5.69	18.75	15.27	Transcription factor BEE 1
AH15G10810	3.68695	1.88243	0.000755559	0.00513883	yes	up	0.363333	1.30333	0.27	0.24	0.58	0.81	1.52	1.58	uncharacterized protein LOC101507460
AH04G08240	3.68636	1.8822	0.00077959	0.00528285	yes	up	1.85667	6.67667	1	1.41	3.16	12.14	3.33	4.56	Cell wall / vacuolar inhibitor of fructosidase 1
AH10G26680	3.68291	1.88085	1.24392e-21	9.31711e-20	yes	up	56.6533	217.057	46.5	63.96	59.5	158.92	241.9	250.35	E3 ubiquitin-protein ligase PUB22
AH16G13420	3.68226	1.88059	0.000114729	0.000987975	yes	up	0.203333	0.743333	0.15	0.18	0.28	0.83	0.77	0.63	Triacylglycerol lipase 1
AH10G25580	3.68165	1.88035	3.438e-08	5.93531e-07	yes	up	1.50333	5.7	1.48	1.37	1.66	3.38	5.16	8.56	UDP-glycosyltransferase 83A1
AH12G02990	3.68053	1.87991	2.15607e-12	6.74944e-11	yes	up	1.25	4.84667	1.18	1.5	1.07	3.22	5.35	5.97	Putative disease resistance RPP13-like protein 1
AH05G32400	3.67733	1.87866	0.000103862	0.000903812	yes	up	0.69	2.62667	0.76	0.41	0.9	1.53	3.33	3.02	2-alkenal reductase (NADP(+)-dependent)
AH14G12610	3.67301	1.87696	8.7635e-13	2.88926e-11	yes	up	5.77	21.5667	5.76	4.93	6.62	28.68	14.17	21.85	ABC transporter C family member 14
AH07G25440	3.67065	1.87604	0.00244812	0.013977	yes	up	0.16	0.606667	0.11	0.12	0.25	0.69	0.57	0.56	ABC transporter G family member 10
AH08G22610	3.66934	1.87552	0.00999736	0.0445674	yes	up	0.133333	0.476667	0.15	0.07	0.18	0.58	0.57	0.28	Carotenoid 9,10(9',10')-cleavage dioxygenase 1
AH08G15410	3.66664	1.87446	0.0114789	0.0497751	yes	up	0.163333	0.62	0.12	0.15	0.22	0.76	0.63	0.47	Fatty acyl-CoA reductase 3
AH05G30580	3.66633	1.87434	5.99536e-06	6.89935e-05	yes	up	1.36	5.27333	0.99	1.95	1.14	3.42	6.21	6.19	2-mEthylene-furan-3-one reductase
AH11G35040	3.66594	1.87418	6.83744e-09	1.31698e-07	yes	up	30.5233	110.443	25.11	31.12	35.34	169.17	61.06	101.1	Xyloglucan endotransglucosylase/hydrolase protein 22
AH15G22200	3.66501	1.87382	7.23499e-10	1.61776e-08	yes	up	2.09	7.8	1.38	2.41	2.48	9.97	6.73	6.7	Cytochrome P450 82A3
AH01G25820	3.66334	1.87316	5.74435e-36	1.10463e-33	yes	up	5.47667	20.6133	4.34	5.48	6.61	18.62	20.58	22.64	EIN3-binding F-box protein 1
AH19G39190	3.66109	1.87227	1.15348e-15	5.13646e-14	yes	up	4.23	18.41	3.13	5.08	4.48	19.96	15.38	19.89	Probable leucine-rich repeat receptor-like protein kinase At1g68400
AH05G33050	3.66035	1.87198	6.06806e-11	1.59356e-09	yes	up	9.85333	37.6767	9.77	9.29	10.5	51.64	25.47	35.92	Uncharacterized protein
AH15G08660	3.6597	1.87173	1.47653e-44	4.06807e-42	yes	up	38.9467	148.147	38.29	38.33	40.22	127.06	159.24	158.14	2-hydroxyisoflavanone dehydratase
AH10G24680	3.65719	1.87073	4.18279e-05	0.000399408	yes	up	0.573333	2.10333	0.2	0.59	0.93	1.8	2.49	2.02	UDP-glycosyltransferase 73C5
AH08G18290	3.65651	1.87047	9.47847e-09	1.78982e-07	yes	up	1.68	6.76	1.24	1.05	2.75	6.65	6.23	7.4	Probable aminotransferase TAT2
AH04G14710	3.65563	1.87012	1.62248e-22	1.33636e-20	yes	up	66.2567	248.21	52.53	77.66	68.58	230.1	256.16	258.37	Unknown function
AH17G08690	3.65528	1.86998	1.98301e-05	0.000205195	yes	up	0.863333	3.37	1.27	0.87	0.45	3.75	3.4	2.96	Glycerol-3-Phosphate acyltransferase 5
AH06G03930	3.65394	1.86945	1.93933e-05	0.00020125	yes	up	0.623333	2.32667	0.71	0.7	0.46	2.78	2.04	2.16	Caffeoylshikimate esterase
AH13G16250	3.65183	1.86862	2.09481e-08	3.73695e-07	yes	up	3.76	14.2367	3.74	4.42	3.12	14.25	12.19	16.27	Calcium-binding protein PBP1
AH14G33280	3.64964	1.86776	5.21952e-08	8.76362e-07	yes	up	1.60333	6.03667	1.39	1.47	1.95	4.81	6.54	6.76	Unknown function
AH12G24060	3.64938	1.86765	3.32386e-07	4.8497e-06	yes	up	1.09333	4.14667	1.41	1.09	0.78	5.22	3.11	4.11	Glycerol-3-Phosphate 2-O-acyltransferase 6
AH00G05000	3.64772	1.86699	3.31423e-05	0.000324622	yes	up	68.4433	256.127	64.25	32.73	108.35	220.77	241.98	305.63	Uncharacterized protein (Fragment)
AH18G03960	3.64692	1.86668	1.6092e-49	5.33904e-47	yes	up	33.77	127.747	31.71	34.71	34.89	119.22	126.02	138	E3 ubiquitin-protein ligase RING1
AH19G17160	3.63967	1.86381	1.84158e-31	2.70288e-29	yes	up	5.69667	21.46	5.74	4.92	6.43	17.99	25.46	20.93	ABC transporter C family member 2
AH09G02560	3.63966	1.8638	6.73738e-12	1.99885e-10	yes	up	2.61667	9.90333	2.36	2.46	3.03	10.41	9.41	9.89	Ras-related protein Rab7
AH17G17230	3.63921	1.86362	3.95602e-31	5.68232e-29	yes	up	9.40667	35.33	8.84	9.35	10.03	36.27	34.54	35.18	Uncharacterized protein
AH16G38100	3.63568	1.86222	2.27704e-13	8.01182e-12	yes	up	6.54	24.2133	4.03	6.94	8.65	24.3	26.36	21.98	Uncharacterized protein
AH16G04960	3.6331	1.8612	1.03699e-11	3.02139e-10	yes	up	9.46333	34.9167	4.86	11	12.53	34.78	35.2	34.77	Glucan endo-1,3-beta-glucosidase
AH11G32100	3.62739	1.85893	0.000801745	0.00541233	yes	up	0.836667	3.20333	1.55	0.46	0.5	4.43	2.69	2.49	30S ribosomal protein S1, chloroplastic
AH01G15190	3.6265	1.85858	2.882e-07	4.24842e-06	yes	up	37.1967	134.933	32.84	28.74	50.01	224.98	88.27	91.55	Lipid transfer protein EARLI 1
AH05G04400	3.62244	1.85696	3.66008e-14	1.40307e-12	yes	up	3.13	11.4933	3.19	2.16	4.04	8.99	12	13.49	Heptahelical transmembrane protein 4
AH03G43420	3.6215	1.85659	4.20885e-05	0.0004014	yes	up	1.99333	7.24333	1.44	1.57	2.97	11.01	4.95	5.77	vacuolar iron transporter 1
AH15G30730	3.62049	1.85618	3.20009e-20	2.15688e-18	yes	up	4.82	18.09	4.21	4.68	5.57	13.87	18.64	21.76	Ethanolamine-Phosphate cytidylyltransferase
AH05G05950	3.61711	1.85484	0.000793441	0.00536472	yes	up	5.43333	19.9033	2.95	5.01	8.34	15.65	30.55	13.51	Putative uncharacterized protein
AH06G09800	3.61428	1.85371	0.000211607	0.00169606	yes	up	3.48667	12.3533	2.28	2.55	5.63	22.21	6.6	8.25	Ras-related protein RABA3
AH01G32000	3.61301	1.8532	1.02432e-07	1.64298e-06	yes	up	0.27	1.02	0.26	0.28	0.27	1.24	0.85	0.97	ABC transporter G family member 32
AH11G36710	3.61091	1.85236	0.00042293	0.00310947	yes	up	3.49333	12.5067	2.6	3.5	4.38	21.17	9.01	7.34	Putative uncharacterized protein
AH20G01370	3.6086	1.85144	2.57116e-12	7.95895e-11	yes	up	2.78333	12.18	2.85	3.29	2.21	9.62	15	11.92	uncharacterized protein LOC101506569 isoform X2
AH08G03280	3.6037	1.84948	2.83072e-10	6.76287e-09	yes	up	7.44	27.03	5.55	6.95	9.82	38.14	20.21	22.74	Transcription factor MYB44
AH15G19580	3.60178	1.84871	1.57322e-07	2.44376e-06	yes	up	9.75	35.57	7.52	10.65	11.08	55.82	20.65	30.24	Allene oxide cyclase 4, chloroplastic
AH13G01200	3.60139	1.84855	3.25246e-11	8.86766e-10	yes	up	6.50667	24.3	6.09	7.41	6.02	29.6	16.5	26.8	Spermidine hydroxycinnamoyl transferase
AH19G17230	3.59573	1.84628	1.16514e-17	6.2167e-16	yes	up	3.86	14.5633	3.54	3.17	4.87	16.47	12.49	14.73	Uncharacterized protein
AH06G11150	3.59549	1.84619	1.14011e-06	1.5135e-05	yes	up	0.86	3.18333	0.91	0.57	1.1	2.27	4.88	2.4	Ent-copalyl diPhosphate synthase, chloroplastic
AH16G39540	3.59527	1.8461	1.11948e-29	1.48569e-27	yes	up	22.0267	82.1033	21.19	19.62	25.27	63.33	88.96	94.02	Interferon-related developmental regulator 1
AH05G34100	3.59346	1.84537	5.43248e-05	0.000504515	yes	up	0.596667	2.25	0.45	0.83	0.51	1.92	2.41	2.42	Peroxidase 66
AH10G05990	3.59054	1.8442	0.0020698	0.0121574	yes	up	17.3933	62.9967	17.74	13.33	21.11	109.49	29.42	50.08	Soyasaponin III rhamnosyltransferase
AH02G13240	3.58708	1.84281	1.13415e-09	2.46747e-08	yes	up	19.5133	70.69	13.97	15.96	28.61	64.14	99.03	48.9	Phytosulfokines 2
AH20G25800	3.58701	1.84278	4.83607e-08	8.14884e-07	yes	up	3.25	11.6467	2.2	3.01	4.54	16.99	9.38	8.57	U-box domain-containing protein 12
AH10G27840	3.58453	1.84178	1.29445e-08	2.39535e-07	yes	up	6.45333	23.5833	6.25	3.94	9.17	15.92	24.34	30.49	Ribulose bisPhosphate carboxylase small chain, chloroplastic
AH19G09560	3.58091	1.84033	2.8257e-16	1.34201e-14	yes	up	3.14	11.6967	3.29	3.38	2.75	11.36	11.28	12.45	2-alkenal reductase (NADP(+)-dependent)
AH12G30210	3.58042	1.84013	1.78734e-16	8.64548e-15	yes	up	5.74667	22.06	4.39	4.73	8.12	24.6	19.1	22.48	Disease resistance protein RML1B
AH03G42830	3.57997	1.83995	1.96899e-52	7.30435e-50	yes	up	12.3	45.5433	12.24	11.44	13.22	44.76	44.83	47.04	Probable iNACtive purple acid phosphatase 9
AH17G32780	3.57911	1.8396	2.16374e-07	3.26523e-06	yes	up	29.94	106.163	23.32	19.05	47.45	152.94	103.04	62.51	Uncharacterized protein
AH14G40620	3.57855	1.83938	5.52843e-11	1.4608e-09	yes	up	6.38333	24.07	7.46	6.26	5.43	17.02	23.36	31.83	Uncharacterized protein
AH18G25950	3.57813	1.83921	1.40277e-25	1.4336e-23	yes	up	28.6867	103.473	24.21	27.5	34.35	125.36	93.31	91.75	Granule-bound starch synthase 1, chloroplastic/amyloplastic
AH16G33250	3.57751	1.83896	2.73207e-11	7.57598e-10	yes	up	0.613333	2.28333	0.65	0.55	0.64	1.85	2.1	2.9	ABC transporter B family member 11
AH06G09620	3.57721	1.83883	0.00442049	0.022876	yes	up	1.48667	5.47333	1.12	2.09	1.25	10.82	2.54	3.06	Putative uncharacterized protein
AH06G04320	3.57636	1.83849	5.16313e-10	1.17797e-08	yes	up	3.86	14.0433	2.58	4.09	4.91	18.21	13.27	10.65	transcription factor MYB12-like
AH03G41840	3.57451	1.83775	0.00427009	0.0222245	yes	up	9.43667	34.5067	8.3	9.7	10.31	44.57	10.35	48.6	Polyphenol oxidase, chloroplastic
AH09G35240	3.5744	1.8377	3.95236e-34	6.65026e-32	yes	up	13.3033	49.2633	11.9	13.16	14.85	40.39	58.89	48.51	Phosphoenolpyruvate carboxylase 4
AH09G13530	3.5737	1.83742	0.000595562	0.00419475	yes	up	0.396667	1.42333	0.28	0.31	0.6	1.05	2.02	1.2	Probable protein phosphatase 2C 34
AH03G46260	3.57259	1.83697	1.33794e-16	6.52531e-15	yes	up	60.1967	241.137	69.22	50.91	60.46	289.8	255.16	178.45	Polygalacturonase inhibitor 2
AH08G15110	3.57059	1.83616	0.00351851	0.0189427	yes	up	1.42333	5.03333	1.64	1.24	1.39	6.74	3.2	5.16	Peroxidase 57
AH19G05580	3.56793	1.83509	7.33427e-16	3.33532e-14	yes	up	3.26	12.13	3.82	2.49	3.47	9.22	12.75	14.42	Putative disease resistance RPP13-like protein 1
AH16G39350	3.56775	1.83501	1.70512e-36	3.33334e-34	yes	up	12.0733	45.14	11.48	11.24	13.5	37.36	51.07	46.99	Acyl-CoA-binding domain-containing protein 3
AH17G01050	3.56714	1.83477	0.00554585	0.027573	yes	up	0.866667	3.25667	0.79	1.25	0.56	6.39	1.81	1.57	Cytochrome b561 and DOMON domain-containing protein At2g04850
AH06G26470	3.56467	1.83377	1.67925e-05	0.000176241	yes	up	0.826667	2.97	0.6	0.79	1.09	1.92	3.18	3.81	Hydroquinone glucosyltransferase
AH20G01630	3.564	1.8335	1.06919e-06	1.42779e-05	yes	up	0.566667	1.99	0.3	0.45	0.95	2.08	2.3	1.59	ABC transporter B family member 2
AH14G11200	3.56366	1.83336	0.00506403	0.0255879	yes	up	5.95333	20.93	5.27	4.13	8.46	46.03	7.27	9.49	Uncharacterized protein
AH11G11790	3.56362	1.83334	0.00290777	0.0161473	yes	up	0.54	1.89	0.6	0.25	0.77	3.68	1.22	0.77	Formin-like protein 6
AH06G11370	3.56253	1.8329	0.00197563	0.011712	yes	up	0.18	0.66	0.24	0.12	0.18	0.95	0.5	0.53	Sucrose-binding protein
AH03G29130	3.56114	1.83234	0.00722843	0.0343138	yes	up	5.67333	20.1633	4.87	4.75	7.4	44.95	10.89	4.65	Disease resistance response protein 206
AH15G07960	3.56096	1.83227	4.26794e-11	1.14704e-09	yes	up	2.77667	10.48	2.06	3.07	3.2	12.37	8.54	10.53	Probable tocopherol O-methyltransferase, chloroplastic
AH18G01190	3.55574	1.83015	7.27804e-05	0.000655622	yes	up	1.74	6.06	1.58	0.79	2.85	6.57	5.13	6.48	auxin-responsive protein IAA11
AH02G21720	3.55066	1.82809	3.14815e-06	3.81773e-05	yes	up	0.873333	3.31	0.94	1.13	0.55	3.91	3.47	2.55	Glycerol-3-Phosphate 2-O-acyltransferase 6
AH01G24670	3.54756	1.82683	6.17989e-07	8.60381e-06	yes	up	2.69333	9.79	3.04	1.92	3.12	15.2	7.37	6.8	Heparanase-like protein 3
AH08G29870	3.54682	1.82653	3.25314e-08	5.63268e-07	yes	up	5.90667	22.22	5.62	7.45	4.65	12.6	26.58	27.48	uncharacterized protein LOC106767519 isoform X2
AH16G43360	3.54635	1.82634	1.52006e-05	0.000161258	yes	up	4.32	15.1133	3.96	1.76	7.24	21.59	12.32	11.43	Homeobox protein knotted-1-like 2
AH17G31950	3.54605	1.82621	1.02569e-07	1.64365e-06	yes	up	1.47333	5.46667	1.77	1.63	1.02	5.85	5.72	4.83	Uncharacterized protein
AH19G37280	3.54605	1.82621	1.21366e-09	2.62214e-08	yes	up	1.34333	5.29667	0.92	1.16	1.95	5.01	4.21	6.67	Transmembrane protein 53
AH03G23320	3.54594	1.82617	1.08108e-21	8.14928e-20	yes	up	1104.81	3959.29	842.53	916.68	1555.22	3642.42	4580.71	3654.74	Uncharacterized protein
AH15G01500	3.54563	1.82604	0.00197785	0.011721	yes	up	3.03	10.98	2.62	3.51	2.96	18.13	8.43	6.38	Protein RALF-like 34
AH15G28680	3.54153	1.82437	3.27013e-06	3.94635e-05	yes	up	1.92	6.84667	1.16	2.18	2.42	10.59	5.3	4.65	Spermidine hydroxycinnamoyl transferase
AH01G31590	3.54074	1.82405	5.65007e-21	3.98491e-19	yes	up	4.38667	16.0267	4.1	4.4	4.66	16.95	13.22	17.91	Probable receptor-like protein kinase At5g20050
AH04G05730	3.54012	1.8238	3.41155e-06	4.1065e-05	yes	up	9.63	34.5667	9.93	9.11	9.85	57.35	16.21	30.14	Farnesyl pyroPhosphate synthase 1
AH12G04610	3.53937	1.82349	3.41726e-06	4.11023e-05	yes	up	0.513333	1.89667	0.43	0.62	0.49	2.2	1.81	1.68	3-ketoacyl-CoA synthase 1
AH13G11700	3.53847	1.82313	2.03053e-08	3.6264e-07	yes	up	2.35	8.4	2.04	2.23	2.78	5.01	8.59	11.6	Alcohol dehydrogenase-like 2
AH08G09180	3.5378	1.82285	8.12399e-08	1.32667e-06	yes	up	1.40667	5.20667	1.83	1.19	1.2	3.92	4.81	6.89	Eukaryotic initiation factor 4A-10
AH02G27030	3.53558	1.82194	3.32353e-17	1.70383e-15	yes	up	8.98	32.5167	5.89	9.67	11.38	27.38	36.09	34.08	Uncharacterized protein
AH01G31200	3.534	1.8213	0.0102568	0.0454974	yes	up	0.403333	1.44	0.67	0.14	0.4	1.6	2.03	0.69	Peroxidase 25
AH04G10410	3.53277	1.8208	4.39987e-07	6.28288e-06	yes	up	2.52333	9.19333	2.1	3.13	2.34	13.47	5.86	8.25	Xyloglucan 6-xylosyltransferase 1
AH10G10790	3.53154	1.8203	1.69947e-13	6.03823e-12	yes	up	6.66	24.8267	6.4	5.21	8.37	17.66	30.24	26.58	Uncharacterized protein
AH04G26920	3.52876	1.81916	2.06889e-30	2.8584e-28	yes	up	18.44	66.5867	15.49	17.62	22.21	71.23	69.7	58.83	Desiccation protectant protein Lea14 homolog
AH13G48880	3.5239	1.81717	2.86277e-17	1.47726e-15	yes	up	15.26	55.7	13.72	15.18	16.88	41.37	51.74	73.99	Polygalacturonase inhibitor 2
AH01G07960	3.52318	1.81688	0.0101045	0.0449827	yes	up	1.64	5.8	2.09	0.88	1.95	10.72	3.05	3.63	Probable calcium-binding protein CML15
AH07G23800	3.52217	1.81646	0.00993657	0.0443442	yes	up	0.753333	2.57	0.37	0.26	1.63	3.27	2.46	1.98	Nudix hydrolase 19, chloroplastic
AH13G51160	3.51545	1.81371	7.79323e-07	1.06857e-05	yes	up	0.776667	2.75	0.63	0.72	0.98	3.75	2.41	2.09	Probable inositol transporter 2
AH13G10810	3.51479	1.81344	0.00292449	0.0162245	yes	up	0.686667	2.35333	0.75	0.47	0.84	1.54	1.53	3.99	Glucan endo-1,3-beta-glucosidase, acidic isoform GL153
AH14G42540	3.5117	1.81217	7.08442e-10	1.58635e-08	yes	up	63.6667	225.67	44.39	50.71	95.9	156.39	307.5	213.12	Unknown function
AH11G20920	3.51077	1.81179	0.000105489	0.000915947	yes	up	4.62	16.12	2.15	3.86	7.85	14.33	25.32	8.71	Snakin-2
AH19G14450	3.50892	1.81103	9.19342e-08	1.48637e-06	yes	up	3.95667	14.3033	4.41	3.74	3.72	20.17	9.19	13.55	Uncharacterized protein
AH20G29280	3.50815	1.81071	2.05392e-12	6.44679e-11	yes	up	8.95667	32.76	9.12	7.87	9.88	19.61	38.36	40.31	Probable nucleoredoxin 3
AH07G10740	3.50717	1.81031	1.53971e-10	3.8159e-09	yes	up	24.6233	86.7933	18.73	17.48	37.66	84.43	113.65	62.3	Universal stress protein A-like protein
AH19G42170	3.50641	1.80999	5.34869e-23	4.58169e-21	yes	up	4.66667	16.7767	4.66	4.52	4.82	17.41	17.53	15.39	uncharacterized protein LOC101502642
AH08G24920	3.50279	1.80851	4.54336e-07	6.46485e-06	yes	up	125.44	448.667	125.5	67	183.82	477.39	458.2	410.41	Unknown function
AH05G30550	3.50055	1.80758	7.77201e-05	0.000696922	yes	up	1.12333	3.94667	1.02	0.76	1.59	6.01	3.79	2.04	GDSL esterase/lipase At5g14450
AH11G28450	3.49657	1.80594	4.25634e-06	5.03209e-05	yes	up	7.76667	27.6167	6.52	6.43	10.35	47.54	17.31	18	Putative lactoylglutathione lyase
AH07G03620	3.4962	1.80579	1.4815e-06	1.91963e-05	yes	up	1.89333	6.57667	2.08	1	2.6	7.69	5.71	6.33	UPF0481 protein At3g47200
AH01G22060	3.4956	1.80554	6.59152e-12	1.95805e-10	yes	up	11.95	42.7867	8.02	12	15.83	48.76	49.32	30.28	Transcription factor bHLH35
AH10G02510	3.4936	1.80472	2.08912e-07	3.16377e-06	yes	up	7.88667	27.7433	6.82	6.7	10.14	42.27	19.83	21.13	Protein E6
AH06G24380	3.49294	1.80444	7.55668e-13	2.51959e-11	yes	up	7.07333	25.7333	7.87	7.49	5.86	31.11	22.6	23.49	Omega-hydroxypalmitate O-feruloyl transferase
AH14G01280	3.49051	1.80344	8.42291e-05	0.000750007	yes	up	1.19	4.25333	0.68	1.27	1.62	4.36	6.55	1.85	Protein SIEVE ELEMENT OCCLUSION B
AH18G05220	3.4869	1.80194	0.0108715	0.0477166	yes	up	0.673333	2.46667	1.09	0.41	0.52	4.55	1.17	1.68	GDSL esterase/lipase At5g22810
AH19G38570	3.48667	1.80185	6.05609e-10	1.37041e-08	yes	up	2.87	10.1833	2.08	2.44	4.09	7.43	8.71	14.41	Uncharacterized protein ycf45
AH20G26850	3.48645	1.80176	0.00045633	0.00331981	yes	up	0.803333	2.84667	0.91	0.85	0.65	4.9	1.72	1.92	Uncharacterized protein
AH20G05000	3.48545	1.80135	5.75631e-06	6.64699e-05	yes	up	1.38	4.79	0.86	1.06	2.22	3.76	4.65	5.96	Uncharacterized protein
AH08G11570	3.48363	1.80059	4.31495e-17	2.19063e-15	yes	up	71.9733	259.627	73.27	62.14	80.51	198.25	229.82	350.81	Endochitinase PR4
AH15G32390	3.48231	1.80005	3.24513e-12	9.93424e-11	yes	up	6.07667	21.4733	5.9	4.7	7.63	28.73	16.09	19.6	TMV resistance protein N
AH14G33040	3.48152	1.79972	6.54457e-13	2.19611e-11	yes	up	5.13	18.2867	4.58	3.9	6.91	14.75	24.58	15.53	UDP-glycosyltransferase 74E2
AH13G49210	3.48104	1.79952	1.87689e-11	5.30451e-10	yes	up	2.96333	10.52	2.65	2.42	3.82	12.08	10.86	8.62	Uncharacterized protein
AH03G39600	3.47791	1.79822	5.61355e-06	6.49009e-05	yes	up	1.16	3.99667	1.47	0.82	1.19	6	3.89	2.1	Probable beta-D-xylosidase 6
AH12G30480	3.47735	1.79799	8.06169e-26	8.36586e-24	yes	up	10.9433	39.4933	11.07	9.82	11.94	32.12	43.58	42.78	Uncharacterized protein
AH13G36220	3.47471	1.79689	9.41515e-12	2.7483e-10	yes	up	3.34	12.3167	3.2	2.66	4.16	16.46	11.78	8.71	Aldehyde dehydrogenase family 3 member I1, chloroplastic
AH03G42570	3.472	1.79577	1.72428e-08	3.11249e-07	yes	up	4.7	17.0133	3.39	6.11	4.6	13.66	23.12	14.26	Casparian strip membrane protein 2
AH05G18050	3.47188	1.79572	0.00131675	0.0082814	yes	up	0.866667	3.19667	1.62	0.38	0.6	2.87	3.38	3.34	B3 domain-containing protein At1g49475
AH05G00190	3.47012	1.79499	5.46839e-10	1.2446e-08	yes	up	1.64	5.76	1.89	1.09	1.94	4.92	6.44	5.92	Phosphoribulokinase, chloroplastic
AH05G34560	3.46885	1.79446	9.40207e-06	0.000103786	yes	up	0.923333	3.26	0.86	0.99	0.92	4.74	1.9	3.14	Probable methyltransferase PMT16
AH09G22900	3.46832	1.79424	4.38985e-05	0.000416722	yes	up	1.72667	6.19333	1.61	2.26	1.31	7.95	6.06	4.57	Blue copper protein
AH14G44360	3.46697	1.79367	3.36897e-09	6.83265e-08	yes	up	36.9	130.32	33.82	36.18	40.7	197.06	81.45	112.45	UDP-glucose 6-dehydrogenase 1
AH16G05090	3.4635	1.79223	1.66221e-11	4.72647e-10	yes	up	25.5167	89.9467	22.15	22.66	31.74	74.45	83.85	111.54	Putative uncharacterized protein
AH05G07960	3.46299	1.79202	1.70481e-07	2.63168e-06	yes	up	8.62	30.43	8.76	7.98	9.12	48.77	19.85	22.67	GDP-mannose 4,6 dehydratase 1
AH03G28590	3.46215	1.79167	9.77091e-06	0.000107609	yes	up	4.33333	15.33	3.9	4.63	4.47	24.72	7.79	13.48	Nucleoside diPhosphate kinase IV, chloroplastic/mitochondrial
AH02G23330	3.45951	1.79057	0.0034865	0.0188042	yes	up	0.58	2.01	0.44	0.56	0.74	3.8	1.7	0.53	Uncharacterized protein
AH03G28460	3.45781	1.78986	8.75723e-08	1.42008e-06	yes	up	1.04333	3.77333	0.97	1.21	0.95	4.07	3.35	3.9	UDP-glucose 4-epimerase GEPI48
AH14G42720	3.45778	1.78985	6.93181e-07	9.56025e-06	yes	up	3.96	13.6833	3.55	4.37	3.96	19.78	8.07	13.2	Unknown function
AH09G00070	3.45749	1.78972	1.48097e-12	4.74481e-11	yes	up	30.1833	109.947	30.28	32.1	28.17	76.45	97.7	155.69	Probable inorganic Phosphate transporter 1-5
AH16G21000	3.45674	1.78941	0.0099321	0.0443326	yes	up	0.15	0.516667	0.09	0.12	0.24	0.21	0.63	0.71	Retrotransposon gag protein
AH03G45180	3.4541	1.78831	0.00010973	0.000949095	yes	up	0.996667	3.39	0.67	0.97	1.35	5.18	2.38	2.61	uncharacterized protein LOC106776214
AH03G39090	3.45404	1.78829	3.05966e-21	2.21769e-19	yes	up	8.04667	28.66	5.79	9.11	9.24	24.89	29.29	31.8	U-box domain-containing protein 21
AH04G28690	3.45319	1.78793	6.18503e-37	1.25601e-34	yes	up	30.9667	109.857	28.83	28.98	35.09	122.69	104.12	102.76	Subtilisin-like protease Glyma18g48580
AH05G01640	3.45307	1.78788	0.00699763	0.0334327	yes	up	4.76333	16.6967	4.63	4.76	4.9	31.47	6.93	11.69	3-hydroxy-3-methylglutaryl-coenzyme A reductase 1
AH17G29600	3.45179	1.78734	1.64682e-05	0.000173185	yes	up	1.59333	5.66667	1.41	1.54	1.83	4.53	6.36	6.11	Uncharacterized protein
AH03G22670	3.45079	1.78693	2.27447e-39	5.05459e-37	yes	up	372.307	1318.53	359.32	356.78	400.82	1467.31	1285.17	1203.12	Glyceraldehyde-3-Phosphate dehydrogenase GAPC2, cytosolic
AH20G12050	3.4501	1.78664	3.60126e-17	1.83423e-15	yes	up	2.07333	7.3	1.75	1.63	2.84	6.49	7.59	7.82	Protein SIEVE ELEMENT OCCLUSION C
AH13G27650	3.44951	1.78639	0.000399989	0.00296393	yes	up	1.37333	4.54	1.34	1.11	1.67	8.23	3.48	1.91	Probable polygalacturonase
AH01G05470	3.44915	1.78624	0.00441463	0.0228481	yes	up	0.2	0.7	0.17	0.28	0.15	0.69	0.69	0.72	Alanine--glyoxylate aminotransferase 2 homolog 3, mitochondrial
AH15G21650	3.44663	1.78519	3.25563e-11	8.87118e-10	yes	up	11.4967	38.4167	10.3	8.2	15.99	50.89	31.68	32.68	Nucleobase-ascorbate transporter 6
AH15G37100	3.44585	1.78486	0.000804321	0.00542816	yes	up	0.253333	0.856667	0.1	0.2	0.46	1.08	0.91	0.58	LRR receptor-like serine/threonine-protein kinase GSO1
AH12G33580	3.44527	1.78462	2.52069e-08	4.43787e-07	yes	up	7.16667	25.1767	7.46	5.6	8.44	34.64	14.17	26.72	Squalene monooxygenase
AH13G46590	3.43628	1.78085	0.000368997	0.00275814	yes	up	1.58667	5.45333	1.54	1.24	1.98	9.96	3.26	3.14	Thaumatin-like protein
AH13G07850	3.43548	1.78051	8.43938e-19	5.01393e-17	yes	up	3.69333	12.93	3.09	2.99	5	13.63	12.41	12.75	Fructose-bisPhosphate aldolase
AH03G38850	3.43207	1.77908	0.0096683	0.0434267	yes	up	0.39	1.37333	0.39	0.37	0.41	1.68	0.91	1.53	Cysteine-rich repeat secretory protein 60
AH14G45070	3.43178	1.77896	8.04777e-08	1.3156e-06	yes	up	0.94	3.35	0.95	0.9	0.97	2.68	3.58	3.79	Pentatricopeptide repeat-containing protein At2g36730
AH03G04840	3.43172	1.77893	1.57472e-16	7.63269e-15	yes	up	4.95	17.8	4.94	5.46	4.45	14.74	20.18	18.48	Uncharacterized protein
AH05G14970	3.43122	1.77872	6.67958e-06	7.5995e-05	yes	up	5	17.23	3.25	5.45	6.3	28.42	10.78	12.49	Protein CDI
AH09G32230	3.42955	1.77802	8.68743e-08	1.41037e-06	yes	up	120.06	402.16	112.63	119.14	128.41	643.5	289.4	273.58	extensin-2-like isoform X3
AH03G35790	3.42737	1.7771	7.63342e-13	2.53799e-11	yes	up	1.44	5.02333	1.22	1.24	1.86	5.1	3.87	6.1	G-type lectin S-receptor-like serine/threonine-protein kinase RKS1
AH04G00650	3.42692	1.77691	0.000414315	0.00305567	yes	up	0.88	3.05667	0.59	0.79	1.26	2.25	5.53	1.39	Protein SIEVE ELEMENT OCCLUSION B
AH01G19540	3.42462	1.77594	6.58577e-06	7.50652e-05	yes	up	2.37667	8.31	2.42	2.17	2.54	12.73	4.65	7.55	uncharacterized protein LOC106761171
AH20G02690	3.42109	1.77446	5.89344e-26	6.21158e-24	yes	up	7.47	26.1467	6.12	7.18	9.11	27.29	24.48	26.67	Soluble inorganic pyrophosphatase 6, chloroplastic
AH05G01450	3.42006	1.77402	3.04247e-07	4.47098e-06	yes	up	2.02667	6.85333	1.27	1.33	3.48	8.37	5.91	6.28	Probable carotenoid cleavage dioxygenase 4, chloroplastic
AH01G16320	3.41991	1.77396	2.55483e-05	0.000257302	yes	up	1.78333	6.32	2.31	1.24	1.8	6.98	8.54	3.44	Protein ODORANT1
AH01G18320	3.41807	1.77318	0.00922075	0.0417468	yes	up	0.543333	1.85	0.6	0.27	0.76	3.47	0.64	1.44	Transcription factor MYB86
AH11G28410	3.41574	1.7722	1.33058e-05	0.000142796	yes	up	6.04	20.6733	5.91	4.31	7.9	36.28	13.46	12.28	Glucan endo-1,3-beta-glucosidase 1
AH15G04130	3.41198	1.77061	3.26547e-06	3.94173e-05	yes	up	10.7033	37.0633	10.59	9.45	12.07	62.77	22.68	25.74	GDP-mannose 4,6 dehydratase 1
AH16G06150	3.41193	1.77059	6.89276e-05	0.000625339	yes	up	2.12333	7.18333	1.43	1.75	3.19	11.92	5.31	4.32	Probable indole-3-pyruvate monooxygenase YUCCA10
AH04G06740	3.40918	1.76943	0.000445596	0.00325277	yes	up	1.01	3.44333	0.95	0.94	1.14	5.5	2.81	2.02	LOB domain-containing protein 4
AH01G09920	3.4068	1.76842	7.85984e-10	1.74835e-08	yes	up	3.77333	13.1133	3.4	4.89	3.03	8.28	15.23	15.83	uncharacterized protein LOC101506569 isoform X2
AH05G27700	3.40177	1.76629	2.30647e-11	6.45952e-10	yes	up	9.09	31.9667	8.03	7.95	11.29	18.66	42.47	34.77	Uncharacterized protein
AH16G38060	3.40175	1.76628	2.71224e-13	9.49343e-12	yes	up	2.45667	8.57	2.06	2.44	2.87	9.41	6.96	9.34	Fatty-acid-binding protein 2
AH15G17570	3.40129	1.76608	0.0101978	0.0453117	yes	up	0.983333	3.37667	0.99	0.82	1.14	6.82	2.42	0.89	Probable GMP synthase [glutamine-hydrolyzing]
AH16G12340	3.40083	1.76589	1.41581e-05	0.000151151	yes	up	2.63	8.37	1.76	1.44	4.69	9.64	8.44	7.03	Protein LIGHT-DEPENDENT SHORT HYPOCOTYLS 1
AH13G56500	3.39885	1.76505	8.15972e-10	1.81249e-08	yes	up	61.5333	212.41	39.5	63.63	81.47	206.45	292.49	138.29	MLP-like protein 43
AH10G20490	3.39672	1.76414	2.67694e-07	3.96974e-06	yes	up	0.846667	2.94	0.78	0.82	0.94	3.65	2.71	2.46	2-hydroxy-6-oxononadienedioate/2-hydroxy-6-oxononatrienedioate hydrolase 2
AH13G47690	3.39476	1.76331	0.00383862	0.0203659	yes	up	0.58	1.92667	0.4	0.6	0.74	3.27	1.1	1.41	Monoacylglycerol lipase ABHD6
AH15G10620	3.39201	1.76214	0.00114829	0.00736546	yes	up	0.41	1.44667	0.41	0.33	0.49	2	0.62	1.72	U-box domain-containing protein 19
AH07G01400	3.38551	1.75937	6.42e-05	0.000587279	yes	up	1.81333	6.44667	1.94	2.02	1.48	4.25	8	7.09	uncharacterized protein At1g08160-like
AH03G32220	3.38434	1.75887	6.4643e-09	1.25279e-07	yes	up	2.29667	7.64	1.5	2.13	3.26	9.97	6.74	6.21	Aldehyde dehydrogenase family 3 member I1, chloroplastic
AH19G00350	3.38157	1.75769	1.21853e-12	3.95377e-11	yes	up	4.72667	16.16	3.88	3.59	6.71	16.65	13.01	18.82	Reticuline oxidase-like protein
AH05G14840	3.3803	1.75715	3.92902e-11	1.0614e-09	yes	up	4.81	16.6	4.28	4.66	5.49	19.77	16.69	13.34	non-specific lipid-transfer protein-like protein At5g64080
AH02G22870	3.37994	1.757	1.0703e-25	1.10098e-23	yes	up	2.75	9.50667	2.43	2.38	3.44	9.93	9.22	9.37	Receptor-like protein 12
AH18G11680	3.37757	1.75599	6.63496e-18	3.64752e-16	yes	up	19.4067	67.5233	16.61	17.07	24.54	46.6	77	78.97	Chitin-inducible gibberellin-responsive protein 1
AH13G36240	3.37708	1.75578	2.41622e-24	2.26313e-22	yes	up	15.43	54.1767	14.35	16.77	15.17	45.74	54.15	62.64	Protein ATAF2
AH03G48030	3.37604	1.75533	5.89273e-74	4.55122e-71	yes	up	54.6067	213.39	48.71	50.92	64.19	207.02	218.07	215.08	Purple acid phosphatase 3
AH03G28540	3.3748	1.7548	0.00041982	0.00308902	yes	up	3.07	10.4467	3.05	1.8	4.36	7.62	11.71	12.01	Uncharacterized protein
AH17G24040	3.3745	1.75467	9.90966e-08	1.59343e-06	yes	up	0.96	3.37667	0.94	1.05	0.89	4.66	2.73	2.74	Filament-like plant protein 4
AH14G43750	3.37209	1.75364	2.11155e-07	3.19363e-06	yes	up	0.956667	3.18333	0.66	0.89	1.32	2	3.7	3.85	Receptor-like protein kinase ANXUR2
AH03G14950	3.37197	1.75359	0.000141852	0.00118811	yes	up	0.943333	3.29667	1.04	0.9	0.89	5.11	3.08	1.7	O-acyltransferase WSD1
AH17G16440	3.37006	1.75277	0.000960365	0.0063069	yes	up	1.65	5.62667	0.59	2.07	2.29	6.12	4.77	5.99	uncharacterized protein LOC101508182
AH03G08150	3.36966	1.7526	7.95294e-06	8.90839e-05	yes	up	1.77	6.13667	1.35	1.78	2.18	4.47	4.41	9.53	Glucan endo-1,3-beta-glucosidase, acidic isoform GL153
AH08G04950	3.36926	1.75243	0.00406519	0.0213397	yes	up	0.516667	1.83	0.55	0.67	0.33	1.72	2.65	1.12	Uncharacterized protein
AH03G01170	3.36874	1.75221	0.000321894	0.00244248	yes	up	0.826667	2.81667	0.32	0.95	1.21	2.83	2.66	2.96	Cytokinin riboside 5'-monoPhosphate phosphoribohydrolase LOG1
AH15G21440	3.36783	1.75182	2.3605e-05	0.000239574	yes	up	1.59333	5.35667	0.75	1.7	2.33	7.64	3.88	4.55	Betaine aldehyde dehydrogenase 1, chloroplastic
AH13G37940	3.36729	1.75159	1.23719e-10	3.112e-09	yes	up	3.41	11.6167	2.54	3.32	4.37	15.02	10.05	9.78	Cytochrome P450 CYP736A12
AH11G10550	3.36566	1.75089	0.00306011	0.0168247	yes	up	1.73	5.98667	2.21	1.5	1.48	12.5	3.31	2.15	Protein IRX15-LIKE
AH20G34060	3.36537	1.75077	4.84254e-06	5.65699e-05	yes	up	11.0367	37.1967	11.03	8.38	13.7	64.13	23.68	23.78	Fasciclin-like arabinogalactan protein 17
AH03G06070	3.3646	1.75043	0.00826023	0.0381908	yes	up	0.203333	0.706667	0.12	0.35	0.14	0.96	0.32	0.84	Endo-1,4-beta-xylanase A
AH13G41830	3.36381	1.75009	0.00010319	0.000898467	yes	up	2.92667	10.39	3.62	2.33	2.83	3.84	13.89	13.44	HMG-Y-related protein A
AH20G07370	3.36217	1.74939	0.00284253	0.0158306	yes	up	0.436667	1.46667	0.38	0.43	0.5	2.29	0.77	1.34	GDSL esterase/lipase At5g45960
AH12G02630	3.36179	1.74923	4.85945e-31	6.89588e-29	yes	up	15.8233	54.4467	12.4	15.46	19.61	51.63	52.17	59.54	Ribonuclease 2
AH04G20350	3.36169	1.74919	3.01373e-40	7.029e-38	yes	up	17.31	60.07	17.01	15.47	19.45	58.94	66.36	54.91	Pyruvate decarboxylase 1
AH04G10260	3.35938	1.7482	6.41439e-05	0.000586913	yes	up	1.34333	4.22667	0.98	0.98	2.07	6.82	3.72	2.14	Putative E3 ubiquitin-protein ligase LIN-1
AH07G03100	3.35856	1.74784	3.09472e-32	4.73382e-30	yes	up	89.8433	302.03	83.25	91.03	95.25	251.64	290.76	363.69	GDP-L-galactose phosphorylase 1
AH05G38170	3.35372	1.74576	1.85005e-09	3.88419e-08	yes	up	38.47	130.37	30.04	37.92	47.45	192.22	88.65	110.24	Mitochondrial uncoupling protein 5
AH05G27220	3.35259	1.74527	1.90223e-16	9.19175e-15	yes	up	22.2867	76.2833	15.65	24.86	26.35	85.16	64.03	79.66	LOB domain-containing protein 41
AH17G15570	3.35249	1.74523	3.01563e-10	7.16467e-09	yes	up	1.3	4.36667	1.02	1.08	1.8	4.72	3.86	4.52	Serine/threonine-protein kinase AtPK2/AtPK19
AH03G23200	3.35149	1.7448	5.9834e-07	8.35247e-06	yes	up	3.65333	12.7467	4.07	3.88	3.01	16.44	7.24	14.56	Spermidine hydroxycinnamoyl transferase
AH13G07350	3.3499	1.74412	1.01679e-06	1.36478e-05	yes	up	10.03	34.1633	7.83	11.54	10.72	55.3	20.44	26.75	Glucose-1-Phosphate adenylyltransferase large subunit 1 (Fragment)
AH19G42640	3.34952	1.74395	3.9551e-08	6.74888e-07	yes	up	11.4	37.83	8.05	6.37	19.78	38.61	35.05	39.83	Ethylene-responsive transcription factor ERF025
AH14G27640	3.34947	1.74393	6.47079e-07	8.97169e-06	yes	up	3.45667	11.9433	3.14	3.78	3.45	15.54	12.26	8.03	Protein LITTLE ZIPPER 2
AH19G41390	3.34946	1.74393	0.0102156	0.0453626	yes	up	0.87	3.08	0.95	1.36	0.3	5.09	2.36	1.79	Protein FANTASTIC FOUR 3
AH16G33970	3.34918	1.74381	0.000978852	0.00641152	yes	up	2.15	6.97333	0.86	1.65	3.94	11.26	4.04	5.62	Bidirectional sugar transporter SWEET1
AH16G43020	3.34896	1.74371	6.73164e-09	1.29979e-07	yes	up	42.46	144.033	38.7	25.75	62.93	113.18	201.93	116.99	Phytosulfokines 3
AH08G01930	3.34647	1.74264	0.000777046	0.00526748	yes	up	0.84	3.08	0.43	1.06	1.03	1.55	3.92	3.77	Serine/threonine-protein kinase STY46
AH11G23700	3.34535	1.74216	1.05898e-07	1.69067e-06	yes	up	4.54	15.3567	4.13	4.06	5.43	23.23	10.05	12.79	Probable xyloglucan 6-xylosyltransferase 3
AH06G11460	3.34526	1.74212	0.000178045	0.00145503	yes	up	0.746667	2.51	0.6	0.56	1.08	3.78	2.31	1.44	Serine/threonine-protein kinase Nek2
AH08G05310	3.34257	1.74096	6.53248e-09	1.26444e-07	yes	up	19.7267	66.8433	18.39	15.07	25.72	75.94	77.6	46.99	Basic blue protein
AH14G23150	3.33916	1.73948	1.52469e-50	5.24327e-48	yes	up	24.4	83.7267	21.46	24.9	26.84	83.04	88.11	80.03	Pyruvate decarboxylase 1
AH12G08930	3.33862	1.73925	3.96855e-23	3.43065e-21	yes	up	12.4267	42	9.68	11.24	16.36	38.02	49.15	38.83	Uncharacterized protein
AH05G25050	3.33812	1.73904	6.88088e-05	0.000624622	yes	up	4.68333	16.72	7.46	2.54	4.05	10.31	15.32	24.53	Probable caffeoyl-CoA O-methyltransferase At4g26220
AH20G02980	3.33705	1.73857	1.42629e-05	0.000152166	yes	up	0.55	1.89	0.56	0.52	0.57	2.78	1.58	1.31	Transcriptional corepressor LEUNIG
AH09G28480	3.33362	1.73709	2.89227e-07	4.26222e-06	yes	up	0.723333	2.53333	0.65	0.73	0.79	2.02	2.79	2.79	Protein DETOXIFICATION 12
AH15G24110	3.33253	1.73662	7.40142e-07	1.01722e-05	yes	up	1.34	4.63667	1.02	1.68	1.32	5.68	4.52	3.71	transcription factor MYB44
AH18G16060	3.33135	1.73611	0.00071101	0.00487666	yes	up	0.31	1.20667	0.25	0.24	0.44	1.09	1.44	1.09	Uncharacterized protein
AH09G22760	3.33084	1.73589	5.88139e-06	6.78477e-05	yes	up	4.39667	14.9533	4.58	2.81	5.8	13.3	10.21	21.35	Glutathione transferase GST 23
AH07G10700	3.32985	1.73546	1.38447e-05	0.000148041	yes	up	0.946667	3.2	0.86	0.96	1.02	4.58	1.95	3.07	Glutamate decarboxylase 1
AH13G58240	3.3271	1.73427	0.00737484	0.0348531	yes	up	0.61	2.02333	0.93	0.39	0.51	1.95	2.9	1.22	Pre-mRNA-splicing factor cwf26
AH06G00870	3.32317	1.73256	3.26838e-11	8.90075e-10	yes	up	4.97	16.74	3.79	4.44	6.68	20.51	16.34	13.37	Peroxidase 15
AH00G07630	3.32295	1.73246	0.000340768	0.0025671	yes	up	0.193333	0.653333	0.22	0.16	0.2	0.4	0.69	0.87	Protein Ycf2
AH14G19580	3.32228	1.73217	0.000991465	0.00648312	yes	up	1.33333	4.42667	0.55	1.41	2.04	6.53	3.93	2.82	Peptidyl-prolyl cis-trans isomerase FKBP17-1, chloroplastic
AH13G53300	3.32121	1.73171	2.2513e-17	1.16941e-15	yes	up	6.54667	22.5067	6.08	7.2	6.36	26.58	19.64	21.3	U-box domain-containing protein 17
AH09G22730	3.32095	1.73159	8.9207e-06	9.88198e-05	yes	up	4.05333	13.7367	2.27	4.35	5.54	7.84	12.73	20.64	Glutathione transferase GST 23
AH16G17320	3.3205	1.7314	9.44017e-05	0.000830541	yes	up	3.06667	10.1167	1.59	2.66	4.95	9.68	10.08	10.59	Uncharacterized protein
AH11G11960	3.31674	1.72977	0.000374395	0.0027945	yes	up	0.41	1.45	0.29	0.51	0.43	1.01	1.33	2.01	Protein SHORT-ROOT
AH19G39060	3.31645	1.72964	0.000285475	0.00220052	yes	up	0.626667	2.14	0.82	0.51	0.55	1.6	2.31	2.51	Endonuclease 2
AH08G07620	3.3164	1.72962	8.68408e-05	0.000769481	yes	up	3.4	11.0367	2.46	1.8	5.94	16.84	8.24	8.03	Transcription factor bHLH96
AH19G01940	3.31516	1.72908	0.00110089	0.00709911	yes	up	1.49	4.97	0.95	1.55	1.97	7.44	3.97	3.5	Uncharacterized protein
AH14G32810	3.31438	1.72874	9.96968e-33	1.56047e-30	yes	up	8.34333	28.7167	7.8	7.54	9.69	23.95	29.64	32.56	LETM1 and EF-hand domain-containing protein 1, mitochondrial
AH18G04200	3.31312	1.72819	5.60379e-29	7.13544e-27	yes	up	62.8667	213.413	59.45	56.25	72.9	244.54	199.03	196.67	TriosePhosphate isomerase, cytosolic
AH17G00720	3.31253	1.72793	2.10318e-11	5.92627e-10	yes	up	21.5	72.39	18.8	20.05	25.65	100.65	52.5	64.02	Fasciclin-like arabinogalactan protein 2
AH14G04810	3.31251	1.72793	0.00181797	0.0109108	yes	up	4.75667	15.63	1.73	3.86	8.68	19.03	16.09	11.77	Uncharacterized protein
AH04G10530	3.31089	1.72722	2.21833e-30	3.05592e-28	yes	up	54.9733	188.273	48.01	59.92	56.99	188.71	170.79	205.32	Protein SRC2
AH10G31700	3.31066	1.72712	0.000180397	0.00147221	yes	up	0.363333	1.17333	0.29	0.35	0.45	1.61	0.81	1.1	LRR receptor-like serine/threonine-protein kinase GSO1
AH07G15050	3.31023	1.72693	0.000510884	0.00366017	yes	up	2.28667	7.67	2.62	1.6	2.64	14.1	5.81	3.1	Laccase-4
AH09G03000	3.31013	1.72689	0.000329108	0.0024904	yes	up	1.34333	4.44667	0.87	1.35	1.81	7.57	3	2.77	Dehydration-responsive element-binding protein 3
AH02G01770	3.30694	1.7255	1.34176e-05	0.000143865	yes	up	0.253333	0.876667	0.28	0.29	0.19	0.85	0.88	0.9	Putative disease resistance RPP13-like protein 1
AH05G04910	3.30479	1.72456	0.00305584	0.0168071	yes	up	26.7267	88.5	24.42	21.83	33.93	159.84	52.97	52.69	Lysine-rich arabinogalactan protein 18
AH17G23730	3.30437	1.72438	0.00189242	0.0113029	yes	up	2.03	6.09667	2.47	1.96	1.66	5.68	5.95	6.66	Uncharacterized protein
AH03G36510	3.30434	1.72436	1.36811e-07	2.14925e-06	yes	up	2.97667	10.1267	2.71	3.07	3.15	13.37	11.08	5.93	Polyphenol oxidase A1, chloroplastic
AH17G09500	3.29528	1.7204	3.06239e-12	9.39923e-11	yes	up	1.99333	7.85667	1.64	2.04	2.3	11.16	6.8	5.61	GDSL esterase/lipase At5g37690
AH11G00880	3.29442	1.72003	0.000227389	0.00180262	yes	up	1.37333	4.64	1.21	1.28	1.63	5.46	5.58	2.88	Lipid transfer protein
AH04G28710	3.29438	1.72001	5.64262e-07	7.91429e-06	yes	up	11.3067	36.5867	8.41	9.57	15.94	54.14	35.66	19.96	Subtilisin-like protease Glyma18g48580
AH18G11500	3.2918	1.71888	0.000614757	0.00431769	yes	up	1.29667	4.29667	1.29	1.08	1.52	8	3.37	1.52	Probable galacturonosyltransferase 12
AH15G32970	3.29158	1.71878	1.4682e-05	0.000156143	yes	up	1.88	6.14333	1.45	1.39	2.8	9.24	3.91	5.28	Beta-glucosidase 12
AH06G21320	3.2874	1.71695	0.000677648	0.00467712	yes	up	1.38667	4.47	0.68	1.3	2.18	7.84	3.53	2.04	Probable iNACtive leucine-rich repeat receptor-like protein kinase At3g03770
AH09G29140	3.28705	1.7168	1.37774e-19	8.78341e-18	yes	up	5.54333	18.9	4.64	5.99	6	15.73	20.09	20.88	Caffeoylshikimate esterase
AH17G00430	3.28535	1.71605	0.00636746	0.0309565	yes	up	0.246667	0.78	0.14	0.18	0.42	1.54	0.36	0.44	Glutamate receptor 3.2
AH19G01590	3.28471	1.71577	9.99186e-07	1.34346e-05	yes	up	4.65	15.9067	6.57	3.44	3.94	21.27	13.23	13.22	Cinnamoyl-CoA reductase 1
AH01G34460	3.28461	1.71572	6.68444e-08	1.10655e-06	yes	up	2.2	7.41333	1.7	1.92	2.98	4.57	7.17	10.5	Protein NRT1/ PTR FAMILY 2.11
AH20G31850	3.28318	1.71509	0.00146763	0.00908601	yes	up	0.826667	2.70333	0.76	0.21	1.51	2.13	3.02	2.96	Mitochondrial Phosphate carrier protein 2, mitochondrial
AH10G01470	3.28263	1.71485	0.000831076	0.00557597	yes	up	0.713333	2.33333	0.6	0.51	1.03	3.85	2.03	1.12	Uncharacterized protein At1g04910
AH10G20580	3.2805	1.71391	0.00251485	0.01429	yes	up	2.02667	6.55667	1.78	1.1	3.2	11.99	4.17	3.51	Uncharacterized protein
AH01G22750	3.2794	1.71343	0.00510945	0.0257787	yes	up	0.216667	0.736667	0.13	0.38	0.14	0.82	0.68	0.71	4-coumarate--CoA ligase 1
AH08G00660	3.27776	1.71271	1.02913e-07	1.64815e-06	yes	up	6.42	20.9633	4.54	5.18	9.54	30.05	16.75	16.09	ABSCISIC ACID 8'-hydroxylase 4
AH15G32740	3.27753	1.71261	0.0108633	0.0476984	yes	up	102.183	336.92	89.3	102.29	114.96	659	160.42	191.34	Kunitz trypsin inhibitor 4
AH14G36230	3.27511	1.71154	0.011057	0.0483297	yes	up	0.153333	0.496667	0.1	0.14	0.22	0.34	0.39	0.76	Receptor-like protein 12
AH14G44290	3.27208	1.71021	1.32779e-15	5.86281e-14	yes	up	5.30333	17.8633	5.03	4.56	6.32	16.64	22.54	14.41	UDP-glycosyltransferase 83A1
AH07G23340	3.27049	1.70951	0.00280204	0.0156376	yes	up	1.85667	6.36	1.48	2.2	1.89	12.78	4	2.3	Interactor of constitutive active ROPs 4
AH15G28830	3.26898	1.70884	2.74364e-05	0.000274323	yes	up	3.51	11.8267	3.18	3.6	3.75	12.58	12.88	10.02	Uncharacterized protein
AH12G00980	3.26374	1.70653	9.04681e-08	1.46468e-06	yes	up	1.23	4.15667	1.03	1.46	1.2	5.45	3.07	3.95	Ascorbate transporter, chloroplastic
AH20G26400	3.26362	1.70647	0.00732883	0.0346757	yes	up	3.03	9.8	1.49	3.02	4.58	15.45	10.48	3.47	Protein GLUTAMINE DUMPER 1
AH20G03760	3.26343	1.70639	4.60894e-09	9.1698e-08	yes	up	11.32	38.7033	10.52	12.03	11.41	23.41	35.34	57.36	Probable cinnamyl alcohol dehydrogenase 1
AH14G34660	3.26153	1.70555	5.12436e-13	1.74439e-11	yes	up	5.35333	17.94	5.65	4.03	6.38	16.32	22.93	14.57	Plant cysteine oxidase 2
AH18G26360	3.25984	1.7048	1.92502e-07	2.94078e-06	yes	up	5.67333	18.8967	3.91	6.06	7.05	20.33	22.2	14.16	Uncharacterized protein
AH15G32360	3.25923	1.70453	3.11806e-16	1.46901e-14	yes	up	3.24	10.86	2.64	2.4	4.68	11.4	10.71	10.47	TMV resistance protein N
AH02G19840	3.25675	1.70343	0.000125941	0.00107393	yes	up	0.46	1.52	0.48	0.35	0.55	2.06	1.04	1.46	Spermidine hydroxycinnamoyl transferase
AH10G07340	3.25524	1.70276	1.99373e-05	0.000206033	yes	up	1.04667	3.45667	0.91	1.02	1.21	5.51	2.99	1.87	65-kDa microtubule-associated protein 8
AH17G15960	3.25293	1.70174	1.24811e-09	2.69487e-08	yes	up	8.22333	27.2167	6.77	6.51	11.39	37.46	22.28	21.91	Transcription factor bHLH93
AH08G09560	3.25087	1.70083	0.000196585	0.00159054	yes	up	3.76667	11.9333	2.83	1.59	6.88	17.8	10.44	7.56	Homeobox protein knotted-1-like 2
AH10G05490	3.25065	1.70073	6.70751e-45	1.85889e-42	yes	up	39.5633	132.567	34.74	37.83	46.12	114.73	135.69	147.28	Phospho-2-dehydro-3-deoxyheptonate aldolase 2, chloroplastic
AH18G23040	3.24874	1.69988	0.00427085	0.0222261	yes	up	0.416667	1.34667	0.1	0.42	0.73	1.66	1.09	1.29	Lysosomal Pro-X carboxypeptidase
AH20G01350	3.2484	1.69973	6.40206e-08	1.06167e-06	yes	up	18.8467	60.1733	12.45	17.69	26.4	84	35.49	61.03	ABSCISIC ACID 8'-hydroxylase 1
AH18G18400	3.24797	1.69954	4.14767e-07	5.95397e-06	yes	up	3.59667	12.0167	3.57	2.58	4.64	15	14.1	6.95	Protein SRG1
AH02G21390	3.24796	1.69953	0.000208599	0.00167395	yes	up	0.176667	0.593333	0.17	0.13	0.23	0.61	0.62	0.55	TMV resistance protein N
AH13G44870	3.24614	1.69873	0.000127621	0.00108629	yes	up	2.16333	7.09	1.71	2.39	2.39	12.45	4.24	4.58	Delta(8)-fatty-acid desaturase 2
AH20G23440	3.24074	1.69632	5.43448e-53	2.0648e-50	yes	up	44.1867	147.733	38.46	43.98	50.12	132.68	156.43	154.09	Superoxide dismutase [Mn], mitochondrial
AH06G00340	3.23984	1.69592	2.16032e-09	4.4896e-08	yes	up	3.61667	12.1667	2.9	4.59	3.36	12.71	10.18	13.61	Uncharacterized protein
AH19G15440	3.23107	1.69201	0.00247418	0.014107	yes	up	2.28333	7.30667	1.49	2.19	3.17	14.68	4.52	2.72	Pectin acetylesterase 12
AH05G35570	3.22981	1.69145	1.28587e-19	8.22e-18	yes	up	48.1467	154.937	46.08	41.21	57.15	117.11	186.31	161.39	Uncharacterized protein
AH03G04980	3.22855	1.69089	0.00078033	0.00528594	yes	up	0.816667	2.65	0.61	0.74	1.1	4.4	2.2	1.35	Cyclase-associated protein 1
AH13G48290	3.22678	1.6901	5.83282e-07	8.14952e-06	yes	up	3.11667	10.3367	2.52	3.67	3.16	13.8	7.44	9.77	3-hydroxyacyl-[acyl-carrier-protein] dehydratase FabZ
AH09G34390	3.22639	1.68992	2.26107e-09	4.68452e-08	yes	up	16.5667	53.0733	14.65	15.75	19.3	78.75	37.48	42.99	GATA transcription factor 11
AH06G27740	3.22558	1.68956	2.37892e-07	3.56483e-06	yes	up	2.25667	7.42	2.09	1.92	2.76	10.31	7.05	4.9	Protein IQ-DOMAIN 1
AH20G15680	3.22509	1.68934	8.1599e-05	0.000728239	yes	up	1.32667	4.14	1.29	0.91	1.78	6.51	2.94	2.97	Protein trichome birefringence-like 33
AH18G30920	3.22436	1.68901	4.70705e-06	5.50281e-05	yes	up	1.47333	2.42667	1.08	1.75	1.59	2.93	2.35	2	Uncharacterized protein
AH14G33620	3.22362	1.68868	1.87949e-06	2.38868e-05	yes	up	2.01333	6.77	2.14	2.14	1.76	8.39	8.28	3.64	Subtilisin-like protease Glyma18g48580
AH11G15790	3.22139	1.68769	2.08044e-05	0.000214008	yes	up	20.5	66.76	19.54	18.69	23.27	118.61	40.19	41.48	Lipid transfer protein EARLI 1
AH15G04520	3.22122	1.68761	0.00176997	0.0106622	yes	up	0.273333	0.906667	0.16	0.24	0.42	0.95	1.15	0.62	Molybdenum cofactor sulfurase
AH04G19700	3.21945	1.68682	0.000178584	0.00145867	yes	up	6.55333	20.6433	4.93	3.55	11.18	33.76	14.67	13.5	GDSL esterase/lipase CPRD49
AH08G00290	3.21939	1.68679	0.000286848	0.00221002	yes	up	1.34667	3.90667	0.56	0.69	2.79	5.17	3.5	3.05	Protein indeterminate-domain 2
AH19G32590	3.21902	1.68662	4.95286e-07	7.00313e-06	yes	up	478.637	1576.55	475.26	482.55	478.1	2556.25	959.43	1213.98	Agglutinin-2
AH17G06220	3.21844	1.68636	0.0104707	0.0462807	yes	up	147.633	439.847	84.67	146.58	211.65	615.8	566.52	137.22	MLP-like protein 31
AH14G34780	3.21487	1.68476	6.33201e-08	1.05079e-06	yes	up	2.80667	9.29333	3.09	2.59	2.74	12.84	7.48	7.56	O-acyltransferase WSD1
AH17G12990	3.21386	1.68431	0.00417883	0.0218122	yes	up	0.34	1.09333	0.21	0.3	0.51	1.77	0.71	0.8	UDP-glycosyltransferase 87A1
AH01G29210	3.21226	1.68359	0.000272637	0.00211089	yes	up	0.256667	0.853333	0.21	0.24	0.32	0.87	0.77	0.92	Serine/threonine-protein kinase HT1
AH18G21300	3.21208	1.68351	0.00012827	0.00109023	yes	up	0.8	2.68333	0.67	0.71	1.02	1.36	3.89	2.8	Pre-mRNA-processing factor 39
AH19G32360	3.20969	1.68243	0.000225548	0.00179013	yes	up	2.32333	7.61	2.52	1.95	2.5	11.47	3.43	7.93	Galactose-binding lectin
AH04G27930	3.20933	1.68227	0.00424113	0.0220934	yes	up	1.62333	5.36	1.45	1.93	1.49	6.08	3.34	6.66	TMV resistance protein N
AH03G34390	3.20704	1.68124	5.38896e-05	0.0005016	yes	up	1.08333	3.62	1.01	1.12	1.12	3.02	2.62	5.22	Protein NEN4
AH09G12300	3.20547	1.68054	2.1718e-17	1.13061e-15	yes	up	25.83	85.6867	20.91	29.32	27.26	70.55	94	92.51	Uncharacterized protein
AH00G04990	3.20466	1.68017	9.51354e-42	2.33443e-39	yes	up	142.79	473.777	134.03	140.57	153.77	420.76	461.38	539.19	GDP-L-galactose phosphorylase 1
AH18G28910	3.2045	1.6801	2.15455e-06	2.69894e-05	yes	up	2.4	7.75667	1.77	2.32	3.11	10.78	7.17	5.32	Annexin-like protein RJ4
AH20G27800	3.20364	1.67971	0.0027434	0.0153736	yes	up	1.36	4.42333	0.75	0.64	2.69	2.57	5.54	5.16	Purine permease 1
AH04G18900	3.20209	1.67902	5.18603e-07	7.30869e-06	yes	up	1.73	5.69	2	1.36	1.83	7.76	3.85	5.46	Probable anion transporter 3, chloroplastic
AH08G13900	3.20091	1.67848	0.000256449	0.00199935	yes	up	1.44333	4.58333	0.94	1.2	2.19	7.54	3.29	2.92	Protein NRT1/ PTR FAMILY 2.6
AH15G00960	3.20077	1.67842	2.02943e-05	0.000209401	yes	up	25.9133	83.8633	22.8	25.91	29.03	149.02	47.38	55.19	Lysine-rich arabinogalactan protein 18
AH07G04760	3.19959	1.67789	3.57278e-21	2.57771e-19	yes	up	3.12333	10.49	2.71	2.87	3.79	9.26	11.86	10.35	Uncharacterized protein At3g49140
AH11G31080	3.19802	1.67718	1.6726e-07	2.58705e-06	yes	up	4.36	14.1167	3.57	4.28	5.23	21.39	9.68	11.28	COBRA-like protein 7
AH09G28800	3.19765	1.67701	6.84542e-05	0.000621763	yes	up	3.89333	14.78	2.03	4.54	5.11	15.49	16.4	12.45	Unknown function
AH03G46690	3.19496	1.6758	0.00017065	0.00140116	yes	up	3.23333	10.2	2.17	2.78	4.75	17.98	6.4	6.22	Tetrahydrocannabinolic acid synthase
AH01G10770	3.19401	1.67537	2.8142e-09	5.7671e-08	yes	up	1.47333	4.80667	1.35	1.13	1.94	4.07	5.43	4.92	Anthranilate N-benzoyltransferase
AH09G15090	3.192	1.67446	2.08473e-06	2.62124e-05	yes	up	1.48333	4.74333	0.99	1.21	2.25	4.94	4.11	5.18	UPF0603 protein At1g54780, chloroplastic
AH06G13580	3.18829	1.67278	8.20752e-23	6.95469e-21	yes	up	4.21	13.8467	3.94	4.01	4.68	14.17	13.55	13.82	Thioredoxin-like protein CDSP32, chloroplastic
AH08G15890	3.18816	1.67273	1.91217e-33	3.11723e-31	yes	up	116.097	381.527	94.03	126.34	127.92	357.08	380.22	407.28	Probable CCR4-associated factor 1 homolog 9
AH01G27080	3.179	1.66857	9.72082e-10	2.13514e-08	yes	up	1454.9	4795.73	1223.92	1284.65	1856.12	2610.96	6418.39	5357.83	Late embryogenesis abundant protein Lea5
AH19G25070	3.17819	1.66821	1.85574e-11	5.24787e-10	yes	up	4.23333	13.9267	4.73	3.87	4.1	17.59	11.85	12.34	3-ketoacyl-CoA synthase 11
AH03G06620	3.17708	1.6677	0.00045665	0.00332162	yes	up	0.67	2.15667	0.39	0.57	1.05	2.04	2.08	2.35	Uncharacterized protein
AH20G04370	3.17549	1.66698	0.00334513	0.0181712	yes	up	0.223333	0.72	0.23	0.16	0.28	0.55	0.92	0.69	Uncharacterized protein
AH15G23350	3.17406	1.66633	0.000615568	0.0043216	yes	up	1.40667	4.49667	1.27	1.16	1.79	8.08	3.79	1.62	Nephrocystin-3
AH03G04750	3.17295	1.66583	7.62875e-11	1.96939e-09	yes	up	220.1	703.397	195.91	177.85	286.54	905.72	719.12	485.35	Putative lipid-transfer protein DIR1
AH08G22730	3.1715	1.66517	8.73018e-06	9.68688e-05	yes	up	5.45333	17.58	4.23	4.24	7.89	14.71	25.02	13.01	Uncharacterized protein
AH14G45050	3.1715	1.66516	9.68136e-05	0.000849698	yes	up	1.31	4.21	0.88	1.55	1.5	6.56	3.72	2.35	Hydroquinone glucosyltransferase
AH17G05380	3.17128	1.66506	0.000684271	0.00471592	yes	up	0.293333	0.976667	0.37	0.24	0.27	0.83	1.36	0.74	Uncharacterized protein
AH15G28620	3.17079	1.66484	0.00151803	0.00935174	yes	up	0.81	2.64333	0.59	0.76	1.08	1.5	3.26	3.17	Multiprotein-bridging factor 1c
AH03G27100	3.1698	1.66439	1.30685e-12	4.21997e-11	yes	up	3.41333	11.0133	2.71	3.37	4.16	13.15	9.55	10.34	Tetraspanin-2
AH14G33510	3.16966	1.66433	3.19648e-17	1.64227e-15	yes	up	14.6167	47.5967	13.18	15.49	15.18	57.33	46.68	38.78	Subtilisin-like protease Glyma18g48580
AH13G17080	3.16843	1.66377	2.95642e-06	3.61218e-05	yes	up	9.02333	28.6133	7.06	7.66	12.35	44.64	23.96	17.24	Bifunctional epoxide hydrolase 2
AH05G37130	3.16539	1.66238	3.87827e-05	0.000373272	yes	up	3.05667	9.65	2.26	2.72	4.19	16.44	6.56	5.95	GATA transcription factor 9
AH13G39470	3.16199	1.66083	2.77995e-09	5.70442e-08	yes	up	1.98333	6.39667	2.06	1.36	2.53	5.49	7.65	6.05	PAP-specific phosphatase HAL2-like
AH08G17030	3.16147	1.66059	1.23946e-05	0.000133964	yes	up	3.47333	11.05	2.67	3.06	4.69	17.63	7.99	7.53	Xyloglucan endotransglucosylase/hydrolase protein 9
AH16G09430	3.15697	1.65854	0.000300876	0.00230116	yes	up	4.72	14.8133	3.52	4.36	6.28	28.14	7.94	8.36	Probable receptor-like protein kinase At5g18500
[truncated: 4,090 more rows]
