# Supplementary material for: Integrated analyses reveal the response of peanut to phosphorus deficiency on phenotype, transcriptome and metabolome
Source: BMC Plant Biol. 2022 Nov 14;22:524. doi: 10.1186/s12870-022-03867-4 (PMC9661748; doi:10.1186/s12870-022-03867-4)
Supplement: Supplementary file 2 — Additional file 2: Supplemental Dataset S2. A total of 439 DAMs between two P levels. [file 12870_2022_3867_MOESM2_ESM.xlsx]

## Sheet: exp_diff_detail_20220628_165228
Supplemental Dataset S2. A total of 439 DAMs between two P levels.
Metabolite	Metab ID	Formula	VIP_pred_OPLS-DA	VIP_PLS-DA	FC(treat/control)	P_value	FDR	control_1	control_2	control_3	control_4	control_5	control_6	treat_1	treat_2	treat_3	treat_4	treat_5	treat_6	Fragmentation Score	Theoretical Fragmentation Score	KEGG Pathway ID	Retention time	cas_id	KEGG Pathway Description	adducts	HMDB Subclass	ID	KEGG Pathway Second Category	KEGG Pathway First Category	KEGG Compound First Category	Library ID	subclass	mode	formula	M/Z	KEGG Compound Second Category	HMDB Superclass	KEGG Compound ID
Furocoumarinic acid glucoside	metab_16260	C17H18O9	2.61595	2.61569	4.57887	1.75e-05	8.68e-05	0.1072	0.2774	0.23	1.1677	0.1057	0.4628	1.5612	2.1247	1.8164	1.7017	1.6638	1.8969	-	78.8	-	6.22968	-	-	M+Na	Organooxygen compounds	pos_16277	-	-	-	HMDB0029601	Carbohydrates and carbohydrate conjugates	pos	C17H18O9	389.082	-	Organic oxygen compounds	-
3alpha-Hydroxyoreadone	metab_15582	C14H20O4	2.57168	2.57166	2.908	1.43e-08	2.84e-07	0.7471	0.6638	0.7487	0.4195	0.6435	0.7881	1.7461	1.886	2.1016	2.0887	1.9463	1.8949	-	60	-	7.19262	124869-06-3	-	M+H-H2O	Naphthofurans	pos_15598	-	-	-	HMDB0036047	Not Available	pos	C14H20O4	235.132	-	Organoheterocyclic compounds	-
PGP(18:0/22:5(4Z,7Z,10Z,13Z,16Z))	metab_28187	C46H82O13P2	2.23003	2.23004	2.72624	4.6e-07	2.96e-06	0.4028	0.9057	0.438	0.8684	0.6137	0.9948	1.8903	1.9969	1.9221	1.9449	1.8241	1.9332	-	50.6	-	10.5285	-	-	M+Na-2H	Glycerophospholipids	neg_9158	-	-	-	HMDB0013514	Glycerophosphoglycerophosphates	neg	C46H82O13P2	925.498	-	Lipids and lipid-like molecules	-
Lysyl-Phenylalanine	metab_32114	C15H23N3O3	1.99714	1.99574	2.65135	8.9e-08	7.81e-07	0.3971	0.6543	0.5923	0.5617	0.6827	0.6105	1.3926	1.4383	1.7537	1.6685	1.4688	1.5521	-	51.5	-	3.2898	-	-	M+Na-2H	Carboxylic acids and derivatives	neg_13106	-	-	-	HMDB0028958	Amino acids, peptides, and analogues	neg	C15H23N3O3	314.151	-	Organic acids and derivatives	-
L-cis-3-Amino-2-pyrrolidinecarboxylic acid	metab_18576	C5H10N2O2	2.68898	2.68848	2.6364	4.6e-11	4.48e-09	0.8513	0.9301	0.8607	0.774	0.7206	0.9113	2.2846	2.3129	2.2252	2.2427	2.1182	2.1248	-	58.7	-	0.970817	25876-88-4	-	M+NH4	Carboxylic acids and derivatives	pos_18594	-	-	-	HMDB0029396	Amino acids, peptides, and analogues	pos	C5H10N2O2	148.108	-	Organic acids and derivatives	-
L-Arginine	metab_33194	C6H14N4O2	2.75718	2.75508	2.56342	3.64e-09	6.75e-08	0.9453	1.0002	1.4262	1.2295	1.4013	0.9544	3.0573	3.0641	2.9371	2.9483	2.9343	2.8849	82.2	-	map01100;map00220;map01110;map00472;map02010;map00330;map01230;map00970;map00261	0.589967	74-79-3	Metabolic pathways; Arginine biosynthesis; Biosynthesis of secondary metabolites; D-Arginine and D-ornithine metabolism; ABC transporters; Arginine and proline metabolism; Biosynthesis of amino acids; Aminoacyl-tRNA biosynthesis; Monobactam biosynthesis	M-H	Carboxylic acids and derivatives	neg_14191	Global and overview maps;Amino acid metabolism;Global and overview maps;Metabolism of other amino acids;Membrane transport;Amino acid metabolism;Global and overview maps;Translation;Biosynthesis of other secondary metabolites	Metabolism;Metabolism;Metabolism;Metabolism;Environmental Information Processing;Metabolism;Metabolism;Genetic Information Processing;Metabolism	Peptides	HMDB0000517	Amino acids, peptides, and analogues	neg	C6H14N4O2	173.104	Amino acids	Organic acids and derivatives	C00062
5,6,7,8-tetrahydroxy-2-(4-methoxyphenyl)-4H-chromen-4-one	metab_25295	C16H12O7	2.21535	2.2146	2.55156	9.18e-09	1.35e-07	0.705	0.5867	0.8785	0.7966	0.6656	0.906	1.8568	1.769	1.9593	2.0783	1.9096	2.0083	-	78.4	-	4.64823	-	-	M+FA-H	Flavonoids	neg_6255	-	-	-	HMDB0130165	O-methylated flavonoids	neg	C16H12O7	361.054	-	Phenylpropanoids and polyketides	-
Methyldopa	metab_32625	C10H13NO4	2.00545	2.00561	2.46191	3.28e-09	6.23e-08	0.6797	0.7324	0.6616	0.6476	0.5165	0.7009	1.6034	1.6333	1.4777	1.5416	1.7351	1.7058	-	87.6	-	2.70718	555-30-6	-	M+FA-H	Phenylpropanoic acids	neg_13617	-	-	-	HMDB0011754	Not Available	neg	C10H13NO4	256.082	-	Phenylpropanoids and polyketides	C07194
PI(16:0/18:0)	metab_27248	C43H83O13P	2.57973	2.57858	2.35112	2.72e-12	5.66e-10	1.0985	1.133	1.211	1.3074	1.0393	1.1825	2.7589	2.734	2.7621	2.7375	2.7139	2.6872	-	54.8	-	10.8539	-	-	M+Na-2H	Glycerophospholipids	neg_8217	-	-	-	HMDB0009781;LMGP06010878	Glycerophosphoinositols	neg	C43H83O13P	859.526	-	Lipids and lipid-like molecules	C00626
DTDP-D-glucose	metab_33307	C16H26N2O16P2	2.19802	2.19728	2.33345	2.77e-07	1.94e-06	0.4747	0.7536	0.9228	1.1058	1.0514	0.9781	2.0259	2.0672	2.107	2.1121	2.0397	1.9836	-	57.7	map01100;map00523;map01110	0.531633	2196-62-5	Metabolic pathways; Polyketide sugar unit biosynthesis; Biosynthesis of secondary metabolites	M+K-2H	Pyrimidine nucleotides	neg_14305	Global and overview maps;Metabolism of terpenoids and polyketides;Global and overview maps	Metabolism;Metabolism;Metabolism	-	HMDB0001328	Pyrimidine nucleotide sugars	neg	C16H26N2O16P2	601.024	-	Nucleosides, nucleotides, and analogues	C00842
Delphinidin 3-rhamnoside 5-glucoside	metab_10031	C27H31O16+	2.31013	2.30922	2.18086	0.0002804	0.0009645	0.4665	0.3198	1.157	1.2436	1.3248	1.4201	2.2477	2.3205	1.9419	1.7947	2.297	2.3355	-	53.4	-	6.74465	53925-31-8	-	M+ACN+H	Flavonoids	pos_10034	-	-	-	HMDB0038002	Flavonoid glycosides	pos	C27H31O16+	653.197	-	Phenylpropanoids and polyketides	-
Methyl 3-(2,3-dihydroxy-3-methylbutyl)-4-hydroxybenzoate	metab_9045	C13H18O5	2.07586	2.07548	2.15535	1.28e-07	1.54e-06	0.8149	0.4801	0.6816	0.705	0.8261	0.8487	1.6722	1.5859	1.5932	1.5809	1.477	1.483	-	54.9	-	0.795833	117176-70-2	-	M+ACN+Na	Benzene and substituted derivatives	pos_9046	-	-	-	HMDB0032796	Benzoic acids and derivatives	pos	C13H18O5	318.129	-	Benzenoids	-
2-[(6-carboxy-3,4,5-trihydroxyoxan-2-yl)oxy]-3-hydroxybutanedioic acid	metab_18804	C10H14O12	2.84411	2.84328	2.15442	6.66e-09	1.59e-07	1.5111	1.4672	1.5591	1.3324	1.0399	1.174	2.9781	2.9676	2.8779	2.9063	2.8362	2.8481	-	51.7	-	0.562017	-	-	M+K	Organooxygen compounds	pos_18822	-	-	-	HMDB0127956	Carbohydrates and carbohydrate conjugates	pos	C10H14O12	365.011	-	Organic oxygen compounds	-
MS 3	metab_16608	C21H24O7	2.29677	2.29587	2.1374	4.76e-09	1.27e-07	0.8583	0.8998	0.9777	0.8793	0.8934	0.8361	2.0307	2.0595	1.7558	1.7898	1.9338	1.8525	57.4	-	-	5.57838	58265-74-0	-	M+H	Depsides and depsidones	pos_16626	-	-	-	HMDB0036557	Not Available	pos	C21H24O7	389.16	-	Phenylpropanoids and polyketides	C01553
11'-Carboxy-alpha-chromanol	metab_26592	C26H42O4	1.92983	1.92937	2.13689	7.79e-08	7.05e-07	0.8292	0.9059	0.7402	0.9168	0.6497	0.7002	1.8026	1.792	1.5391	1.5683	1.6726	1.7617	-	52	-	8.88832	-	-	M+Na-2H	Prenol lipids	neg_7557	-	-	-	HMDB0012515	Sesquiterpenoids	neg	C26H42O4	439.287	-	Lipids and lipid-like molecules	-
L-Pyridosine	metab_18255	C12H18N2O4	2.32348	2.32426	2.12736	2.02e-07	2.21e-06	1.1084	1.1784	0.7458	0.8849	0.9457	0.7522	1.9428	1.8133	2.0095	2.0056	2.0844	2.0927	-	52.4	-	2.85222	31489-08-4	-	M+CH3OH+H	Carboxylic acids and derivatives	pos_18273	-	-	-	HMDB0029443	Amino acids, peptides, and analogues	pos	C12H18N2O4	287.159	-	Organic acids and derivatives	-
Tryptophyl-Asparagine	metab_32636	C15H18N4O4	2.09823	2.09703	2.10353	2.54e-11	2.17e-09	0.9685	0.8963	1.0376	0.9969	0.9424	0.8144	1.9667	1.9855	1.9645	1.9782	2.0162	1.9877	-	72.4	-	2.67802	-	-	M+Cl	Carboxylic acids and derivatives	neg_13628	-	-	-	HMDB0029078	Amino acids, peptides, and analogues	neg	C15H18N4O4	353.102	-	Organic acids and derivatives	-
Glyinflanin B	metab_15700	C20H18O5	2.06764	2.06707	1.95735	8.8e-08	1.15e-06	0.9112	0.8459	0.765	0.7913	0.9621	0.9298	1.8193	1.8065	1.485	1.6489	1.664	1.7661	60.6	-	-	7.01697	-	-	M+H	-	pos_15716	-	-	-	LMPK12120387	-	pos	C20H18O5	339.122	-	-	-
Muricatacin	metab_21638	C17H32O3	1.78008	1.7793	1.94824	8.16e-07	4.75e-06	0.8258	0.8429	0.7641	0.9319	0.7341	0.8163	1.7566	1.8402	1.4894	1.4336	1.5452	1.5106	-	62.8	-	7.84753	134698-86-5	-	M-H, M+Cl	Fatty Acyls	neg_2594	-	-	-	LMFA05000682;HMDB0038685	Fatty alcohols	neg	C17H32O3	283.228	-	Lipids and lipid-like molecules	-
Ala-Val-OH	metab_17206	C13H16N2O6	1.98044	1.97986	1.94588	2.38e-09	7.55e-08	0.8281	0.7763	0.8286	0.764	0.8024	0.7676	1.6406	1.6016	1.4801	1.4029	1.5873	1.5655	80.7	-	-	4.51012	-	-	M+H	-	pos_17224	-	-	-	-	-	pos	C13H16N2O6	297.111	-	-	-
6-(4-ethenyl-3-hydroxyphenoxy)-3,4,5-trihydroxyoxane-2-carboxylic acid	metab_25294	C14H16O8	2.69048	2.68938	1.93203	1.36e-10	6.52e-09	1.788	1.7689	1.871	1.8509	1.8242	1.9297	3.4076	3.3714	3.6857	3.7403	3.5277	3.5881	-	57.1	-	4.64823	-	-	M-H2O-H	Organooxygen compounds	neg_6254	-	-	-	HMDB0126429	Carbohydrates and carbohydrate conjugates	neg	C14H16O8	293.067	-	Organic oxygen compounds	-
1-Methylinosine	metab_33145	C11H14N4O5	2.48986	2.48946	1.92763	8.27e-10	2.41e-08	1.6234	1.8486	1.4313	1.5268	1.4473	1.6579	3.1044	3.1107	2.9834	3.0647	3.0855	3.0293	-	56	-	0.6293	2140-73-0	-	2M+FA-H	Purine nucleosides	neg_14142	-	-	-	HMDB0002721	Not Available	neg	C11H14N4O5	609.192	-	Nucleosides, nucleotides, and analogues	-
PI(16:2(9Z,12Z)/18:0)	metab_28304	C43H79O13P	2.21081	2.20852	1.90867	1.86e-07	1.42e-06	1.5255	1.1122	1.5702	1.1214	1.1029	1.3874	2.4881	2.5185	2.5443	2.5721	2.3733	2.427	-	53	-	10.2161	-	-	M+Na-2H	Glycerophospholipids	neg_9275	-	-	-	HMDB0009803	Glycerophosphoinositols	neg	C43H79O13P	855.496	-	Lipids and lipid-like molecules	-
Lubiprostone	metab_31779	C20H32F2O5	2.06494	2.06361	1.90063	2.13e-12	4.96e-10	1.1305	1.0904	1.1406	1.0338	1.1659	1.1431	2.1568	2.1506	2.1608	2.1091	2.0735	2.087	-	53.5	-	3.71962	136790-76-6	-	M+FA-H	Fatty Acyls	neg_12771	-	-	-	HMDB0015180	Eicosanoids	neg	C20H32F2O5	435.223	-	Lipids and lipid-like molecules	C13707
Bilobetin	metab_16843	C31H20O10	2.12236	2.1212	1.89832	1.18e-07	1.45e-06	0.9549	0.8996	1.0863	0.9172	0.9339	1.0618	2.0089	1.9938	1.694	1.68	1.8414	1.8934	-	50.5	-	5.19792	521-32-4	-	M+CH3OH+H	Flavonoids	pos_16861	-	-	-	HMDB0030833	Biflavonoids and polyflavonoids	pos	C31H20O10	585.139	-	Phenylpropanoids and polyketides	-
Hyaluronan biosynthesis, precursor 1	metab_29807	C14H21NO11	1.94914	1.95007	1.89087	3.61e-06	1.65e-05	0.8801	0.8833	1.089	1.0127	1.2499	1.2627	2.1069	2.1668	1.7781	1.7597	2.0904	2.1559	-	71	-	7.20408	-	-	M+Cl	Organooxygen compounds	neg_10794	-	-	-	HMDB0060071	Carbohydrates and carbohydrate conjugates	neg	C14H21NO11	414.084	-	Organic oxygen compounds	C04794
Fagopyrine	metab_26225	C40H34N2O8	1.74972	1.75005	1.88859	9.31e-06	3.71e-05	0.808	0.7027	0.9282	0.8987	0.9521	0.9237	1.7955	1.8662	1.3773	1.4032	1.6268	1.776	-	98.7	-	7.64338	72393-03-4	-	M+Cl	Pyrenes	neg_7187	-	-	-	HMDB0030196	Benzopyrenes	neg	C40H34N2O8	705.203	-	Benzenoids	-
Glycyrrhizaisoflavone A	metab_15365	C20H18O7	2.06318	2.06209	1.86869	3.68e-06	2.34e-05	0.9572	0.7403	1.0723	0.8798	1.1155	1.12	1.976	1.9479	1.6349	1.5963	1.8845	1.9599	-	50.1	-	7.6046	197304-06-6	-	M+H-2H2O	Isoflavonoids	pos_15381	-	-	-	HMDB0036555	Pyranoisoflavonoids	pos	C20H18O7	335.091	-	Phenylpropanoids and polyketides	-
Capsoside A	metab_30013	C33H58O15	1.90491	1.90409	1.84699	4.89e-11	3.19e-09	0.9778	1.094	1.0498	0.9106	1.0532	0.9924	1.869	1.8681	1.8391	1.8474	1.8887	1.9161	-	64.8	-	6.63762	-	-	M+FA-H	Glycerolipids	neg_11000	-	-	-	HMDB0037613	Glycosylglycerols	neg	C33H58O15	739.381	-	Lipids and lipid-like molecules	-
3-O-Methylrosmarinic acid	metab_30894	C19H18O8	1.87697	1.87679	1.83698	8.21e-09	1.25e-07	1.0569	0.9046	1.002	0.9053	1.1094	1.0554	1.877	1.846	1.7609	1.7445	1.9065	1.955	-	83.9	-	4.85455	-	-	M+FA-H	Cinnamic acids and derivatives	neg_11884	-	-	-	HMDB0041667	Hydroxycinnamic acids and derivatives	neg	C19H18O8	419.099	-	Phenylpropanoids and polyketides	-
Muricatin A	metab_15165	C35H64O8	1.93509	1.93529	1.83685	2.01e-06	1.41e-05	0.8669	0.8421	0.7554	1.0299	1.03	0.823	1.8673	1.6381	1.718	1.604	1.4226	1.5717	-	51	-	7.94542	160262-48-6	-	M+2Na-H	Fatty Acyls	pos_15181	-	-	-	HMDB0029964	Fatty alcohols	pos	C35H64O8	657.427	-	Lipids and lipid-like molecules	-
Fulvestrant	metab_29154	C32H47F5O3S	2.00081	1.99995	1.8094	7.16e-11	4.05e-09	1.1925	1.128	1.1141	1.1902	1.265	1.13	2.1662	2.1945	2.0686	2.0406	2.0989	2.1359	-	68.7	-	8.78082	129453-61-8	-	M+Cl	Steroids and steroid derivatives	neg_10137	-	-	-	HMDB0015082	Estrane steroids	neg	C32H47F5O3S	641.28	-	Lipids and lipid-like molecules	-
1,2,3,4-Tetrahydro-beta-carboline	metab_19374	C11H12N2	1.91272	1.91181	1.78966	1.36e-09	3.3e-08	1.2631	0.9899	1.0868	1.1238	1.0894	1.0673	1.9636	2.0433	1.939	1.9112	1.978	2.0062	-	50.9	-	3.5378	-	-	M+Na-2H, M+FA-H, M-H	Indoles and derivatives	neg_330	-	-	-	HMDB0012488	Pyridoindoles	neg	C11H12N2	217.108	-	Organoheterocyclic compounds	-
Dipiperamide C	metab_25434	C33H36N2O6	1.70958	1.70954	1.78654	5.17e-07	3.26e-06	0.9462	0.9191	0.9	1.076	0.6422	0.9638	1.676	1.6714	1.5323	1.5734	1.6347	1.646	-	57.9	-	5.0112	-	-	M-H	Benzodioxoles	neg_6394	-	-	-	HMDB0039457	Not Available	neg	C33H36N2O6	555.247	-	Organoheterocyclic compounds	-
L-Homocysteic acid	metab_30792	C4H9NO5S	1.71946	1.71853	1.77645	2.26e-10	9.61e-09	0.8499	0.8439	0.9047	0.9204	0.8935	0.9982	1.5825	1.6243	1.6274	1.6427	1.536	1.602	-	66.9	-	5.0112	14857-77-3	-	2M-H	Carboxylic acids and derivatives	neg_11782	-	-	-	HMDB0002205	Amino acids, peptides, and analogues	neg	C4H9NO5S	365.034	-	Organic acids and derivatives	C16511
(R)-Pabulenol	metab_21161	C16H14O5	1.67363	1.67393	1.77631	7.79e-06	3.19e-05	0.719	1.0093	0.8598	0.7686	1.0707	1.0175	1.681	1.8073	1.3995	1.4898	1.6387	1.6567	-	79.9	-	5.5885	33783-80-1	-	M-H2O-H, M+K-2H	Coumarins and derivatives	neg_2117	-	-	-	HMDB0034438	Furanocoumarins	neg	C16H14O5	267.066	-	Phenylpropanoids and polyketides	-
5-Butyl-3,4-dimethyl-2-furanundecanoic acid	metab_29603	C21H36O3	1.81989	1.81838	1.77559	2.37e-09	4.9e-08	0.9351	1.0762	0.9859	1.0317	1.1312	0.9359	1.8283	1.8172	1.8643	1.8357	1.7014	1.7786	-	72.5	-	7.84753	107473-41-6	-	M+FA-H	Fatty Acyls	neg_10589	-	-	-	HMDB0112072	Fatty acids and conjugates	neg	C21H36O3	381.265	-	Lipids and lipid-like molecules	-
D-1-[(3-Carboxypropyl)amino]-1-deoxyfructose	metab_18278	C10H19NO7	1.83168	1.82952	1.77353	0.007268	0.01701	1.8987	1.5527	1.4724	0.7586	0.3423	0.7319	1.7834	2.3733	1.9495	2.0727	1.9135	1.8889	-	75.1	-	2.83305	10003-63-1	-	M+H-2H2O	Carboxylic acids and derivatives	pos_18296	-	-	-	HMDB0038663	Amino acids, peptides, and analogues	pos	C10H19NO7	230.101	-	Organic acids and derivatives	-
5'-Carboxy meloxicam	metab_15500	C14H11N3O6S2	1.06063	1.06039	1.75637	0.001922	0.005253	0.3083	0.432	0.4025	0.4365	0.2935	0.2478	0.7204	0.5738	0.3775	0.6255	0.6776	0.749	-	52.7	-	7.34578	130262-93-0	-	M+NH4	Benzothiazines	pos_15516	-	-	-	HMDB0060779	Not Available	pos	C14H11N3O6S2	399.044	-	Organoheterocyclic compounds	-
Gingerol	metab_17056	C17H26O4	1.97819	1.97892	1.75562	7.62e-07	6.39e-06	1.1034	1.0517	1.0133	1.0189	0.9991	0.9538	1.5476	1.6437	1.9326	1.9722	1.8129	1.8672	-	83.5	map01110;map00945	4.8176	58253-27-3	Biosynthesis of secondary metabolites; Stilbenoid, diarylheptanoid and gingerol biosynthesis	M+ACN+H	Phenols	pos_17074	Global and overview maps;Biosynthesis of other secondary metabolites	Metabolism;Metabolism	-	HMDB0005783	Methoxyphenols	pos	C17H26O4	336.217	-	Benzenoids	C10462
Kuwanon Q	metab_24120	C40H38O9	1.50518	1.5029	1.75372	0.007279	0.01349	1.1913	1.1829	1.0469	1.0055	1.386	0.0004	1.3595	1.9097	1.7226	1.5829	1.8615	1.756	-	96.7	-	0.714467	89803-86-1	-	M+Na-2H	Diarylheptanoids	neg_5076	-	-	-	HMDB0030113	Linear diarylheptanoids	neg	C40H38O9	683.225	-	Phenylpropanoids and polyketides	-
Hydroxygaleon	metab_3865	C20H22O5	2.50019	2.4997	1.75221	3.29e-11	3.54e-09	1.5812	1.621	1.605	1.6373	1.5553	1.4936	2.7973	2.8694	2.6531	2.7273	2.8411	2.7438	-	56.5	-	4.91825	61576-09-8	-	M+H-H2O, M+H	Lactones	pos_3866	-	-	-	HMDB0031535	Gamma butyrolactones	pos	C20H22O5	325.143	-	Organoheterocyclic compounds	-
Cerasinone	metab_16816	C18H18O6	2.32487	2.32442	1.73466	1.07e-10	8.04e-09	1.3879	1.305	1.4212	1.3825	1.4829	1.4303	2.4859	2.4983	2.3919	2.3069	2.4567	2.4515	-	50.8	-	5.26757	64166-14-9	-	M+H	Flavonoids	pos_16834	-	-	-	HMDB0037315;LMPK12140530	O-methylated flavonoids	pos	C18H18O6	331.117	-	Phenylpropanoids and polyketides	-
1,4-Benzothiazine-O-quinonimine	metab_16940	C12H12N2O5S	1.95913	1.95952	1.72991	4.47e-07	4.15e-06	0.9328	1.1617	1.1082	1.0706	1.1576	0.7642	1.7643	1.7274	1.8373	1.8257	1.7719	1.795	-	59.1	-	5.04952	-	-	M+ACN+H	Benzothiazines	pos_16958	-	-	-	HMDB0012491	Not Available	pos	C12H12N2O5S	338.078	-	Organoheterocyclic compounds	-
L-Lysine	metab_9052	C6H14N2O2	1.65322	1.65322	1.7236	0.0003229	0.00109	0.889	1.0193	0.8413	0.9123	0.9552	0.3711	1.5392	1.5218	1.4934	1.5235	1.3447	1.1732	61.9	-	map01100;map00310;map01110;map00300;map01210;map00780;map02010;map01230;map00970;map00960	0.931817	56-87-1	Metabolic pathways; Lysine degradation; Biosynthesis of secondary metabolites; Lysine biosynthesis; 2-Oxocarboxylic acid metabolism; Biotin metabolism; ABC transporters; Biosynthesis of amino acids; Aminoacyl-tRNA biosynthesis; Tropane, piperidine and pyridine alkaloid biosynthesis	M+H	Carboxylic acids and derivatives	pos_9053	Global and overview maps;Amino acid metabolism;Global and overview maps;Amino acid metabolism;Global and overview maps;Metabolism of cofactors and vitamins;Membrane transport;Global and overview maps;Translation;Biosynthesis of other secondary metabolites	Metabolism;Metabolism;Metabolism;Metabolism;Metabolism;Metabolism;Environmental Information Processing;Metabolism;Genetic Information Processing;Metabolism	Peptides	HMDB0000182	Amino acids, peptides, and analogues	pos	C6H14N2O2	147.114	Amino acids	Organic acids and derivatives	C00047
S-(11-hydroxy-9-deoxy-delta12-PGD2)-glutathione	metab_29399	C30H51N3O10S	1.82624	1.82541	1.71949	1.18e-10	5.83e-09	1.0644	1.0153	1.1288	1.0422	1.171	1.1645	1.8706	1.9381	1.8872	1.8532	1.8958	1.8801	-	51.1	-	8.30668	-	-	M+K-2H	Carboxylic acids and derivatives	neg_10383	-	-	-	HMDB0013055	Amino acids, peptides, and analogues	neg	C30H51N3O10S	682.272	-	Organic acids and derivatives	-
10-Oxo-11-octadecen-13-olide	metab_12608	C18H30O3	1.68803	1.68806	1.71074	0.0009269	0.00275	0.7524	1.006	0.6069	1.0987	1.1244	0.9252	1.6208	1.7754	1.1231	1.8912	1.6403	1.3816	78.2	-	-	10.5304	-	-	M+H	Macrolides and analogues	pos_12619	-	-	-	HMDB0029786	Not Available	pos	C18H30O3	295.227	-	Phenylpropanoids and polyketides	-
(x)-2-Heptanol glucoside	metab_25327	C13H26O6	1.62122	1.62068	1.67687	1.06e-05	4.13e-05	0.9498	0.9016	0.9078	0.8938	1.1363	1.0893	1.4308	1.4838	1.7877	1.8752	1.6306	1.6527	-	78.5	-	4.71988	-	-	M-H2O-H	Fatty Acyls	neg_6287	-	-	-	HMDB0035028	Fatty acyl glycosides	neg	C13H26O6	259.155	-	Lipids and lipid-like molecules	-
3-Hydroxy-6,8-dimethoxy-7(11)-eremophilen-12,8-olide	metab_17824	C17H26O5	2.02999	2.03084	1.6721	2.56e-06	1.72e-05	1.2472	1.2418	1.2668	1.193	1.1686	1.2405	1.8102	1.8448	2.2968	2.2894	2.0267	2.0302	-	51	-	3.44718	162613-65-2	-	M+NH4	Prenol lipids	pos_17842	-	-	-	HMDB0040756	Terpene lactones	pos	C17H26O5	328.211	-	Lipids and lipid-like molecules	-
2-Ethyl-3,4-dihydroxyfuran	metab_32254	C6H8O3	1.83764	1.83665	1.67198	3.73e-10	1.39e-08	1.1439	1.2547	1.1552	1.2346	1.2199	1.1409	1.9721	1.9518	2.0565	2.0868	1.9674	1.9204	-	55.2	-	3.11732	27402-93-3	-	2M+FA-H	Dihydrofurans	neg_13246	-	-	-	HMDB0031847	Furanones	neg	C6H8O3	301.093	-	Organoheterocyclic compounds	-
PG(18:1(11Z)/20:3(5Z,8Z,11Z))	metab_27197	C44H79O10P	1.73335	1.73332	1.65139	0.0001113	0.0003176	0.9006	0.797	1.2358	1.5302	1.4591	1.4113	2.0214	1.9538	2.1186	2.1159	1.9646	1.9322	-	55.4	-	10.5969	-	-	M+Cl	Glycerophospholipids	neg_8165	-	-	-	HMDB0010623	Glycerophosphoglycerols	neg	C44H79O10P	833.514	-	Lipids and lipid-like molecules	-
Glucosyl passiflorate	metab_30467	C37H60O12	1.6352	1.63649	1.62235	7.9e-06	3.23e-05	0.9692	0.9313	0.9857	1.1157	1.2278	1.2687	1.8658	1.854	1.5904	1.5779	1.7959	1.8554	-	52.1	-	5.60833	1392-82-1	-	M-H	Prenol lipids	neg_11456	-	-	-	HMDB0038141	Terpene glycosides	neg	C37H60O12	695.407	-	Lipids and lipid-like molecules	-
Dehydrocyanaropicrin	metab_22843	C19H20O6	1.65967	1.65934	1.62069	1.9e-05	6.76e-05	1.0823	0.9717	1.3177	1.2194	1.2242	0.969	1.9752	1.9752	1.6035	1.6171	1.9085	1.9177	-	96.5	-	5.62867	35821-02-4	-	M+Cl, 2M-H	Prenol lipids	neg_3799	-	-	-	HMDB0035029	Terpene lactones	neg	C19H20O6	687.251	-	Lipids and lipid-like molecules	-
Brosimacutin E	metab_17002	C20H20O5	2.23456	2.23394	1.62029	3.68e-10	1.98e-08	1.5263	1.5005	1.5396	1.529	1.579	1.5548	2.5955	2.6035	2.3936	2.3867	2.4842	2.4861	58.2	-	-	4.95608	-	-	M+H	-	pos_17020	-	-	-	LMPK12140033	-	pos	C20H20O5	341.138	-	-	-
Albanin F	metab_21547	C40H36O11	1.46682	1.46676	1.61199	0.0007222	0.001675	0.9173	0.8831	1.0295	1.0059	1.0371	1.0526	1.9682	1.9909	1.4275	1.3726	1.3847	1.411	-	62.1	-	7.37623	75629-19-5	-	M-H2O-H, M+FA-H	Flavonoids	neg_2503	-	-	-	HMDB0030074	Flavones	neg	C40H36O11	673.213	-	Phenylpropanoids and polyketides	-
1'',2''-Dihydro-8-hydroxyisopentanyl-3'-methoxy-4'-O-methylalpinumisoflavone	metab_16105	C27H32O7	1.91293	1.91245	1.6097	5.54e-05	0.0002333	1.5048	1.4424	1.3436	1.0511	1.3785	0.8287	2.1229	2.0473	1.87	1.948	2.1337	2.0263	52.1	-	-	6.40933	-	-	M+H	-	pos_16122	-	-	-	LMPK12050267	-	pos	C27H32O7	469.222	-	-	-
Elaterinide	metab_24940	C38H54O13	1.78038	1.7794	1.59841	2.03e-09	4.4e-08	1.2396	1.255	1.3332	1.3423	1.2099	1.1798	2.0609	1.9743	1.9688	2.1229	1.9989	1.9611	-	57.2	-	3.94777	1398-78-3	-	M+Cl	Steroids and steroid derivatives	neg_5899	-	-	-	HMDB0035893	Steroidal glycosides	neg	C38H54O13	753.319	-	Lipids and lipid-like molecules	-
N-Trifluoroacetyladriamycinol	metab_9729	C29H30F3NO12	1.88897	1.88781	1.5836	2.03e-05	9.91e-05	1.2027	1.252	1.2539	1.2594	1.3302	1.239	2.1816	2.2058	1.6893	1.6957	2.0853	2.0734	-	52.8	-	5.57838	-	-	M+ACN+H	Anthracyclines	pos_9731	-	-	-	HMDB0060586	Not Available	pos	C29H30F3NO12	683.211	-	Phenylpropanoids and polyketides	-
Cyclokievitone hydrate	metab_25789	C20H20O7	1.62094	1.62136	1.58041	9.34e-07	5.34e-06	1.1012	1.083	1.0542	1.1508	1.1682	1.1201	1.8979	1.8909	1.5451	1.6486	1.8415	1.7281	-	62.7	-	6.06415	104363-15-7	-	M-H2O-H	Cinnamic acids and derivatives	neg_6749	-	-	-	HMDB0037750	Hydroxycinnamic acids and derivatives	neg	C20H20O7	353.102	-	Phenylpropanoids and polyketides	-
Erinacine P	metab_30372	C27H40O8	1.69108	1.68988	1.57767	4.79e-08	4.8e-07	1.2572	1.1441	1.2325	1.2088	1.1409	1.1612	1.8004	1.7908	2.016	2.0047	1.8618	1.7983	-	50.8	-	5.81417	291532-17-7	-	M+FA-H	Prenol lipids	neg_11361	-	-	-	HMDB0036313	Diterpenoids	neg	C27H40O8	537.271	-	Lipids and lipid-like molecules	-
Isolicopyranocoumarin	metab_30420	C21H20O7	1.5402	1.5389	1.57727	6.51e-07	3.94e-06	0.9203	0.9636	1.1318	1.0777	0.9823	0.9398	1.7011	1.705	1.4839	1.531	1.501	1.573	-	64.1	-	5.72033	197303-94-9	-	M-H2O-H	Isoflavonoids	neg_11409	-	-	-	HMDB0035479	Hydroxyisoflavonoids	neg	C21H20O7	365.104	-	Phenylpropanoids and polyketides	-
PI(16:0/18:1(11Z))	metab_28273	C43H81O13P	2.12689	2.12541	1.5712	5.07e-12	8.19e-10	1.834	1.7964	1.9286	1.897	1.8761	1.8744	2.9364	2.9411	2.9837	3.0005	2.8662	2.8826	-	55	-	10.3122	-	-	M+Na-2H	Glycerophospholipids	neg_9244	-	-	-	HMDB0009782	Glycerophosphoinositols	neg	C43H81O13P	857.51	-	Lipids and lipid-like molecules	-
Absindiol	metab_25667	C15H22O4	1.74442	1.74375	1.56308	4.33e-08	4.46e-07	1.23	1.4767	1.274	1.2505	1.2998	1.2703	1.966	1.9303	2.1307	2.1305	2.0149	2.0214	-	70.8	-	5.70033	213198-34-6	-	M-H	Prenol lipids	neg_6627	-	-	-	HMDB0033229	Terpene lactones	neg	C15H22O4	265.145	-	Lipids and lipid-like molecules	-
Kuwanol C	metab_26253	C25H26O6	1.60309	1.60313	1.55996	9.96e-08	8.58e-07	1.0322	1.1122	1.1808	0.9851	1.1365	1.2046	1.7236	1.7129	1.6685	1.6397	1.8114	1.8244	-	51	-	7.76888	123702-94-3	-	M+Cl	Flavonoids	neg_7215	-	-	-	HMDB0034098;LMPK12140516	Pyranoflavonoids	neg	C25H26O6	457.141	-	Phenylpropanoids and polyketides	-
Topazolin hydrate	metab_9747	C21H22O7	2.04908	2.04823	1.55774	2.38e-07	2.51e-06	1.4952	1.4938	1.4097	1.5005	1.4305	1.5032	2.4668	2.4544	2.1435	2.0768	2.2991	2.3156	53.1	-	-	5.74303	-	-	M+H	-	pos_9749	-	-	-	LMPK12112683	-	pos	C21H22O7	387.144	-	-	-
Avenalumin III	metab_17267	C18H13NO3	1.62694	1.62714	1.55567	2.58e-05	0.0001214	0.8915	0.8978	0.8513	1.1141	0.9315	1.215	1.5566	1.5403	1.593	1.6763	1.3595	1.4538	-	54.5	-	4.41562	78214-15-0	-	M+2Na-H	Benzoxazines	pos_17285	-	-	-	HMDB0038956	Not Available	pos	C18H13NO3	336.062	-	Organoheterocyclic compounds	-
3-Methylindole	metab_18370	C9H9N	2.04516	2.04478	1.54817	2.41e-08	4.23e-07	1.3822	1.3734	1.6045	1.6284	1.4633	1.3938	2.3182	2.2786	2.2225	2.2129	2.3202	2.3412	64.5	-	map00380	2.77588	83-34-1	Tryptophan metabolism	M+H	Indoles and derivatives	pos_18388	Amino acid metabolism	Metabolism	-	HMDB0000466	Indoles	pos	C9H9N	132.08	-	Organoheterocyclic compounds	C08313
Formononetin	metab_16614	C16H12O4	2.05304	2.05229	1.54575	7.66e-06	4.3e-05	1.3643	1.3435	1.558	1.5437	1.7863	1.7836	2.5302	2.5667	2.2223	2.2141	2.4789	2.4815	53.2	-	map00943;map01110	5.56722	485-72-3	Isoflavonoid biosynthesis; Biosynthesis of secondary metabolites	M+H	Isoflavonoids	pos_16632	Biosynthesis of other secondary metabolites;Global and overview maps	Metabolism;Metabolism	-	LMPK12050037;HMDB0005808	O-methylated isoflavonoids	pos	C16H12O4	269.08	-	Phenylpropanoids and polyketides	C00858
Pisatoside	metab_662	C10H15NO7	2.14664	2.14614	1.54441	2.67e-07	2.75e-06	1.4962	1.6344	1.5794	1.7335	1.7923	1.6926	2.7269	2.7122	2.4157	2.3704	2.5735	2.5393	-	55.7	-	2.74622	18814-39-6	-	M+H, M+K, M+CH3OH+H	Organooxygen compounds	pos_663	-	-	-	HMDB0039127	Carbohydrates and carbohydrate conjugates	pos	C10H15NO7	300.053	-	Organic oxygen compounds	-
Bn-NCC-1	metab_21492	C37H40N4O11	1.6691	1.6678	1.5437	4.12e-07	2.71e-06	1.2336	1.2005	1.2955	1.2145	1.3231	1.2128	2.0576	2.1296	1.8336	1.8105	1.8353	1.8851	-	56.2	-	7.07358	152571-56-7	-	M+Cl, M+FA-H	Tetrapyrroles and derivatives	neg_2448	-	-	-	HMDB0038229	Not Available	neg	C37H40N4O11	761.266	-	Organoheterocyclic compounds	-
Lepidimoic acid	metab_17758	C12H18O10	1.89396	1.89353	1.54249	1.9e-11	2.41e-09	1.3186	1.2722	1.284	1.2195	1.2422	1.2199	1.9277	2.0026	1.914	1.9113	1.9457	1.9488	-	59.7	-	3.559	157676-09-0	-	M+H-H2O	Organooxygen compounds	pos_17776	-	-	-	HMDB0041096	Carbohydrates and carbohydrate conjugates	pos	C12H18O10	305.087	-	Organic oxygen compounds	-
(2Z)-2-(hydroxymethyl)but-2-enoic acid	metab_24591	C5H8O3	1.64868	1.64742	1.54077	1.32e-08	1.8e-07	1.2122	1.2628	1.2344	1.1309	1.0989	1.27	1.8217	1.8313	1.9384	1.9218	1.7708	1.8273	-	70.3	-	3.01832	-	-	3M-H	Fatty Acyls	neg_5550	-	-	-	HMDB0129096	Fatty acids and conjugates	neg	C5H8O3	347.135	-	Lipids and lipid-like molecules	-
3,4,5-trihydroxy-6-{3-[(1E)-3-oxobut-1-en-1-yl]phenoxy}oxane-2-carboxylic acid	metab_17667	C16H18O8	2.04379	2.04313	1.52194	1.89e-10	1.19e-08	1.5873	1.4723	1.5941	1.5396	1.4988	1.4719	2.3711	2.3931	2.2468	2.3189	2.3203	2.2937	-	51.6	-	3.691	-	-	M+H-2H2O	Organooxygen compounds	pos_17685	-	-	-	HMDB0133758	Carbohydrates and carbohydrate conjugates	pos	C16H18O8	303.089	-	Organic oxygen compounds	-
6'beta-Hydroxylovastatin	metab_12740	C24H36O6	1.44124	1.44097	1.52038	0.02068	0.04222	0.3817	1.5322	1.1148	1.2928	1.2892	1.3084	1.9506	2.0131	1.3455	2.0589	1.8932	1.2576	52.4	-	-	10.3403	-	-	M+H	-	pos_12751	-	-	-	-	-	pos	C24H36O6	421.257	-	-	-
Oleoside 11-methyl ester	metab_31999	C17H24O11	1.45593	1.45587	1.51558	1.98e-07	1.49e-06	1.0435	1.0004	0.8803	1.0433	1.0038	1.0183	1.4749	1.3953	1.6282	1.5722	1.496	1.5103	-	94.7	-	3.42447	60539-23-3	-	M-H	Prenol lipids	neg_12991	-	-	-	HMDB0041550	Terpene glycosides	neg	C17H24O11	403.124	-	Lipids and lipid-like molecules	-
Methyl salicylate O-[rhamnosyl-(1->6)-glucoside]	metab_24971	C20H28O12	2.20762	2.20708	1.51087	2.73e-12	5.66e-10	2.2147	2.2392	2.2956	2.2292	2.2682	2.2722	3.4094	3.409	3.3455	3.3131	3.4756	3.4691	-	66.8	-	4.0151	-	-	M+FA-H	Organooxygen compounds	neg_5930	-	-	-	HMDB0033138	Carbohydrates and carbohydrate conjugates	neg	C20H28O12	505.158	-	Organic oxygen compounds	-
Chrysin 7-[rhamnosyl-(1->4)-glucoside]	metab_30346	C27H30O13	1.69081	1.69125	1.5083	1.26e-06	6.82e-06	1.2692	1.2437	1.366	1.4901	1.4546	1.4837	2.1776	2.257	1.9473	1.9361	2.1373	2.0775	-	56.9	-	5.87598	-	-	M+FA-H	Flavonoids	neg_11335	-	-	-	HMDB0039934	Flavonoid glycosides	neg	C27H30O13	607.164	-	Phenylpropanoids and polyketides	-
Tetraphyllin B	metab_17765	C12H17NO7	1.73634	1.73692	1.50635	1.1e-06	8.55e-06	1.1536	1.2964	1.2195	1.1144	1.2002	1.104	1.6219	1.6952	1.889	1.9393	1.7282	1.7976	-	77.9	-	3.54867	34323-07-4	-	M+ACN+Na	Organooxygen compounds	pos_17783	-	-	-	HMDB0029914	Carbohydrates and carbohydrate conjugates	pos	C12H17NO7	351.115	-	Organic oxygen compounds	-
Plantaricin BN	metab_18141	C24H36O10	1.7369	1.73839	1.506	5.33e-05	0.0002256	1.3103	1.4989	1.0991	1.1605	1.2913	1.1469	1.6415	1.6814	2.0448	2.0325	1.9792	1.9246	-	55.9	-	2.97587	144377-77-5	-	M+K	Carboxylic acids and derivatives	pos_18159	-	-	-	HMDB0038238	Tetracarboxylic acids and derivatives	pos	C24H36O10	523.19	-	Organic acids and derivatives	-
Aflatoxin M1	metab_17027	C17H12O7	1.99484	1.99435	1.50591	3.55e-08	5.74e-07	1.4109	1.4257	1.532	1.5278	1.5779	1.6575	2.3304	2.3583	2.1665	2.206	2.3714	2.3188	-	55.9	-	4.90793	6795-23-9	-	M+H	Coumarins and derivatives	pos_17045	-	-	-	HMDB0030479	Furanocoumarins	pos	C17H12O7	329.065	-	Phenylpropanoids and polyketides	C16756
Tolmetin glucuronide	metab_30373	C21H23NO9	1.56939	1.56938	1.50334	6.22e-07	3.79e-06	1.1552	1.1732	1.2208	1.2382	1.1833	1.2163	1.9335	1.9206	1.6396	1.6487	1.8089	1.8529	-	81.2	-	5.81417	71595-19-2	-	M+FA-H	Organooxygen compounds	neg_11362	-	-	-	HMDB0042044	Carbohydrates and carbohydrate conjugates	neg	C21H23NO9	478.138	-	Organic oxygen compounds	-
1,2,10-Trihydroxydihydro-trans-linalyl oxide 7-O-beta-D-glucopyranoside	metab_31945	C16H30O10	1.46777	1.46775	1.50144	2.35e-07	1.7e-06	0.9538	1.0495	1.0136	1.0439	1.1346	1.075	1.6497	1.6645	1.489	1.4505	1.58	1.5779	-	78.6	-	3.50747	219814-37-6	-	M-H2O-H	Organooxygen compounds	neg_12937	-	-	-	HMDB0033237	Carbohydrates and carbohydrate conjugates	neg	C16H30O10	363.166	-	Organic oxygen compounds	-
Heme O	metab_21708	C49H58FeN4O5	1.70823	1.70752	1.49966	6.84e-06	2.85e-05	1.7764	1.1945	1.5186	1.4929	1.2752	1.5468	2.2213	2.1639	2.2075	2.1687	2.1843	2.2522	-	76.1	map01100;map01110;map00860	8.11078	137397-56-9	Metabolic pathways; Biosynthesis of secondary metabolites; Porphyrin and chlorophyll metabolism	M-H, M+Na-2H	Tetrapyrroles and derivatives	neg_2664	Global and overview maps;Global and overview maps;Metabolism of cofactors and vitamins	Metabolism;Metabolism;Metabolism	Vitamins and Cofactors	HMDB0001162	Metallotetrapyrroles	neg	C49H58FeN4O5	859.363	Cofactors	Organoheterocyclic compounds	C15672
Sesamolinol 4'-O-b-D-glucosyl (1->6)-O-b-D-glucoside	metab_25791	C32H40O17	1.48731	1.48825	1.49061	5.09e-05	0.0001592	1.1631	1.0317	1.0871	1.2233	1.2773	1.2472	1.9566	1.9483	1.4887	1.6031	1.7326	1.7525	-	57.4	-	6.06415	-	-	M-H2O-H	Organooxygen compounds	neg_6751	-	-	-	HMDB0029299	Carbohydrates and carbohydrate conjugates	neg	C32H40O17	677.208	-	Organic oxygen compounds	-
Verbasoside	metab_20671	C20H30O12	2.19148	2.19094	1.49049	1.02e-11	1.29e-09	2.3015	2.3261	2.3025	2.2679	2.345	2.3411	3.4259	3.4951	3.3579	3.3752	3.4869	3.5518	-	59.8	-	4.0151	61548-34-3	-	M-H, M+FA-H	Organooxygen compounds	neg_1627	-	-	-	HMDB0039233	Carbohydrates and carbohydrate conjugates	neg	C20H30O12	507.173	-	Organic oxygen compounds	-
Grevilline B	metab_30603	C18H12O7	1.6611	1.6591	1.48286	9.05e-07	5.2e-06	1.3617	1.2956	1.6329	1.3525	1.4366	1.3237	2.0847	2.244	2.077	2.0086	2.0797	1.9646	-	57.3	-	5.35735	41744-33-6	-	M-H2O-H	Phenols	neg_11592	-	-	-	HMDB0033240	Benzenediols	neg	C18H12O7	321.041	-	Benzenoids	-
4-Acetylzearalenone	metab_10042	C20H24O6	1.96107	1.96087	1.48059	9.5e-06	5.16e-05	1.8745	1.6939	1.3503	1.5023	1.7413	1.5748	2.4635	2.5587	2.408	2.1423	2.3954	2.4522	-	68.4	-	6.78215	119950-10-6	-	M+Na	Macrolides and analogues	pos_10045	-	-	-	HMDB0039100	Zearalenones	pos	C20H24O6	383.148	-	Phenylpropanoids and polyketides	-
4-Hydroxystyrene	metab_23216	C8H8O	1.39719	1.39649	1.48039	0.0004539	0.001109	0.9537	1.063	1.2322	0.9369	1.4532	1.0942	1.6535	1.8118	1.7089	1.3577	1.6153	1.8203	-	59.1	map00940	3.72995	2628-17-3	Phenylpropanoid biosynthesis	M-H, 2M-H	Benzene and substituted derivatives	neg_4172	Biosynthesis of other secondary metabolites	Metabolism	-	HMDB0004072	Styrenes	neg	C8H8O	239.294	-	Benzenoids	C05627
2,3-Dehydro-UWM6	metab_16579	C19H16O5	1.92109	1.91962	1.47865	1.23e-05	6.45e-05	1.5274	1.5329	1.6107	1.5916	1.5782	1.5749	2.6095	2.6203	2.1925	2.1429	2.1776	2.179	57.9	-	map01110	5.66622	-	Biosynthesis of secondary metabolites	M+H	-	pos_16597	Global and overview maps	Metabolism	-	-	-	pos	C19H16O5	325.107	-	-	C18679
S-(2-Hydroxyethyl)glutathione	metab_29704	C12H21N3O7S	1.32652	1.32857	1.46485	0.0007385	0.001707	0.8983	0.8227	1.1876	1.1283	1.1184	1.2469	1.8507	1.7154	1.3559	1.3873	1.5335	1.5379	-	95.4	-	7.53835	28747-20-8	-	2M-H	Carboxylic acids and derivatives	neg_10690	-	-	-	HMDB0062525	Amino acids, peptides, and analogues	neg	C12H21N3O7S	701.208	-	Organic acids and derivatives	C14875
2,2'-(3-methylcyclohexane-1,1-diyl)diacetic acid	metab_30634	C11H18O4	1.6049	1.60434	1.46469	5.64e-10	1.87e-08	1.2403	1.2767	1.3231	1.3417	1.3746	1.3458	1.8644	1.913	1.9473	1.9268	1.9264	1.9944	62.3	-	-	5.3042	-	-	M-H	-	neg_11623	-	-	-	-	-	neg	C11H18O4	213.113	-	-	-
Ala-Thr-OH	metab_16089	C12H14N2O7	1.47095	1.47019	1.45754	0.003009	0.007851	0.8763	1.5206	1.4177	0.9829	1.1848	0.9435	1.8796	1.8537	1.7805	1.361	1.6528	1.5635	55.2	-	-	6.42817	-	-	M+H	-	pos_16106	-	-	-	-	-	pos	C12H14N2O7	299.09	-	-	-
Diphenhydramine N-glucuronide	metab_32402	C23H30NO7+	1.76597	1.76589	1.44345	4.43e-10	1.58e-08	1.7201	1.6109	1.6064	1.6669	1.7044	1.7181	2.4753	2.432	2.3357	2.3464	2.4475	2.4342	-	54.1	-	2.9275	-	-	M+Cl	Carboxylic acids and derivatives	neg_13394	-	-	-	HMDB0060897	Amino acids, peptides, and analogues	neg	C23H30NO7+	467.169	-	Organic acids and derivatives	-
Gladiatoside C2	metab_25814	C29H26O12	1.50424	1.50327	1.43312	3.76e-08	3.97e-07	1.2273	1.2987	1.1451	1.2559	1.3601	1.2513	1.762	1.8077	1.8712	1.8352	1.72	1.8053	-	54.1	-	6.1353	-	-	M-H2O-H	Flavonoids	neg_6774	-	-	-	HMDB0036254	Flavonoid glycosides	neg	C29H26O12	547.126	-	Phenylpropanoids and polyketides	-
Glycyrrhizaflavonol A	metab_4639	C20H18O7	1.98743	1.98672	1.43287	5.79e-07	5.09e-06	1.6383	1.6138	1.8539	1.8063	1.8966	1.9609	2.6231	2.6797	2.45	2.4603	2.5752	2.6435	-	54.1	-	6.84898	197304-01-1	-	M+H-2H2O, M+NH4	Flavonoids	pos_4640	-	-	-	HMDB0035527	Flavones	pos	C20H18O7	335.091	-	Phenylpropanoids and polyketides	-
Corchorifatty acid A	metab_26143	C18H28O4	1.57885	1.57722	1.42577	5.83e-07	3.6e-06	1.4569	1.4119	1.5484	1.3083	1.3639	1.4758	1.935	2.0789	2.0281	2.0597	1.9174	2.1986	-	84.3	-	7.3332	-	-	M-H2O-H	Fatty Acyls	neg_7105	-	-	-	HMDB0032664	Lineolic acids and derivatives	neg	C18H28O4	289.181	-	Lipids and lipid-like molecules	-
(E)-2',4,4'-Trihydroxy-3-prenylchalcone	metab_21322	C20H20O4	1.66765	1.66718	1.42488	2.74e-06	1.31e-05	1.5078	1.4559	1.6945	1.6759	1.742	1.6687	2.4921	2.4896	2.2203	2.2044	2.2554	2.2209	-	64.2	-	6.29613	202815-28-9	-	M-H, M+FA-H	Linear 1,3-diarylpropanoids	neg_2278	-	-	-	HMDB0032671	Chalcones and dihydrochalcones	neg	C20H20O4	323.13	-	Phenylpropanoids and polyketides	-
Ureidoisobutyric acid	metab_30485	C5H10N2O3	1.44312	1.44308	1.42141	1.76e-09	4e-08	1.134	1.1579	1.1307	1.1828	1.2675	1.1881	1.6544	1.6299	1.6627	1.672	1.7036	1.715	-	96.1	-	5.5885	2905-86-4	-	3M-H	Organic carbonic acids and derivatives	neg_11474	-	-	-	HMDB0002031	Ureas	neg	C5H10N2O3	437.204	-	Organic acids and derivatives	C05100
Sucrose 1',4'-(4,4'-dihydroxy-3,3'-dimethoxy-b-truxinate)	metab_30482	C32H38O17	1.29259	1.29402	1.41446	0.0002474	0.0006462	1.1195	1.0025	1.0236	1.1415	1.0962	1.1719	1.7612	1.6717	1.3878	1.2536	1.6042	1.5975	-	98.1	-	5.5885	-	-	M-H	Stilbenes	neg_11471	-	-	-	HMDB0036978	Stilbene glycosides	neg	C32H38O17	693.201	-	Phenylpropanoids and polyketides	-
Osmaronin	metab_17510	C11H17NO6	1.54301	1.5429	1.41285	6.89e-07	5.86e-06	1.1241	1.2779	1.1333	1.002	1.1269	1.1499	1.5729	1.6212	1.5631	1.5396	1.6958	1.6371	-	66.4	-	4.01548	160551-60-0	-	M+CH3OH+H	Fatty Acyls	pos_17528	-	-	-	HMDB0032769	Fatty acyl glycosides	pos	C11H17NO6	292.138	-	Lipids and lipid-like molecules	-
(1R,2R,3S,1'R)-Nepetalinic acid	metab_22919	C10H16O4	1.63292	1.633	1.41119	6.39e-06	2.7e-05	1.6569	1.6206	1.5886	1.5721	1.6737	1.6492	2.5352	2.4825	2.0726	2.1238	2.3151	2.2451	-	66.8	-	4.76188	32603-11-5	-	M-H, M+Na-2H	Prenol lipids	neg_3875	-	-	-	HMDB0034971	Monoterpenoids	neg	C10H16O4	199.098	-	Lipids and lipid-like molecules	-
Benzoyl glucuronide (Benzoic acid)	metab_23742	C13H14O8	2.10468	2.10441	1.4089	4.92e-11	3.2e-09	2.4959	2.525	2.5465	2.5494	2.6293	2.6299	3.6434	3.6497	3.5242	3.5247	3.6709	3.6544	-	77.4	-	2.75733	19237-53-7	-	M+Cl, M+FA-H	Organooxygen compounds	neg_4698	-	-	-	HMDB0010324	Carbohydrates and carbohydrate conjugates	neg	C13H14O8	343.068	-	Organic oxygen compounds	-
Uridine	metab_20040	C9H12N2O6	1.57282	1.57172	1.40637	2.08e-06	1.05e-05	1.423	1.6459	1.4886	1.4449	1.5889	1.4446	2.0908	2.3506	2.0574	1.9794	2.1187	2.1081	-	52.8	map00240;map01100;map02010	1.00245	58-96-8	Pyrimidine metabolism; Metabolic pathways; ABC transporters	M+Cl, M+K-2H	Pyrimidine nucleosides	neg_996	Nucleotide metabolism;Global and overview maps;Membrane transport	Metabolism;Metabolism;Environmental Information Processing	Nucleic acids	HMDB0000296	Not Available	neg	C9H12N2O6	279.038	Nucleosides	Nucleosides, nucleotides, and analogues	C00299
Acetyldeoxynivalenol	metab_17981	C17H22O7	1.73808	1.73791	1.4025	2.37e-09	7.55e-08	1.3872	1.4413	1.5433	1.4073	1.461	1.4078	1.9909	1.9959	2.0029	1.9864	2.0507	2.0969	-	55.5	-	3.18485	50722-38-8	-	M+NH4	Prenol lipids	pos_17999	-	-	-	HMDB0036137	Sesquiterpenoids	pos	C17H22O7	356.17	-	Lipids and lipid-like molecules	-
7-Hydroxy-D4-neuroprostane	metab_9889	C22H32O5	1.83141	1.83214	1.40169	1.12e-06	8.7e-06	1.7675	1.7102	1.6253	1.703	1.634	1.477	2.1766	2.1632	2.4233	2.4388	2.3525	2.3501	-	64.9	-	6.32717	-	-	M+NH4	Fatty Acyls	pos_9892	-	-	-	HMDB0012855	Fatty acids and conjugates	pos	C22H32O5	394.259	-	Lipids and lipid-like molecules	-
4-hydroxy Nonenal Glutathione	metab_24870	C19H33N3O8S	1.51649	1.5153	1.3954	1.23e-08	1.71e-07	1.3633	1.3838	1.4491	1.341	1.3528	1.4538	2.0242	2.0016	1.9609	1.8896	1.8723	1.896	59.9	-	-	3.79145	-	-	M-H	-	neg_5829	-	-	-	-	-	neg	C19H33N3O8S	462.193	-	-	-
N-(1-Deoxy-1-fructosyl)histidine	metab_18005	C12H19N3O7	1.70529	1.70513	1.39396	1.79e-08	3.35e-07	1.4445	1.3619	1.4024	1.4232	1.3897	1.5211	1.9549	2.0261	2.0817	2.0041	1.9418	1.9014	-	62.8	-	3.1562	25020-13-7	-	M+NH4	Prenol lipids	pos_18023	-	-	-	HMDB0037839	Sesquiterpenoids	pos	C12H19N3O7	335.159	-	Lipids and lipid-like molecules	-
2-(3-Hydroxyphenyl)ethanol 1'-glucoside	metab_8574	C14H20O7	1.71192	1.7116	1.39308	1.47e-12	4.38e-10	1.4155	1.3855	1.4433	1.4382	1.3841	1.4385	1.9825	1.9977	1.973	1.9429	1.9776	1.9699	-	78	-	3.49167	-	-	M+H-H2O, M+CH3OH+H	Organooxygen compounds	pos_8575	-	-	-	HMDB0038332	Carbohydrates and carbohydrate conjugates	pos	C14H20O7	283.117	-	Organic oxygen compounds	-
3-p-Coumaroyl-1,5-quinolactone	metab_4025	C16H16O7	1.73346	1.73276	1.39203	4.69e-07	4.3e-06	1.5663	1.3858	1.4698	1.5141	1.5551	1.5392	2.1713	2.1757	1.9387	1.9786	2.1623	2.1443	-	68.1	-	5.32507	-	-	M+H-H2O, 2M+Na	Cinnamic acids and derivatives	pos_4026	-	-	-	HMDB0029292	Hydroxycinnamic acids and derivatives	pos	C16H16O7	303.086	-	Phenylpropanoids and polyketides	-
Niazirin	metab_18164	C14H17NO5	2.01519	2.0159	1.38931	1.38e-05	7.11e-05	2.3577	2.43	2.0231	2.0895	1.933	1.9608	2.8051	2.8315	3.1321	3.159	2.9287	2.916	-	67.8	-	2.95653	122001-32-5	-	M+ACN+H	Organooxygen compounds	pos_18182	-	-	-	HMDB0032807	Carbohydrates and carbohydrate conjugates	pos	C14H17NO5	321.144	-	Organic oxygen compounds	-
Elatoside G	metab_28990	C36H56O11	1.44129	1.44108	1.38377	0.0001834	0.0004952	1.4756	1.6192	1.1103	1.5671	1.7151	1.2396	2.0621	2.0143	2.0179	2.0498	1.9556	1.9733	-	58.2	-	9.1243	171828-77-6	-	M-H2O-H	Pyridines and derivatives	neg_9973	-	-	-	HMDB0041347	Not Available	neg	C36H56O11	645.368	-	Organoheterocyclic compounds	-
Mabiogenin 3-[rhamnosyl-(1->6)-glucoside]	metab_25409	C42H68O14	1.33435	1.33409	1.3832	1.03e-06	5.76e-06	1.0356	1.1913	1.265	1.13	1.1418	1.0971	1.6119	1.5496	1.5419	1.4874	1.6531	1.6426	-	56.2	-	4.93738	-	-	M+FA-H	Steroids and steroid derivatives	neg_6369	-	-	-	HMDB0040943	Steroidal glycosides	neg	C42H68O14	841.465	-	Lipids and lipid-like molecules	-
Jasmolone glucoside	metab_30795	C17H26O7	1.43708	1.43667	1.38282	1.21e-06	6.61e-06	1.4479	1.4373	1.2359	1.3624	1.2205	1.2602	1.7655	1.8129	1.9193	1.9124	1.7995	1.8017	-	53.3	-	5.0002	-	-	2M+FA-H	Organooxygen compounds	neg_11785	-	-	-	HMDB0032870	Carbohydrates and carbohydrate conjugates	neg	C17H26O7	729.338	-	Organic oxygen compounds	-
Stearic Acid ethyl ester	metab_22335	C20H40O2	1.34517	1.34364	1.38215	4.76e-07	3.05e-06	1.1509	1.1259	1.1781	1.1466	1.1545	1.1689	1.6944	1.6147	1.7037	1.5656	1.5183	1.4745	50.4	-	-	10.6257	-	-	M-H, M+FA-H	-	neg_3291	-	-	-	-	-	neg	C20H40O2	311.296	-	-	-
7'-Carboxy-gamma-tocotrienol	metab_26240	C20H28O4	1.63445	1.63432	1.38064	2.45e-10	1.02e-08	1.6325	1.6466	1.6484	1.6792	1.6971	1.6717	2.2397	2.2528	2.2713	2.2867	2.3366	2.3913	-	61.5	-	7.71055	1221262-26-5	-	M+FA-H	Benzopyrans	neg_7202	-	-	-	HMDB0012851	1-benzopyrans	neg	C20H28O4	377.195	-	Organoheterocyclic compounds	-
Ginsenoside Rg5	metab_26031	C42H70O12	1.23619	1.23651	1.3802	0.0002035	0.0005421	1.0492	1.0062	1.0986	0.8656	1.2165	1.2505	1.5332	1.6353	1.4225	1.3394	1.4587	1.5656	-	77.8	-	6.90577	74964-14-0	-	M+FA-H	Prenol lipids	neg_6993	-	-	-	HMDB0031830	Triterpenoids	neg	C42H70O12	811.492	-	Lipids and lipid-like molecules	-
N-Acetylglutamic acid	metab_18514	C7H11NO5	1.52968	1.52945	1.37847	6.39e-09	1.55e-07	1.1373	1.2391	1.2477	1.1845	1.1629	1.1612	1.7057	1.6356	1.6527	1.5748	1.6298	1.6337	-	77.7	map01100;map01210;map00220;map01110;map01230	1.50862	1188-37-0	Metabolic pathways; 2-Oxocarboxylic acid metabolism; Arginine biosynthesis; Biosynthesis of secondary metabolites; Biosynthesis of amino acids	M+H-2H2O	Carboxylic acids and derivatives	pos_18532	Global and overview maps;Global and overview maps;Amino acid metabolism;Global and overview maps;Global and overview maps	Metabolism;Metabolism;Metabolism;Metabolism;Metabolism	-	HMDB0001138	Amino acids, peptides, and analogues	pos	C7H11NO5	154.049	-	Organic acids and derivatives	C00624
(-)-Medicarpin	metab_16558	C16H14O4	1.75632	1.75612	1.37685	2.23e-05	0.0001073	1.4738	1.429	1.7728	1.7798	1.8256	1.8309	2.2605	2.303	2.2249	2.2408	2.4559	2.4354	75	-	map00943;map01110	5.74303	-	Isoflavonoid biosynthesis; Biosynthesis of secondary metabolites	M+H	-	pos_16576	Biosynthesis of other secondary metabolites;Global and overview maps	Metabolism;Metabolism	-	LMPK12070028	-	pos	C16H14O4	271.096	-	-	C10503
Mascaroside	metab_19789	C26H36O11	2.00184	2.00145	1.37284	1.81e-10	8.02e-09	2.5546	2.5101	2.527	2.4902	2.6026	2.6052	3.5387	3.5608	3.3877	3.4166	3.5215	3.5649	-	50.4	-	4.62773	55465-97-9	-	M-H, M+Na-2H, M-H2O-H	Naphthofurans	neg_745	-	-	-	HMDB0035603	Not Available	neg	C26H36O11	545.17	-	Organoheterocyclic compounds	C09132
5a,6a-Epoxy-7E-megastigmene-3a,9e-diol 3-glucoside	metab_30453	C19H32O8	1.29791	1.29748	1.36727	2.16e-08	2.61e-07	1.1137	1.1194	1.0925	1.0789	1.0894	1.1069	1.4961	1.4085	1.6001	1.5098	1.5016	1.5092	-	65.8	-	5.659	189351-14-2	-	M+FA-H	Organooxygen compounds	neg_11442	-	-	-	HMDB0031676	Carbohydrates and carbohydrate conjugates	neg	C19H32O8	433.208	-	Organic oxygen compounds	-
(-)-Matairesinol 4'-[apiosyl-(1->2)-glucoside]	metab_29927	C31H40O15	1.48105	1.48068	1.36456	7.68e-07	4.53e-06	1.4547	1.4257	1.5843	1.4882	1.4105	1.4717	2.04	2.1105	1.9405	1.8313	2.0784	2.0603	-	64.1	-	6.90577	211115-82-1	-	M-H	Lignan glycosides	neg_10914	-	-	-	HMDB0032830	Not Available	neg	C31H40O15	651.228	-	Lignans, neolignans and related compounds	-
Deacetylnomilin	metab_30044	C26H32O8	1.41634	1.41733	1.36377	5.38e-06	2.33e-05	1.3606	1.2851	1.3361	1.3484	1.4677	1.4794	1.9789	1.9564	1.7333	1.7292	1.9596	1.9361	-	72.4	-	6.55978	3264-90-2	-	M-H2O-H	Prenol lipids	neg_11031	-	-	-	HMDB0035684	Triterpenoids	neg	C26H32O8	453.193	-	Lipids and lipid-like molecules	-
(S)-Nerolidol 3-O-[a-L-rhamnopyranosyl-(1->2)-b-D-glucopyranoside]	metab_29955	C27H46O10	1.45428	1.45295	1.3587	5.08e-08	5.04e-07	1.4971	1.4705	1.4629	1.3807	1.3362	1.3682	2.0038	1.9877	1.9303	1.8748	1.8874	1.8841	-	70.5	-	6.82693	130466-30-7	-	M+FA-H	Fatty Acyls	neg_10942	-	-	-	HMDB0040844	Fatty acyl glycosides	neg	C27H46O10	575.31	-	Lipids and lipid-like molecules	-
Gibberellin A38 glucosyl ester	metab_25036	C26H36O11	1.32032	1.31983	1.35751	4.43e-10	1.58e-08	1.1148	1.1824	1.1959	1.1903	1.1227	1.142	1.5698	1.5312	1.5728	1.5834	1.5691	1.6046	-	79.6	-	4.15992	36702-73-5	-	M+Na-2H	Prenol lipids	neg_5995	-	-	-	HMDB0036903	Terpene glycosides	neg	C26H36O11	545.205	-	Lipids and lipid-like molecules	-
L-Histidine	metab_18842	C6H9N3O2	1.81782	1.81713	1.35392	1.32e-08	2.66e-07	1.8402	1.843	1.7951	1.712	1.7676	1.8223	2.5351	2.5352	2.3784	2.3944	2.3691	2.3878	86	-	map01100;map01110;map00340;map02010;map01230;map00970;map00410	0.542517	71-00-1	Metabolic pathways; Biosynthesis of secondary metabolites; Histidine metabolism; ABC transporters; Biosynthesis of amino acids; Aminoacyl-tRNA biosynthesis; beta-Alanine metabolism	M+H	Carboxylic acids and derivatives	pos_18860	Global and overview maps;Global and overview maps;Amino acid metabolism;Membrane transport;Global and overview maps;Translation;Metabolism of other amino acids	Metabolism;Metabolism;Metabolism;Environmental Information Processing;Metabolism;Genetic Information Processing;Metabolism	Peptides	HMDB0000177	Amino acids, peptides, and analogues	pos	C6H9N3O2	156.076	Amino acids	Organic acids and derivatives	C00135
(R)-(-)-Mellein	metab_9583	C10H10O3	1.80087	1.80067	1.35385	1.25e-09	4.81e-08	1.7038	1.8346	1.7628	1.7494	1.7711	1.7088	2.3832	2.4368	2.3674	2.3952	2.3968	2.2768	75.8	-	-	4.93975	-	-	M+H	-	pos_9585	-	-	-	-	-	pos	C10H10O3	179.07	-	-	-
Hovenine A	metab_29318	C27H42N4O4	1.42074	1.41987	1.35294	1.2e-05	4.59e-05	1.4718	1.4652	1.3938	1.3704	1.5459	1.4204	2.1005	2.1402	1.8908	1.7689	1.8643	1.9644	-	60.2	-	8.50383	52309-78-1	-	M-H	Carboxylic acids and derivatives	neg_10302	-	-	-	HMDB0030200	Amino acids, peptides, and analogues	neg	C27H42N4O4	485.313	-	Organic acids and derivatives	-
Protoporphyrinogen IX	metab_29950	C34H40N4O4	1.17094	1.17231	1.34956	0.001153	0.002554	0.8048	0.9579	1.2578	1.1693	1.1964	1.3918	1.4972	1.5357	1.5253	1.4822	1.5761	1.531	-	93.8	map01100;map01110;map00860	6.84627	7412-77-3	Metabolic pathways; Biosynthesis of secondary metabolites; Porphyrin and chlorophyll metabolism	M+K-2H	Tetrapyrroles and derivatives	neg_10937	Global and overview maps;Global and overview maps;Metabolism of cofactors and vitamins	Metabolism;Metabolism;Metabolism	-	HMDB0001097	Porphyrins	neg	C34H40N4O4	605.259	-	Organoheterocyclic compounds	C01079
2,5-Dimethyl-4-(1-pyrrolidinyl)-3(2H)-furanone	metab_24752	C10H15NO2	1.63029	1.62981	1.34598	1.42e-11	1.52e-09	1.8787	1.7901	1.778	1.7865	1.8368	1.8401	2.4395	2.4472	2.4506	2.4058	2.4595	2.4765	-	56.9	-	3.45513	80873-59-2	-	M+FA-H	Dihydrofurans	neg_5711	-	-	-	HMDB0039784	Furanones	neg	C10H15NO2	226.109	-	Organoheterocyclic compounds	-
1-O-Caffeoylglucose	metab_18469	C15H18O9	1.58355	1.58371	1.34552	5.4e-09	1.39e-07	1.4188	1.4089	1.3673	1.3725	1.4122	1.3876	1.8441	1.8609	1.9312	1.9657	1.8604	1.7979	-	69.4	-	2.47507	14364-08-0	-	M+H-H2O	Carbohydrates and carbohydrate conjugates	pos_18487	-	-	-	HMDB0036937	Monosaccharides	pos	C15H18O9	325.092	-	Organooxygen compounds	C10433
4',5,6,7,8-Pentahydroxy-3'-methoxyflavone	metab_26412	C16H12O8	1.31266	1.31319	1.34314	2.8e-05	9.47e-05	1.3042	1.2765	1.4262	1.3336	1.1791	1.2273	1.6466	1.5261	1.7839	1.7869	1.8487	1.8107	-	68.5	-	8.37917	181020-34-8	-	M+FA-H	Flavonoids	neg_7374	-	-	-	HMDB0033648	O-methylated flavonoids	neg	C16H12O8	377.049	-	Phenylpropanoids and polyketides	-
Phenylalanyl-Lysine	metab_17363	C15H23N3O3	1.46117	1.461	1.33877	0.0001302	0.0004931	1.1624	1.1098	1.3415	1.4522	1.4727	1.5564	1.8069	1.834	1.7635	1.7431	1.8071	1.8811	-	66	-	4.26547	-	-	M+K	Carboxylic acids and derivatives	pos_17381	-	-	-	HMDB0029000	Amino acids, peptides, and analogues	pos	C15H23N3O3	332.139	-	Organic acids and derivatives	-
Erythroskyrin	metab_26634	C26H33NO6	1.11172	1.11037	1.33869	0.0002267	0.0005984	1.0092	0.9954	1.1762	1.0612	0.8017	0.8591	1.3689	1.2811	1.3548	1.239	1.2993	1.3591	-	68.4	-	9.04647	4987-27-3	-	M+K-2H	Furofurans	neg_7599	-	-	-	HMDB0030464	Not Available	neg	C26H33NO6	492.181	-	Organoheterocyclic compounds	-
3,4,5-trihydroxy-6-[2-(3-oxoprop-1-en-1-yl)phenoxy]oxane-2-carboxylic acid	metab_24854	C15H16O8	1.55117	1.55028	1.33275	3.98e-10	1.46e-08	1.6879	1.6805	1.719	1.7401	1.6927	1.7748	2.2538	2.2585	2.354	2.3298	2.2374	2.2861	-	52.9	-	3.75012	-	-	M+FA-H	Organooxygen compounds	neg_5813	-	-	-	HMDB0134044	Carbohydrates and carbohydrate conjugates	neg	C15H16O8	369.083	-	Organic oxygen compounds	-
Xi-7-Hydroxyhexadecanedioic acid	metab_31089	C16H30O5	1.36301	1.3611	1.33217	3.48e-05	0.0001139	1.3611	1.548	1.6082	1.3727	1.4732	1.2509	1.8805	1.8249	1.9508	2.0995	1.8593	1.8656	-	83.4	-	4.52507	-	-	M+Na-2H	Fatty Acyls	neg_12079	-	-	-	HMDB0037830	Fatty acids and conjugates	neg	C16H30O5	323.186	-	Lipids and lipid-like molecules	-
Indoleacetaldehyde	metab_17207	C10H9NO	1.72532	1.72513	1.3293	3.19e-09	9.25e-08	1.6488	1.7019	1.7644	1.8087	1.724	1.755	2.2787	2.3231	2.2511	2.2888	2.2999	2.3886	59	-	map01100;map00380	4.51012	2591-98-2	Metabolic pathways; Tryptophan metabolism	M+H	Indoles and derivatives	pos_17225	Global and overview maps;Amino acid metabolism	Metabolism;Metabolism	-	HMDB0001190	Indoles	pos	C10H9NO	160.075	-	Organoheterocyclic compounds	C00637
()-(E)-13-Hydroxy-10-oxo-11-octadecenoic acid	metab_29854	C18H32O4	1.67617	1.67536	1.32837	6.11e-13	3.11e-10	2.0131	1.9874	2.0217	2.0082	2.024	2.0413	2.6391	2.662	2.6938	2.7167	2.6547	2.7031	-	61.2	-	7.10353	28979-44-4	-	M+FA-H	Fatty Acyls	neg_10841	-	-	-	HMDB0040900	Lineolic acids and derivatives	neg	C18H32O4	357.228	-	Lipids and lipid-like molecules	-
Sulfamethoxazole N1-glucuronide	metab_17248	C16H19N3O9S	1.81045	1.81047	1.32354	1.7e-09	5.86e-08	2.0024	1.9605	1.8615	1.9509	1.9201	1.95	2.6163	2.5276	2.5277	2.5048	2.6532	2.5849	-	67.1	-	4.44745	-	-	M+CH3OH+H	Organonitrogen compounds	pos_17266	-	-	-	HMDB0013855	Nitrogen mustard compounds	pos	C16H19N3O9S	462.122	-	Organic nitrogen compounds	-
(1(10)E,4a,5E)-1(10),5-Germacradiene-12-acetoxy-4,11-diol	metab_25244	C17H28O4	1.56226	1.56098	1.32073	6.64e-11	3.95e-09	1.7995	1.7855	1.8682	1.7581	1.7987	1.7832	2.3412	2.3624	2.416	2.4074	2.3401	2.3889	-	55.3	-	4.54507	143305-08-2	-	M+FA-H	Prenol lipids	neg_6204	-	-	-	HMDB0038798	Sesquiterpenoids	neg	C17H28O4	341.197	-	Lipids and lipid-like molecules	-
(8alpha,10beta,11beta)-3-Hydroxy-4,15-dinor-1(5)-xanthen-12,8-olide	metab_15459	C13H20O3	1.5078	1.50816	1.31317	9.49e-10	3.89e-08	1.4103	1.4083	1.3399	1.3856	1.4464	1.3441	1.8176	1.7775	1.8557	1.8387	1.8264	1.8306	-	68.8	-	7.44727	342372-61-6	-	M+CH3OH+H	Lactones	pos_15475	-	-	-	HMDB0037244	Gamma butyrolactones	pos	C13H20O3	257.174	-	Organoheterocyclic compounds	-
2,3-Dimethyl-2-cyclohexen-1-one	metab_30430	C8H12O	1.42122	1.42103	1.31294	3e-08	3.35e-07	1.5122	1.6109	1.4948	1.6266	1.5834	1.4906	2.0983	1.9877	2.0366	2.0718	2.0617	1.9752	-	70.7	-	5.70033	1122-20-9	-	M+FA-H	Organooxygen compounds	neg_11419	-	-	-	HMDB0031414	Carbonyl compounds	neg	C8H12O	169.087	-	Organic oxygen compounds	-
3,4-DHPEA-EA	metab_17103	C19H22O8	1.37666	1.37722	1.31291	6.28e-06	3.65e-05	1.2313	1.3288	1.0745	1.3071	1.2327	1.1703	1.6326	1.6144	1.6924	1.5949	1.5887	1.5184	-	52.6	-	4.68293	-	-	M+Na	Prenol lipids	pos_17121	-	-	-	HMDB0029304	Monoterpenoids	pos	C19H22O8	401.122	-	Lipids and lipid-like molecules	-
3,4,5-trihydroxy-6-[4-(3-hydroxybutyl)-2-methoxyphenoxy]oxane-2-carboxylic acid	metab_31586	C17H24O9	1.27724	1.27756	1.31118	3.24e-07	2.22e-06	1.2367	1.277	1.2392	1.3699	1.2862	1.2671	1.707	1.5733	1.651	1.7692	1.7025	1.6586	-	59.2	-	3.98643	-	-	M-H	Organic sulfuric acids and derivatives	neg_12577	-	-	-	HMDB0135716	Arylsulfates	neg	C17H24O9	371.135	-	Organic acids and derivatives	-
Prostaglandin F3a	metab_16624	C20H32O5	1.84739	1.84767	1.30868	1.61e-10	1.07e-08	2.1265	2.1343	2.0858	2.0804	2.1199	2.1074	2.6814	2.6945	2.782	2.7999	2.7906	2.8137	-	52.6	-	5.54622	745-64-2	-	M+CH3OH+H	Fatty Acyls	pos_16642	-	-	Lipids	HMDB0002122	Eicosanoids	pos	C20H32O5	385.258	Eicosanoids	Lipids and lipid-like molecules	C06476
Vanilloylglycine	metab_24561	C10H11NO5	1.36584	1.36652	1.30784	9.38e-06	3.74e-05	1.3774	1.5783	1.4662	1.6123	1.5098	1.633	2.0103	1.8689	2.0651	2.0933	2.0839	1.8816	-	67.3	-	2.93803	-	-	M-H2O-H	Benzene and substituted derivatives	neg_5520	-	-	-	HMDB0060026	Benzoic acids and derivatives	neg	C10H11NO5	206.045	-	Benzenoids	-
Estriol	metab_15941	C18H24O3	1.31002	1.30985	1.30671	6.43e-05	0.0002651	1.2918	1.0889	1.0251	1.2318	1.0908	1.3332	1.4929	1.6013	1.5892	1.5077	1.546	1.4891	-	89.2	map01100	6.65132	50-27-1	Metabolic pathways	M+H-H2O	Steroids and steroid derivatives	pos_15958	Global and overview maps	Metabolism	Steroids;Hormones and transmitters	HMDB0000153	Estrane steroids	pos	C18H24O3	271.169	18-Carbon atoms;Steroid hormones	Lipids and lipid-like molecules	C05141
()7-epi Jasmonic Acid	metab_15532	C12H18O3	1.63636	1.63653	1.30471	2.9e-08	4.87e-07	1.7493	1.7324	1.6533	1.7196	1.6862	1.6596	2.1672	2.1848	2.2231	2.1377	2.3405	2.2551	52.8	-	-	7.29862	-	-	M+H	-	pos_15548	-	-	-	-	-	pos	C12H18O3	211.132	-	-	-
Bicyclo-PGE2	metab_9625	C20H30O4	1.54722	1.54832	1.30132	5.7e-05	0.0002391	1.6614	1.6693	1.7327	1.6806	1.6495	1.601	1.9807	1.9323	2.3431	2.3659	2.1807	2.2081	-	86.3	-	5.17573	-	-	M+ACN+H	Fatty Acyls	pos_9627	-	-	-	HMDB0060054;LMFA03010034	Eicosanoids	pos	C20H30O4	376.247	-	Lipids and lipid-like molecules	-
Pectenotoxin 2	metab_30957	C47H70O14	1.38511	1.38522	1.30117	1.55e-07	1.21e-06	1.5009	1.487	1.5452	1.5787	1.5765	1.5729	2.0283	2.0419	1.9604	1.8781	2.0374	2.1061	-	71.2	-	4.71988	97564-91-5	-	M-H	Macrolides and analogues	neg_11947	-	-	-	HMDB0033491	Pectenotoxins and derivatives	neg	C47H70O14	857.462	-	Phenylpropanoids and polyketides	C20012
PA(14:1(9Z)/20:3(8Z,11Z,14Z))	metab_5632	C37H65O8P	1.876	1.87562	1.30009	9.03e-09	1.98e-07	2.3386	2.1637	2.3463	2.3126	2.2173	2.1578	2.8883	2.9367	2.9214	2.9269	2.9172	3.0101	52.1	-	-	9.20267	-	-	M+H-2H2O, M+H	Glycerophospholipids	pos_5633	-	-	-	HMDB0115507;LMGP10010128	Glycerophosphates	pos	C37H65O8P	669.418	-	Lipids and lipid-like molecules	-
Gingerglycolipid B	metab_19571	C33H58O14	1.47336	1.4715	1.29915	1.4e-07	1.12e-06	1.7475	1.6943	1.7924	1.8181	1.7485	1.7305	2.2439	2.3091	2.4163	2.3286	2.2023	2.1792	-	99.1	-	10.5384	88168-90-5	-	M-H, M+FA-H, M-H2O-H	Glycerolipids	neg_527	-	-	-	HMDB0041094	Glycosylglycerols	neg	C33H58O14	723.385	-	Lipids and lipid-like molecules	-
1alpha,24-Dihydroxy-22-ene-24-cyclopropylvitamin D3	metab_330	C30H46O3	2.28324	2.28279	1.29646	1.2e-08	2.49e-07	3.4262	3.3982	3.3073	3.3633	3.4527	3.3948	4.5259	4.462	4.2198	4.2189	4.4744	4.4678	52.5	-	-	8.1949	-	-	M+H, M+ACN+Na, M+Na, M+H-H2O	-	pos_331	-	-	-	LMST03020638	-	pos	C30H46O3	455.352	-	-	-
3b,6a-Dihydroxy-alpha-ionol 9-[apiosyl-(1->6)-glucoside]	metab_31601	C24H40O12	1.32867	1.32753	1.29499	2.11e-06	1.06e-05	1.5219	1.5909	1.3973	1.4533	1.4816	1.422	1.8433	1.9098	1.9871	2.0365	1.814	1.8933	-	63.9	-	3.9671	177261-72-2	-	M+Na-2H	Fatty Acyls	neg_12592	-	-	-	HMDB0041577	Fatty acyl glycosides	neg	C24H40O12	541.231	-	Lipids and lipid-like molecules	-
L-Tryptophan	metab_32586	C11H12N2O2	1.76063	1.75995	1.29426	1.76e-09	4e-08	2.41	2.4132	2.6005	2.5967	2.5157	2.5143	3.2607	3.2738	3.2111	3.2096	3.2691	3.2531	74.8	-	map01100;map01110;map00260;map01210;map00998;map01230;map00966;map00901;map00970;map00400;map00380	2.77767	73-22-3	Metabolic pathways; Biosynthesis of secondary metabolites; Glycine, serine and threonine metabolism; 2-Oxocarboxylic acid metabolism; Biosynthesis of various secondary metabolites - part 2; Biosynthesis of amino acids; Glucosinolate biosynthesis; Indole alkaloid biosynthesis; Aminoacyl-tRNA biosynthesis; Phenylalanine, tyrosine and tryptophan biosynthesis; Tryptophan metabolism	M-H	Indoles and derivatives	neg_13578	Global and overview maps;Global and overview maps;Amino acid metabolism;Global and overview maps;Biosynthesis of other secondary metabolites;Global and overview maps;Biosynthesis of other secondary metabolites;Biosynthesis of other secondary metabolites;Translation;Amino acid metabolism;Amino acid metabolism	Metabolism;Metabolism;Metabolism;Metabolism;Metabolism;Metabolism;Metabolism;Metabolism;Genetic Information Processing;Metabolism;Metabolism	Peptides	HMDB0000929	Indolyl carboxylic acids and derivatives	neg	C11H12N2O2	203.083	Amino acids	Organoheterocyclic compounds	C00078
Italipyrone	metab_19880	C22H24O7	1.19263	1.19177	1.2942	0.001643	0.003519	1.3141	1.5936	1.7048	1.3	1.186	1.3864	1.9722	1.8803	1.6747	1.6673	1.8185	1.9687	-	58.6	-	5.44118	75680-21-6	-	M-H, 2M+FA-H, M-H2O-H	Benzene and substituted derivatives	neg_836	-	-	-	HMDB0041307	Acetophenones	neg	C22H24O7	399.145	-	Benzenoids	-
Acrimarine H	metab_32646	C30H27NO7	1.25598	1.25506	1.28917	1.53e-07	1.2e-06	1.323	1.2238	1.4156	1.3187	1.3468	1.2981	1.761	1.6966	1.7168	1.6466	1.702	1.6939	-	95.7	-	2.63935	132185-44-5	-	M+FA-H	Quinolines and derivatives	neg_13638	-	-	-	HMDB0038599	Benzoquinolines	neg	C30H27NO7	558.172	-	Organoheterocyclic compounds	-
Sulfolithocholylglycine	metab_21454	C26H43NO7S	1.30499	1.30357	1.28657	1.52e-05	5.59e-05	1.5826	1.4931	1.5197	1.5114	1.4973	1.4178	2.093	2.0897	1.8423	1.8438	1.8227	1.9213	-	51.4	-	6.91577	15324-64-8	-	M+Na-2H, M+Cl	Steroids and steroid derivatives	neg_2410	-	-	-	HMDB0002639	Bile acids, alcohols and derivatives	neg	C26H43NO7S	548.252	-	Lipids and lipid-like molecules	C11301
Eremopetasidione	metab_9586	C14H20O3	1.35691	1.35694	1.28324	2.27e-07	2.42e-06	1.3002	1.3423	1.3066	1.272	1.2161	1.1914	1.582	1.6002	1.6244	1.6461	1.7046	1.6314	-	72	-	4.94625	163135-94-2	-	M+H	Prenol lipids	pos_9588	-	-	-	HMDB0040778	Sesquiterpenoids	pos	C14H20O3	237.148	-	Lipids and lipid-like molecules	-
Indacaterol-8-O-glucuronide	metab_29914	C30H36N2O9	1.13624	1.13752	1.28171	0.001991	0.004184	1.0741	1.092	1.4905	1.5285	1.4759	1.4738	1.6639	1.6892	1.72	1.6853	1.8317	1.8402	-	64.1	-	6.9451	-	-	M+K-2H	Organooxygen compounds	neg_10901	-	-	-	HMDB0061152	Carbohydrates and carbohydrate conjugates	neg	C30H36N2O9	605.186	-	Organic oxygen compounds	-
3,4,5-trihydroxy-6-{[2-(4-hydroxyphenyl)propanoyl]oxy}oxane-2-carboxylic acid	metab_23414	C15H18O9	1.46894	1.46869	1.27651	3.07e-08	3.41e-07	1.8472	1.9038	1.8539	1.8484	1.8925	1.9188	2.3269	2.2845	2.4919	2.4518	2.4146	2.4061	-	81.3	-	3.2898	-	-	M+Cl, M+FA-H	Organooxygen compounds	neg_4370	-	-	-	HMDB0130015	Carbohydrates and carbohydrate conjugates	neg	C15H18O9	387.094	-	Organic oxygen compounds	-
2-Phenylaminoadenosine	metab_3538	C16H18N6O4	1.69758	1.69751	1.27368	7.65e-11	6.34e-09	1.9523	1.9598	2.0375	2.0089	2.0151	2.0636	2.5221	2.5405	2.5653	2.5605	2.5669	2.5773	-	64.3	-	4.11647	53296-10-9	-	M+H-H2O, M+H	Purine nucleosides	pos_3539	-	-	-	HMDB0001069	Not Available	pos	C16H18N6O4	341.138	-	Nucleosides, nucleotides, and analogues	-
FAHFA(22:6(4Z,7Z,10Z,13Z,16Z,19Z)/14-O-22:6(4Z,7Z,10Z,13Z,16Z,19Z))	metab_26642	C44H62O4	1.17089	1.16896	1.27293	9.66e-05	0.0002803	1.1391	1.4009	1.4855	1.3635	1.313	1.2105	1.7696	1.7033	1.6911	1.6696	1.5766	1.6661	-	52.3	-	9.0568	-	-	M+FA-H	Fatty Acyls	neg_7607	-	-	-	HMDB0112171	Fatty acids and conjugates	neg	C44H62O4	699.462	-	Lipids and lipid-like molecules	-
Blepharin	metab_4081	C14H17NO8	1.55521	1.55392	1.27161	5.6e-06	3.32e-05	1.7942	1.7285	1.8347	1.7702	1.7978	1.8354	2.4138	2.4638	2.1532	2.1551	2.241	2.2536	-	50.6	-	5.44323	27625-86-1	-	M+ACN+H, 2M+NH4	Organooxygen compounds	pos_4082	-	-	-	HMDB0029344	Carbohydrates and carbohydrate conjugates	pos	C14H17NO8	369.132	-	Organic oxygen compounds	-
Apigenin 7-O-(6''-O-acetylglucoside)	metab_29434	C23H22O11	1.46894	1.46914	1.27112	1.26e-07	1.03e-06	1.9516	1.9978	1.8611	1.868	2.0173	1.8806	2.4192	2.4272	2.4189	2.3717	2.5387	2.5364	-	87.8	-	8.18768	72741-92-5	-	M-H2O-H	Flavonoids	neg_10418	-	-	-	HMDB0037342	Flavonoid glycosides	neg	C23H22O11	455.099	-	Phenylpropanoids and polyketides	-
Benzenebutanoic acid	metab_10186	C10H12O2	1.35259	1.35321	1.27061	6.81e-07	5.81e-06	1.3847	1.3075	1.2545	1.3662	1.3662	1.3245	1.6545	1.6091	1.7572	1.6513	1.7382	1.7592	-	60.6	-	7.36975	1821-12-1	-	M+CH3OH+H	Benzene and substituted derivatives	pos_10189	-	-	-	HMDB0000543	Not Available	pos	C10H12O2	197.116	-	Benzenoids	-
Ganolucidic acid B	metab_29386	C30H46O6	1.54804	1.54725	1.27041	8.73e-09	1.3e-07	2.1443	2.123	2.1067	2.1395	2.1176	2.0809	2.7943	2.7828	2.6269	2.6172	2.668	2.6599	-	50.1	-	8.3263	98683-75-1	-	M+FA-H	Prenol lipids	neg_10370	-	-	-	HMDB0035751	Triterpenoids	neg	C30H46O6	547.33	-	Lipids and lipid-like molecules	-
Isovitexin 2''-O-glucoside	metab_30512	C27H30O15	1.1777	1.17843	1.27037	2.41e-05	8.32e-05	1.2957	1.3192	1.2343	1.2966	1.4145	1.3158	1.7958	1.7011	1.5818	1.5116	1.7084	1.7115	-	93.1	-	5.53933	60767-80-8	-	M-H	Flavonoids	neg_11501	-	-	-	HMDB0029484;LMPK12110217	Flavonoid glycosides	neg	C27H30O15	593.147	-	Phenylpropanoids and polyketides	-
L-Leucine	metab_32861	C6H13NO2	1.3375	1.33878	1.27011	7.32e-05	0.0002199	1.8647	1.6722	1.565	1.7642	1.6174	1.9561	2.1967	2.2896	2.089	2.1065	2.2588	2.3182	-	93	map01100;map01110;map00280;map00290;map01210;map02010;map01230;map00966;map00970	1.07063	61-90-5	Metabolic pathways; Biosynthesis of secondary metabolites; Valine, leucine and isoleucine degradation; Valine, leucine and isoleucine biosynthesis; 2-Oxocarboxylic acid metabolism; ABC transporters; Biosynthesis of amino acids; Glucosinolate biosynthesis; Aminoacyl-tRNA biosynthesis	M-H	Carboxylic acids and derivatives	neg_13853	Global and overview maps;Global and overview maps;Amino acid metabolism;Amino acid metabolism;Global and overview maps;Membrane transport;Global and overview maps;Biosynthesis of other secondary metabolites;Translation	Metabolism;Metabolism;Metabolism;Metabolism;Metabolism;Environmental Information Processing;Metabolism;Metabolism;Genetic Information Processing	Peptides	HMDB0000687	Amino acids, peptides, and analogues	neg	C6H13NO2	130.087	Amino acids	Organic acids and derivatives	C00123
Kelampayoside A	metab_32580	C20H30O13	1.32825	1.32855	1.26621	1.09e-07	9.25e-07	1.5234	1.639	1.5934	1.5404	1.6183	1.7084	2.0143	2.0258	1.9887	1.9979	2.0763	2.0822	-	96.6	-	2.77767	87562-76-3	-	M+FA-H	Organooxygen compounds	neg_13572	-	-	-	HMDB0038714	Carbohydrates and carbohydrate conjugates	neg	C20H30O13	523.167	-	Organic oxygen compounds	-
Dihydroglycitein	metab_3561	C16H14O5	1.45184	1.45081	1.26575	8.74e-06	4.82e-05	1.5814	1.6363	1.5946	1.5866	1.5976	1.6197	2.1784	2.188	1.8996	1.9281	2.0008	1.9819	59.1	-	-	4.16163	-	-	M+H, M+CH3OH+H	Isoflavonoids	pos_3562	-	-	-	HMDB0041726	O-methylated isoflavonoids	pos	C16H14O5	287.091	-	Phenylpropanoids and polyketides	-
Carthamidin 6,7-diglucoside	metab_3982	C27H32O16	1.82053	1.82008	1.26508	5.63e-06	3.33e-05	2.3873	2.3734	2.4515	2.4542	2.712	2.743	3.2986	3.2971	3.1159	3.0823	3.1484	3.1846	-	54.7	-	5.2199	-	-	M+H, M+NH4	Flavonoids	pos_3983	-	-	-	HMDB0040125	Flavonoid glycosides	pos	C27H32O16	630.172	-	Phenylpropanoids and polyketides	-
DL-2-hydroxy stearic acid	metab_28670	C18H36O3	1.51397	1.51342	1.26427	3.73e-08	3.95e-07	2.0433	2.0763	2.125	2.1527	2.0669	2.0446	2.5338	2.542	2.7006	2.713	2.6518	2.6741	68	-	-	9.58443	-	-	M-H	-	neg_9642	-	-	-	LMFA02000120	-	neg	C18H36O3	299.26	-	-	-
Glutaminylhistidine	metab_22909	C11H17N5O4	1.30062	1.29972	1.26244	2.24e-08	2.68e-07	1.5218	1.4934	1.5494	1.5143	1.6273	1.5788	1.9678	1.9522	1.9508	2.0198	1.903	1.9252	-	63.9	-	4.79802	104018-08-8	-	M+Na-2H, M+FA-H	Carboxylic acids and derivatives	neg_3865	-	-	-	HMDB0028799	Amino acids, peptides, and analogues	neg	C11H17N5O4	304.104	-	Organic acids and derivatives	-
Monic acid	metab_25474	C18H30O6	1.42405	1.42379	1.26166	4.43e-08	4.52e-07	1.8698	1.8652	1.874	1.9026	1.8386	1.8378	2.2525	2.2568	2.4207	2.4221	2.3828	2.3814	-	75	-	5.11887	-	-	M-H2O-H	Fatty Acyls	neg_6434	-	-	-	HMDB0061154	Fatty acids and conjugates	neg	C18H30O6	323.186	-	Lipids and lipid-like molecules	-
Zeranol	metab_22828	C18H26O5	1.45673	1.45608	1.26147	6.81e-09	1.09e-07	1.8792	1.9239	1.9685	1.9502	1.9654	1.9455	2.3669	2.3796	2.5106	2.5079	2.4602	2.4491	-	77.5	-	6.01415	26538-44-3	-	M-H, M+Cl	Macrolides and analogues	neg_3784	-	-	-	HMDB0032702	Not Available	neg	C18H26O5	321.171	-	Phenylpropanoids and polyketides	C14752
Prostaglandin F1a	metab_21571	C20H36O5	1.18907	1.18794	1.25998	0.003178	0.006384	1.445	1.904	1.5209	1.4211	1.7686	1.8645	1.9526	2.1277	2.0932	2.2693	1.833	2.226	-	94.3	-	7.53323	745-62-0	-	M-H2O-H, M-H	Fatty Acyls	neg_2527	-	-	Lipids	HMDB0002685	Eicosanoids	neg	C20H36O5	337.239	Eicosanoids	Lipids and lipid-like molecules	C06475
Berberine	metab_20500	C20H18NO4+	1.2958	1.29504	1.25957	2.46e-09	5.04e-08	1.5558	1.571	1.508	1.482	1.561	1.5704	1.9864	1.9658	1.9353	1.9486	1.8981	1.9131	-	65.2	map00950;map01110	3.52797	2086-83-1	Isoquinoline alkaloid biosynthesis; Biosynthesis of secondary metabolites	M-H2O-H, M+Na-2H	Protoberberine alkaloids and derivatives	neg_1456	Biosynthesis of other secondary metabolites;Global and overview maps	Metabolism;Metabolism	-	HMDB0003409	Not Available	neg	C20H18NO4+	317.103	-	Alkaloids and derivatives	C00757
Kanokoside C	metab_25937	C27H42O17	1.1293	1.13059	1.2591	0.0005812	0.001382	1.2891	1.303	1.3938	1.3146	1.4449	1.4994	1.9307	1.8728	1.5339	1.6237	1.6496	1.7715	-	73.4	-	6.54045	64703-87-3	-	M+Cl	Organooxygen compounds	neg_6899	-	-	-	HMDB0035305	Carbohydrates and carbohydrate conjugates	neg	C27H42O17	673.214	-	Organic oxygen compounds	C17430
Cysteinyl-Hydroxyproline	metab_18579	C8H14N2O4S	1.50498	1.50448	1.25871	4.62e-08	7.02e-07	1.7523	1.7211	1.7202	1.6614	1.6628	1.6387	2.2039	2.1848	2.1393	2.1322	2.0713	2.0572	-	55.6	-	0.980983	-	-	M+H	Carboxylic acids and derivatives	pos_18597	-	-	-	HMDB0028776	Amino acids, peptides, and analogues	pos	C8H14N2O4S	235.074	-	Organic acids and derivatives	-
2-Phenylethyl beta-D-glucopyranoside	metab_17565	C14H20O6	1.42544	1.42576	1.25589	7.91e-07	6.59e-06	1.4677	1.4917	1.5818	1.5874	1.6855	1.614	1.8984	1.9458	2.0133	1.9897	1.9869	2.0013	-	71	-	3.88565	18997-54-1	-	M+H-2H2O	Organooxygen compounds	pos_17583	-	-	-	HMDB0029819	Carbohydrates and carbohydrate conjugates	pos	C14H20O6	249.112	-	Organic oxygen compounds	-
Corchorifatty acid F	metab_19404	C18H32O5	1.81889	1.81807	1.25366	8.76e-13	3.51e-10	3.0204	3.0301	3.1141	3.1073	3.0891	3.0869	3.8293	3.8384	3.8744	3.8666	3.8613	3.8588	-	58.5	-	6.03448	95341-44-9	-	M-H, M+K-2H, M+Cl	Fatty Acyls	neg_360	-	-	-	HMDB0035919	Lineolic acids and derivatives	neg	C18H32O5	327.218	-	Lipids and lipid-like molecules	-
Hydroxyisonobilin	metab_20699	C20H26O6	1.26714	1.26603	1.25353	1.48e-06	7.79e-06	1.5422	1.5218	1.6185	1.5208	1.5831	1.5596	2.0512	2.0807	1.9011	1.901	1.8911	1.8924	-	57.2	-	4.08793	-	-	M-H, M+FA-H	Prenol lipids	neg_1655	-	-	-	HMDB0034475	Terpene lactones	neg	C20H26O6	407.171	-	Lipids and lipid-like molecules	-
Jasmonic acid	metab_30478	C12H18O3	1.37463	1.37423	1.25069	6.59e-08	6.17e-07	1.8048	1.8151	1.8045	1.7998	1.8685	1.8214	2.1794	2.1925	2.3502	2.3519	2.3034	2.2704	-	74.6	map01100;map00592;map01110;map04075	5.598	59366-47-1	Metabolic pathways; alpha-Linolenic acid metabolism; Biosynthesis of secondary metabolites; Plant hormone signal transduction	M-H	Fatty Acyls	neg_11467	Global and overview maps;Lipid metabolism;Global and overview maps;Signal transduction	Metabolism;Metabolism;Metabolism;Environmental Information Processing	-	LMFA02020001;HMDB0032797	Lineolic acids and derivatives	neg	C12H18O3	209.119	-	Lipids and lipid-like molecules	C08491
Corchorusoside A	metab_21635	C35H54O14	1.18637	1.18612	1.2489	6.66e-08	6.23e-07	1.3345	1.3703	1.3296	1.3242	1.3967	1.4144	1.7706	1.7357	1.6832	1.6743	1.6987	1.6441	-	51.3	-	7.81837	210637-15-3	-	M+Na-2H, M+Cl	Steroids and steroid derivatives	neg_2591	-	-	-	HMDB0032823	Steroid lactones	neg	C35H54O14	719.328	-	Lipids and lipid-like molecules	-
4-formyl Indole	metab_18369	C9H7NO	1.54383	1.54344	1.24712	1.31e-06	9.92e-06	1.8966	1.8071	2.0155	1.789	2.0322	1.9187	2.4043	2.3501	2.308	2.3767	2.4545	2.3994	75	-	-	2.77588	-	-	M+H	-	pos_18387	-	-	-	-	-	pos	C9H7NO	146.059	-	-	-
Biotripyrrin-a	metab_30967	C25H27N3O6	1.09735	1.09483	1.24508	0.0006009	0.001423	1.4122	1.3801	1.4297	1.2812	1.3145	1.4104	1.8695	1.8447	1.7889	1.6922	1.5135	1.5304	-	68.8	-	4.69905	158649-79-7	-	M+FA-H	Pyrroles	neg_11957	-	-	-	HMDB0003323	Substituted pyrroles	neg	C25H27N3O6	510.185	-	Organoheterocyclic compounds	-
1-Hydroxyacorenone	metab_30006	C15H22O3	1.17019	1.16908	1.23763	0.0001536	0.000423	1.399	1.4918	1.5716	1.5586	1.547	1.6495	1.8457	1.7761	2.0455	2.0705	1.7962	1.8747	-	67.2	-	6.66712	185154-98-7	-	M-H	Organooxygen compounds	neg_10993	-	-	-	HMDB0030917	Carbonyl compounds	neg	C15H22O3	249.15	-	Organic oxygen compounds	-
N-Acetyl-DL-tryptophan	metab_31748	C13H14N2O3	1.72402	1.72313	1.23721	3.4e-10	1.3e-08	2.9323	2.9223	3.0169	3.0081	2.9866	2.9687	3.7413	3.7577	3.6303	3.6092	3.653	3.6729	64.4	-	-	3.78062	-	-	M-H	-	neg_12740	-	-	-	-	-	neg	C13H14N2O3	245.094	-	-	-
Levan	metab_33095	C18H32O16	1.43656	1.43601	1.23717	3.13e-06	1.47e-05	2.3775	2.1642	2.1273	2.0278	2.1418	2.1414	2.6378	2.7295	2.5947	2.6342	2.6735	2.7872	-	56.3	map00500;map00051	0.6483	9013-95-0	Starch and sucrose metabolism; Fructose and mannose metabolism	M+FA-H	Organooxygen compounds	neg_14091	Carbohydrate metabolism;Carbohydrate metabolism	Metabolism;Metabolism	-	HMDB0003539	Carbohydrates and carbohydrate conjugates	neg	C18H32O16	549.17	-	Organic oxygen compounds	C06215;C01355
C12:4n-2,4,8,10	metab_16603	C12H16O2	1.47904	1.47925	1.23552	2.28e-08	4.04e-07	1.8052	1.8021	1.7963	1.7876	1.7924	1.7923	2.1154	2.208	2.286	2.2935	2.1932	2.2164	64	-	-	5.60022	-	-	M+H	-	pos_16621	-	-	-	LMFA01030240	-	pos	C12H16O2	193.122	-	-	-
3,4,5-trihydroxy-6-[(2-oxo-2H-chromen-4-yl)oxy]oxane-2-carboxylic acid	metab_9125	C15H14O9	1.28428	1.28473	1.23234	2.49e-08	4.35e-07	1.3814	1.3926	1.3395	1.3775	1.3767	1.3719	1.637	1.631	1.7117	1.7387	1.7319	1.7033	-	95.9	-	2.50623	-	-	M+H	Coumarins and derivatives	pos_9126	-	-	-	HMDB0137928	Coumarin glycosides	pos	C15H14O9	339.068	-	Phenylpropanoids and polyketides	-
Ent-17-Oxo-15-kauren-19-oic acid	metab_17256	C20H28O3	1.25942	1.25894	1.23099	9.41e-06	5.11e-05	1.3084	1.3165	1.4085	1.4278	1.467	1.4355	1.8313	1.764	1.6703	1.6688	1.7098	1.6496	55.8	-	-	4.43645	77887-58-2	-	M+H	Prenol lipids	pos_17274	-	-	-	HMDB0036725	Diterpenoids	pos	C20H28O3	317.21	-	Lipids and lipid-like molecules	-
Cis-zeatin-O-glucoside	metab_29809	C16H23N5O6	1.24474	1.24282	1.23091	1.6e-06	8.32e-06	1.675	1.6288	1.7529	1.6685	1.5718	1.6019	1.992	2.0226	2.1528	2.0624	1.9657	1.9914	-	61	map00908	7.19473	-	Zeatin biosynthesis	M+FA-H	Fatty Acyls	neg_10796	Metabolism of terpenoids and polyketides	Metabolism	-	HMDB0012203	Fatty acyl glycosides	neg	C16H23N5O6	426.16	-	Lipids and lipid-like molecules	C15546
Ax-4''-Hydroxy-3-'-methoxymaysin	metab_25670	C28H32O14	1.186	1.18515	1.22979	3.14e-05	0.0001041	1.4607	1.5608	1.5232	1.5509	1.698	1.632	2.0363	1.99	1.9499	1.9783	1.8293	1.8103	-	73	-	5.71067	169132-06-3	-	M+FA-H	Flavonoids	neg_6630	-	-	-	HMDB0030238	Flavonoid glycosides	neg	C28H32O14	637.177	-	Phenylpropanoids and polyketides	-
3,4,5-trihydroxy-6-[(6-methyl-2-oxo-2H-chromen-7-yl)oxy]oxane-2-carboxylic acid	metab_18423	C16H16O9	1.56244	1.56252	1.22607	9.9e-06	5.34e-05	2.2752	2.2624	2.2759	2.285	2.0214	2.0437	2.6021	2.5928	2.689	2.7073	2.7566	2.7913	-	50.4	-	2.69205	-	-	M+ACN+H	Coumarins and derivatives	pos_18441	-	-	-	HMDB0135534	Coumarin glycosides	pos	C16H16O9	394.114	-	Phenylpropanoids and polyketides	-
N-gamma-Glutamyl-S-propylcysteine	metab_31686	C11H20N2O5S	1.08894	1.08747	1.22539	1.62e-05	5.9e-05	1.2961	1.3537	1.4243	1.3521	1.2794	1.2783	1.6908	1.753	1.5588	1.6301	1.5736	1.5825	-	57.2	-	3.8621	91212-00-9	-	M+FA-H	Carboxylic acids and derivatives	neg_12678	-	-	-	HMDB0039096	Amino acids, peptides, and analogues	neg	C11H20N2O5S	337.108	-	Organic acids and derivatives	-
L-Phenylalanine	metab_24355	C9H11NO2	1.57452	1.57515	1.22468	8.51e-08	7.57e-07	2.6462	2.6861	2.6777	2.6422	2.6691	2.6746	3.1491	3.1715	3.2246	3.2804	3.4284	3.3382	75.2	-	map01100;map01110;map00970;map01210;map00960;map02010;map00998;map01230;map00966;map00460;map00940;map00360;map00400	1.89528	63-91-2	Metabolic pathways; Biosynthesis of secondary metabolites; Aminoacyl-tRNA biosynthesis; 2-Oxocarboxylic acid metabolism; Tropane, piperidine and pyridine alkaloid biosynthesis; ABC transporters; Biosynthesis of various secondary metabolites - part 2; Biosynthesis of amino acids; Glucosinolate biosynthesis; Cyanoamino acid metabolism; Phenylpropanoid biosynthesis; Phenylalanine metabolism; Phenyla…	M-H	Carboxylic acids and derivatives	neg_5314	Global and overview maps;Global and overview maps;Translation;Global and overview maps;Biosynthesis of other secondary metabolites;Membrane transport;Biosynthesis of other secondary metabolites;Global and overview maps;Biosynthesis of other secondary metabolites;Metabolism of other amino acids;Biosynthesis of other secondary metabolites;Amino acid metabolism;Amino acid metabolism	Metabolism;Metabolism;Genetic Information Processing;Metabolism;Metabolism;Environmental Information Processing;Metabolism;Metabolism;Metabolism;Metabolism;Metabolism;Metabolism;Metabolism	Peptides	HMDB0000159	Amino acids, peptides, and analogues	neg	C9H11NO2	164.072	Amino acids	Organic acids and derivatives	C00079
Loteprednol	metab_21462	C21H27ClO5	1.0954	1.09494	1.22449	2.12e-06	1.06e-05	1.2643	1.2147	1.3934	1.3141	1.3939	1.3601	1.5953	1.6394	1.6044	1.6235	1.6221	1.6361	-	62.3	-	6.88593	82034-46-6	-	M+Cl, M+FA-H	Steroids and steroid derivatives	neg_2418	-	-	-	HMDB0015011	Androstane steroids	neg	C21H27ClO5	439.166	-	Lipids and lipid-like molecules	-
7-hydroxy Tetranor Iloprost	metab_1093	C18H26O5	1.54457	1.54475	1.22437	8.89e-08	1.16e-06	2.0138	2.0182	2.0865	2.1679	2.0298	2.0914	2.4465	2.5003	2.5637	2.6184	2.5444	2.5182	51.1	-	-	5.99587	-	-	M+H, M+Na, M+H-H2O	-	pos_1094	-	-	-	-	-	pos	C18H26O5	305.174	-	-	-
Phaeophorbide b	metab_31635	C35H34N4O6	1.13937	1.1404	1.2232	1.57e-05	5.75e-05	1.4986	1.5535	1.4192	1.4556	1.5235	1.4489	1.7495	1.8034	1.673	1.8479	1.9128	1.8965	-	56.6	-	3.91793	20239-99-0	-	M+Cl	Tetrapyrroles and derivatives	neg_12627	-	-	-	HMDB0031149	Chlorins	neg	C35H34N4O6	641.212	-	Organoheterocyclic compounds	-
6beta-hydroxybudesonide	metab_15712	C25H34O7	1.28853	1.2887	1.22266	6.88e-06	3.95e-05	1.545	1.5429	1.5536	1.4571	1.4811	1.4754	1.7549	1.7696	1.8286	1.8158	1.9303	1.9695	-	65.5	-	6.99197	-	-	M+CH3OH+H	Steroids and steroid derivatives	pos_15728	-	-	-	HMDB0061106	Hydroxysteroids	pos	C25H34O7	479.261	-	Lipids and lipid-like molecules	-
3,4-Methylenesebacic acid	metab_25382	C12H18O4	1.43568	1.43517	1.22112	4.78e-09	8.35e-08	2.1915	2.2041	2.2639	2.24	2.2024	2.2472	2.6521	2.6407	2.762	2.7853	2.7279	2.7327	-	81.2	-	4.88588	-	-	M-H	Fatty Acyls	neg_6342	-	-	-	HMDB0059729	Fatty acids and conjugates	neg	C12H18O4	225.113	-	Lipids and lipid-like molecules	-
(S)-(-)-Perillyl alcohol	metab_3252	C10H16O	1.40153	1.40242	1.22088	0.0001044	0.0004049	1.8837	1.8254	1.9479	1.8726	1.9095	1.9435	2.1506	2.158	2.523	2.4883	2.298	2.2754	73.2	-	map01110;map00903;map00902	3.42502	-	Biosynthesis of secondary metabolites; Limonene and pinene degradation; Monoterpenoid biosynthesis	M+H-H2O, M+H	-	pos_3253	Global and overview maps;Metabolism of terpenoids and polyketides;Metabolism of terpenoids and polyketides	Metabolism;Metabolism;Metabolism	-	-	-	pos	C10H16O	153.127	-	-	C02452
9S,11R,15S-trihydroxy-2,3-dinor-13E-prostaenoic acid-cyclo[8S,12R]	metab_268	C18H32O5	1.89824	1.89814	1.21863	4.65e-16	3.14e-12	3.1348	3.1101	3.1219	3.1478	3.1169	3.1134	3.793	3.8029	3.8039	3.8056	3.8119	3.8242	50.1	-	map00590	6.02435	-	Arachidonic acid metabolism	M+H-H2O, M+K, M+Na, M+H	-	pos_269	Lipid metabolism	Metabolism	-	LMFA03010154	-	pos	C18H32O5	311.221	-	-	C14795
N-Linoleoyl GABA	metab_14248	C22H39NO3	1.3008	1.30049	1.21814	0.0005887	0.001849	1.7133	1.8345	1.6708	1.9567	1.7661	1.5097	2.1573	2.2913	2.0553	1.9778	2.0636	2.188	-	51.4	-	8.97452	-	-	M+K	Carboxylic acids and derivatives	pos_14262	-	-	-	HMDB0062334	Amino acids, peptides, and analogues	pos	C22H39NO3	404.256	-	Organic acids and derivatives	-
Tyrosyl-Tryptophan	metab_32573	C20H21N3O4	1.36392	1.36325	1.21806	1.04e-09	2.75e-08	2.0286	2.0287	2.0316	1.965	2.0705	2.0368	2.5257	2.5009	2.4255	2.4555	2.4531	2.4536	-	59.7	-	2.78767	-	-	M+Cl	Carboxylic acids and derivatives	neg_13565	-	-	-	HMDB0029116	Amino acids, peptides, and analogues	neg	C20H21N3O4	402.123	-	Organic acids and derivatives	-
Ichangic acid 17-beta-D-glucopyranoside	metab_21483	C32H44O15	1.24057	1.24196	1.21586	0.0001443	0.0004003	1.8174	1.8388	1.8621	1.8431	2.0148	2.0474	2.4084	2.4713	2.1816	2.1172	2.3397	2.3701	-	54.9	-	7.05375	-	-	M-H2O-H, M+Cl	Prenol lipids	neg_2439	-	-	-	HMDB0037590	Terpene glycosides	neg	C32H44O15	649.248	-	Lipids and lipid-like molecules	-
Abscisic alcohol 11-glucoside	metab_10181	C21H32O8	1.37627	1.37579	1.21537	1.79e-07	2e-06	1.7381	1.7011	1.6845	1.7199	1.7613	1.7056	2.1212	2.1679	2.0029	2.0163	2.0876	2.132	-	61.9	-	7.34578	145153-00-0	-	M+K	Prenol lipids	pos_10184	-	-	-	HMDB0039636	Terpene glycosides	pos	C21H32O8	451.175	-	Lipids and lipid-like molecules	-
Abscisic acid glucose ester	metab_1064	C21H30O9	1.49932	1.49968	1.21518	2.71e-09	8.22e-08	1.9786	2.038	1.9672	1.9913	2.0152	2.027	2.3717	2.4029	2.4915	2.4834	2.4314	2.4255	57.1	-	map01100;map00906;map01110	5.69855	-	Metabolic pathways; Carotenoid biosynthesis; Biosynthesis of secondary metabolites	M+Na, M+K, M+H	-	pos_1065	Global and overview maps;Metabolism of terpenoids and polyketides;Global and overview maps	Metabolism;Metabolism;Metabolism	-	-	-	pos	C21H30O9	427.196	-	-	C15970
Neolinustatin	metab_15612	C17H29NO11	1.15168	1.15224	1.21356	0.0003253	0.001096	1.2888	1.4802	1.3493	1.3373	1.319	1.4602	1.6888	1.5798	1.779	1.6436	1.784	1.5126	-	71.2	-	7.1543	72229-42-6	-	M+H-2H2O	Organooxygen compounds	pos_15628	-	-	-	HMDB0038482	Carbohydrates and carbohydrate conjugates	pos	C17H29NO11	388.156	-	Organic oxygen compounds	C08336
Endomorphin-1	metab_29137	C34H38N6O5	1.12569	1.12563	1.21227	0.000177	0.0004798	1.7576	1.731	1.6326	1.4796	1.4743	1.5055	1.897	1.9749	1.8865	1.8539	2.003	2.0035	-	74.8	-	8.80982	189388-22-5	-	M+Cl	Carboxylic acids and derivatives	neg_10120	-	-	-	HMDB0005773	Amino acids, peptides, and analogues	neg	C34H38N6O5	645.26	-	Organic acids and derivatives	C15890
Traumatic Acid	metab_30381	C12H20O4	1.37796	1.37697	1.21147	1.6e-10	7.24e-09	2.1196	2.1004	2.135	2.1506	2.1582	2.1053	2.5793	2.6464	2.5705	2.555	2.5527	2.5632	77.4	-	map00592;map01110	5.80317	6402-36-4	alpha-Linolenic acid metabolism; Biosynthesis of secondary metabolites	M-H	Fatty Acyls	neg_11370	Lipid metabolism;Global and overview maps	Metabolism;Metabolism	-	HMDB0000933;LMFA01170002	Fatty acids and conjugates	neg	C12H20O4	227.129	-	Lipids and lipid-like molecules	C16308
(4E)-5-(4-methoxyphenyl)penta-1,4-dien-3-one	metab_16926	C12H12O2	1.14352	1.14334	1.21084	0.0001304	0.0004937	1.3427	1.3555	1.2805	1.2687	1.2445	1.477	1.5133	1.6236	1.5119	1.6834	1.6618	1.6534	-	71	-	5.06908	-	-	M+CH3OH+H	Cinnamic acids and derivatives	pos_16944	-	-	-	HMDB0132978	Not Available	pos	C12H12O2	221.116	-	Phenylpropanoids and polyketides	-
2-(3,4-dihydroxyphenyl)-3,4-dihydro-2H-1-benzopyran-3,5,6,7-tetrol	metab_31650	C15H14O7	1.16698	1.16564	1.20961	0.0004393	0.001078	1.9631	1.9423	1.6435	1.6389	1.7938	1.7499	2.2908	2.2961	2.1666	2.1287	2.0751	2.0276	-	85.7	-	3.90277	-	-	2M-H	Flavonoids	neg_12642	-	-	-	HMDB0128178	Flavans	neg	C15H14O7	611.145	-	Phenylpropanoids and polyketides	-
Methionyl-Aspartate	metab_32065	C9H16N2O5S	1.41188	1.41172	1.20892	2.99e-10	1.17e-08	2.2365	2.2473	2.2313	2.2782	2.2914	2.2974	2.7765	2.7608	2.7054	2.6779	2.7427	2.7571	-	50.5	-	3.34163	-	-	2M+FA-H	Carboxylic acids and derivatives	neg_13057	-	-	-	HMDB0028969	Amino acids, peptides, and analogues	neg	C9H16N2O5S	573.152	-	Organic acids and derivatives	-
6-O-Acetylarbutin	metab_32612	C14H18O8	1.3478	1.34746	1.20872	3.25e-10	1.25e-08	2.0164	2.0831	2.1003	2.0715	2.0745	2.0448	2.5156	2.5072	2.4463	2.4796	2.5375	2.4907	-	60.7	-	2.73733	10338-88-2	-	M+FA-H	Organooxygen compounds	neg_13604	-	-	-	HMDB0034060	Carbohydrates and carbohydrate conjugates	neg	C14H18O8	359.098	-	Organic oxygen compounds	-
Formononetin 7-O-glucuronide	metab_30696	C22H20O10	1.57364	1.57305	1.20794	5.44e-08	5.3e-07	2.9868	2.9803	2.8637	2.8643	2.7741	2.7579	3.4701	3.4841	3.4516	3.4163	3.4887	3.4947	-	63.5	-	5.16987	-	-	M-H2O-H	Isoflavonoids	neg_11685	-	-	-	HMDB0041735	Isoflavonoid O-glycosides	neg	C22H20O10	425.089	-	Phenylpropanoids and polyketides	-
(-)-11-Hydroxy-9,15,16-trioxooctadecanoic acid	metab_30502	C18H30O6	1.45194	1.4513	1.20788	4.71e-10	1.66e-08	2.4018	2.3773	2.4179	2.4397	2.4262	2.3993	2.8354	2.8788	2.9573	2.956	2.9305	2.9062	-	70.8	-	5.55883	38076-39-0	-	M-H2O-H	Fatty Acyls	neg_11491	-	-	-	HMDB0038940	Fatty acids and conjugates	neg	C18H30O6	323.187	-	Lipids and lipid-like molecules	-
Diosmetin	metab_30337	C16H12O6	1.21071	1.21204	1.20686	0.0001554	0.0004272	1.7384	1.7366	1.947	1.9594	1.9907	1.9951	2.2735	2.2571	2.1854	2.1844	2.3581	2.4632	50.8	-	-	5.90498	520-34-3	-	M-H	Flavonoids	neg_11326	-	-	-	HMDB0029676;LMPK12110824	O-methylated flavonoids	neg	C16H12O6	299.055	-	Phenylpropanoids and polyketides	C10038
Kaempferol 3-glucuronide	metab_30902	C21H18O12	1.25771	1.25676	1.20628	8.92e-08	7.82e-07	1.8382	1.8364	1.8147	1.8044	1.9102	1.876	2.2056	2.1801	2.303	2.286	2.1651	2.2305	-	52.8	-	4.83372	22688-78-4	-	M+Na-2H	Flavonoids	neg_11892	-	-	-	HMDB0029500;LMPK12111843	Flavonoid glycosides	neg	C21H18O12	483.059	-	Phenylpropanoids and polyketides	-
12(13)Ep-9-KODE	metab_29938	C18H30O4	1.2238	1.22294	1.20365	3.77e-09	6.93e-08	1.7263	1.7335	1.7812	1.7484	1.7824	1.7457	2.0675	2.0718	2.1449	2.1555	2.0838	2.1358	-	94.1	-	6.88593	-	-	M+Cl	Fatty Acyls	neg_10925	-	-	-	HMDB0013623	Fatty acids and conjugates	neg	C18H30O4	345.184	-	Lipids and lipid-like molecules	-
Cibaric acid	metab_22819	C18H28O5	1.41332	1.41271	1.20051	1.24e-09	3.1e-08	2.3388	2.3589	2.3908	2.3544	2.4016	2.3719	2.7678	2.8067	2.8988	2.8442	2.8625	2.8865	-	67.8	-	6.16563	130523-93-2	-	M-H, M+Cl	Fatty Acyls	neg_3775	-	-	-	LMFA02000289;HMDB0038580	Lineolic acids and derivatives	neg	C18H28O5	323.187	-	Lipids and lipid-like molecules	-
6-Hydroxy-5-methoxyindole glucuronide	metab_17259	C15H17NO8	1.62217	1.62193	1.20016	9.21e-10	3.81e-08	2.4815	2.4431	2.5286	2.5501	2.5321	2.5738	3.0726	3.0216	3.0069	3.001	3.0388	2.9891	-	57.5	map01100;map00040	4.42678	77463-72-0	Metabolic pathways; Pentose and glucuronate interconversions	M+NH4	Organooxygen compounds	pos_17277	Global and overview maps;Carbohydrate metabolism	Metabolism;Metabolism	-	HMDB0010362	Carbohydrates and carbohydrate conjugates	pos	C15H17NO8	357.133	-	Organic oxygen compounds	C03033
Quinceoxepine	metab_15256	C12H18O	1.45683	1.457	1.19721	2.79e-06	1.85e-05	2.0577	2.0494	2.2228	2.126	2.3279	2.1164	2.5561	2.5386	2.6148	2.5911	2.5616	2.583	-	52.4	-	7.86042	132925-10-1	-	M+H	Organooxygen compounds	pos_15272	-	-	-	HMDB0038107	Ethers	pos	C12H18O	179.142	-	Organic oxygen compounds	-
3-Oxoadipic acid	metab_24202	C6H8O5	1.21975	1.22005	1.19718	7.63e-05	0.0002283	2.0304	1.8988	1.9389	2.0223	2.1041	1.9047	2.322	2.3659	2.2397	2.3147	2.3974	2.6032	-	61.6	map01100	1.01305	689-31-6	Metabolic pathways	M+FA-H	Keto acids and derivatives	neg_5161	Global and overview maps	Metabolism	-	HMDB0000398	Medium-chain keto acids and derivatives	neg	C6H8O5	205.034	-	Organic acids and derivatives	C00846
Diisodityrosine	metab_30322	C36H38N4O12	1.00364	1.00388	1.19661	0.0001152	0.000327	1.3738	1.329	1.2917	1.3853	1.3931	1.377	1.6191	1.7387	1.635	1.5185	1.7329	1.5083	-	57.6	-	5.91498	175889-19-7	-	M-H2O-H	Carboxylic acids and derivatives	neg_11311	-	-	-	HMDB0029798	Amino acids, peptides, and analogues	neg	C36H38N4O12	699.232	-	Organic acids and derivatives	-
Indoleacetyl glutamine	metab_31902	C15H17N3O4	1.12048	1.11952	1.1952	3.78e-08	3.99e-07	1.5596	1.4968	1.5865	1.5623	1.4944	1.55	1.8494	1.8466	1.8446	1.8447	1.7865	1.8878	-	53.1	-	3.56945	6899-04-03	-	M-H	Carboxylic acids and derivatives	neg_12894	-	-	-	HMDB0013240	Amino acids, peptides, and analogues	neg	C15H17N3O4	302.115	-	Organic acids and derivatives	-
Pectenotoxin 3	metab_21106	C47H68O15	1.14812	1.14731	1.19407	2.48e-06	1.2e-05	1.6965	1.7778	1.618	1.6726	1.6928	1.6535	1.945	2.1138	1.9813	1.9993	1.9663	2.0645	-	68.6	-	5.34635	97560-25-3	-	M-H, M+Cl	Macrolides and analogues	neg_2062	-	-	-	HMDB0033492	Pectenotoxins and derivatives	neg	C47H68O15	871.442	-	Phenylpropanoids and polyketides	-
Marmeline	metab_10292	C22H25NO3	1.11581	1.11541	1.19378	0.00016	0.0005904	1.2663	1.4659	1.3584	1.4145	1.4444	1.3476	1.7384	1.7578	1.5773	1.5627	1.6705	1.597	-	55.9	-	7.87925	81532-00-5	-	M+Na	Phenol ethers	pos_10296	-	-	-	HMDB0030192	Not Available	pos	C22H25NO3	374.174	-	Benzenoids	-
15beta-Hydroxydesogestrel	metab_29759	C22H30O2	1.04579	1.04561	1.19273	0.0002612	0.0006773	1.5045	1.5262	1.5859	1.6081	1.6235	1.4007	2.017	1.8402	1.7063	1.8066	1.8631	1.7964	-	93.7	-	7.34773	-	-	M+Na-2H	Steroids and steroid derivatives	neg_10745	-	-	-	HMDB0060707	Estrane steroids	neg	C22H30O2	347.199	-	Lipids and lipid-like molecules	-
1-(4-methoxyphenyl)pentan-3-ol	metab_30681	C12H18O2	1.18753	1.18767	1.19263	2.44e-06	1.19e-05	1.7561	1.7571	1.7889	1.8711	1.9051	1.825	2.0879	2.0818	2.2248	2.1797	2.2189	2.2092	-	64.7	-	5.20037	-	-	M+FA-H	Phenol ethers	neg_11670	-	-	-	HMDB0132986	Anisoles	neg	C12H18O2	239.129	-	Benzenoids	-
3,5,7-Trihydroxy-4',6-dimethoxyflavanone	metab_5097	C17H16O7	1.21264	1.21199	1.19193	0.01039	0.02327	1.9022	2.3463	2.1127	2.0122	1.6719	2.3046	2.581	2.4957	2.5036	2.1238	2.5904	2.4218	-	66.7	-	7.98308	143114-81-2	-	M+H-H2O, 2M+NH4	Flavonoids	pos_5098	-	-	-	HMDB0040320	O-methylated flavonoids	pos	C17H16O7	315.086	-	Phenylpropanoids and polyketides	-
N-Methylporphyroxine	metab_24717	C21H23NO6	1.20919	1.20911	1.19141	2.95e-08	3.31e-07	1.8723	1.8422	1.7737	1.8321	1.8847	1.831	2.1149	2.1782	2.2136	2.1953	2.2231	2.2194	-	52	-	3.34163	18211-29-5	-	M-H	Rhoeadine alkaloids	neg_5676	-	-	-	HMDB0029376	Not Available	neg	C21H23NO6	384.149	-	Alkaloids and derivatives	-
Campesterol 6'-hexadecanoylglucoside	metab_19512	C50H88O7	1.24042	1.2404	1.19129	3.12e-06	1.46e-05	2.053	2.0705	2.0113	1.8344	1.9718	2.0399	2.3679	2.3475	2.3027	2.4069	2.4008	2.4503	-	51.2	-	9.24628	59252-88-9	-	M+Cl, M+K-2H, M+FA-H	Stilbenes	neg_468	-	-	-	HMDB0036291	Stilbene glycosides	neg	C50H88O7	845.657	-	Phenylpropanoids and polyketides	-
Furaneol 4-(6-malonylglucoside)	metab_23570	C15H20O11	1.31752	1.31807	1.18782	2.32e-05	8.06e-05	2.3243	2.3051	2.3413	2.3199	2.4275	2.4655	2.9605	2.9638	2.6738	2.6652	2.7972	2.789	-	58.6	-	2.99798	-	-	M-H2O-H, M-H	Organooxygen compounds	neg_4526	-	-	-	HMDB0029778	Carbohydrates and carbohydrate conjugates	neg	C15H20O11	357.083	-	Organic oxygen compounds	-
Riboflavin (Vitamin B2)	metab_19315	C17H20N4O6	1.37634	1.37535	1.18776	1.73e-09	3.94e-08	2.3625	2.3571	2.4524	2.457	2.3674	2.4159	2.8517	2.8717	2.8754	2.8794	2.8275	2.8101	64.4	-	-	3.06732	-	-	M+Cl, M+FA-H, M-H	-	neg_271	-	-	-	-	-	neg	C17H20N4O6	421.138	-	-	-
Taxiphyllin	metab_32002	C14H17NO7	1.1575	1.15696	1.18662	6.42e-10	2.04e-08	1.6982	1.7254	1.686	1.6796	1.7186	1.7166	2.0254	1.9834	2.0601	2.0287	1.9942	2.0416	-	57	-	3.42447	21401-21-8	-	M-H2O-H	Organooxygen compounds	neg_12994	-	-	-	HMDB0030704	Carbohydrates and carbohydrate conjugates	neg	C14H17NO7	292.083	-	Organic oxygen compounds	C01855
Cortol	metab_15482	C21H36O5	1.23502	1.23453	1.18595	3.34e-07	3.28e-06	1.6348	1.5702	1.6764	1.6573	1.5564	1.5543	1.9609	1.913	1.9019	1.8772	1.885	1.9039	-	64.2	-	7.37912	516-38-1	-	M+NH4	Steroids and steroid derivatives	pos_15498	-	-	-	HMDB0003180	Hydroxysteroids	pos	C21H36O5	386.289	-	Lipids and lipid-like molecules	C05482
7S,8S-DiHOTrE	metab_1279	C18H30O4	1.78943	1.78942	1.18571	1.26e-12	4.05e-10	3.2817	3.2629	3.2969	3.2549	3.2739	3.2733	3.8619	3.8383	3.8934	3.8683	3.9263	3.9043	77.2	-	-	7.43678	-	-	M+Na, M+K, M+H	-	pos_1280	-	-	-	LMFA02000226	-	pos	C18H30O4	333.204	-	-	C07357
9(S)-HpOTrE	metab_19418	C18H30O4	1.5304	1.53005	1.1842	1.73e-10	7.7e-09	2.9619	2.9601	3.0503	3.0198	3.0318	3.0515	3.5323	3.5778	3.5497	3.5412	3.6151	3.5905	55.1	-	map00592;map01110	7.05375	-	alpha-Linolenic acid metabolism; Biosynthesis of secondary metabolites	M-H, M+FA-H, M+Cl	-	neg_374	Lipid metabolism;Global and overview maps	Metabolism;Metabolism	-	-	-	neg	C18H30O4	309.208	-	-	C16321
Glyceryl 5-hydroxydecanoate	metab_15786	C13H26O5	1.26023	1.26079	1.18166	9.9e-06	5.34e-05	1.8378	1.8196	1.7293	1.7448	1.7894	1.7478	1.9847	2.0272	2.0978	2.1047	2.2053	2.1862	-	51.9	-	6.82965	26446-31-1	-	M+Na	Fatty Acyls	pos_15802	-	-	-	HMDB0032297	Fatty alcohols	pos	C13H26O5	285.169	-	Lipids and lipid-like molecules	-
Procurcumadiol	metab_16408	C15H22O3	1.35728	1.35677	1.18127	2.32e-07	2.46e-06	2.0271	2.0136	1.9646	1.9136	1.9612	2.0353	2.4087	2.3842	2.2843	2.2818	2.3796	2.3368	-	56.5	-	6.02435	129673-90-1	-	M+CH3OH+H	Prenol lipids	pos_16426	-	-	-	HMDB0034721	Sesquiterpenoids	pos	C15H22O3	283.19	-	Lipids and lipid-like molecules	-
Acetyl-DL-Leucine	metab_24776	C8H15NO3	1.1928	1.19122	1.17997	0.0001806	0.0004886	2.2683	2.2439	2.0352	2.0252	2.0481	2.0815	2.6425	2.6432	2.4433	2.4698	2.3522	2.4369	73.1	-	-	3.50747	-	-	M-H	-	neg_5735	-	-	-	-	-	neg	C8H15NO3	172.098	-	-	C02710
2-(3,4,5-trihydroxyphenyl)-3,4-dihydro-2H-1-benzopyran-3,4,5,7-tetrol	metab_17414	C15H14O8	1.29113	1.2912	1.1777	1.48e-05	7.51e-05	1.9069	1.879	1.8292	1.8165	2.0165	2.067	2.2693	2.2858	2.2929	2.2569	2.199	2.2556	-	53.4	-	4.1968	-	-	M+ACN+Na	Flavonoids	pos_17432	-	-	-	HMDB0136090	Flavans	pos	C15H14O8	386.087	-	Phenylpropanoids and polyketides	-
Prenyl cis-caffeate	metab_18399	C14H16O4	1.4204	1.41981	1.17739	5.91e-07	5.18e-06	2.175	2.2545	2.2663	2.1976	2.2644	2.2681	2.7126	2.7366	2.6307	2.6169	2.54	2.5706	-	57.7	-	2.73672	118971-61-2	-	M+NH4	Cinnamic acids and derivatives	pos_18417	-	-	-	HMDB0041140	Hydroxycinnamic acids and derivatives	pos	C14H16O4	266.14	-	Phenylpropanoids and polyketides	C10487
3-(2-hydroxy-4-methoxyphenyl)-3,4-dihydro-2H-1-benzopyran-4,6,7-triol	metab_30952	C16H16O6	1.01234	1.01117	1.17634	1.7e-08	2.16e-07	1.3854	1.401	1.4138	1.3756	1.3914	1.4057	1.6644	1.6608	1.6552	1.6624	1.5774	1.6243	-	58.2	-	4.7409	-	-	M-H2O-H	Isoflavonoids	neg_11942	-	-	-	HMDB0133783	O-methylated isoflavonoids	neg	C16H16O6	285.078	-	Phenylpropanoids and polyketides	-
Lubiminol	metab_26010	C15H26O3	1.12128	1.12039	1.1761	2.07e-06	1.04e-05	1.7273	1.7583	1.7891	1.7812	1.7505	1.7889	2.0171	2.0306	2.1849	2.15	2.0698	2.0073	-	74.3	-	6.7981	55784-92-4	-	M-H	Prenol lipids	neg_6972	-	-	-	HMDB0029604	Sesquiterpenoids	neg	C15H26O3	253.181	-	Lipids and lipid-like molecules	-
Dasytrichone	metab_17101	C18H16O4	1.07579	1.07487	1.17553	0.0008834	0.002638	1.4178	1.3387	1.5441	1.5718	1.6087	1.5431	1.8406	1.8836	1.6836	1.6393	1.776	1.7869	52.5	-	-	4.69277	-	-	M+H	-	pos_17119	-	-	-	LMPK12111508	-	pos	C18H16O4	297.111	-	-	C10035
Compactin diol lactone	metab_16550	C18H26O4	1.47358	1.47403	1.17384	2.17e-08	3.91e-07	2.4501	2.4448	2.3968	2.4245	2.3927	2.3888	2.7728	2.7527	2.8899	2.8907	2.8572	2.8527	61.3	-	-	5.75503	-	-	M+H	-	pos_16568	-	-	-	-	-	pos	C18H26O4	307.19	-	-	C14183
Xi-Tetrahydro-6-propyl-2H-pyran-2-one	metab_3678	C8H14O2	1.33045	1.32998	1.17376	1.27e-06	9.67e-06	1.9509	1.922	2.0749	2.0914	2.0162	2.065	2.4314	2.3887	2.3365	2.3499	2.4071	2.3104	57.3	-	-	4.41562	-	-	M+H-H2O, M+H	Lactones	pos_3679	-	-	-	HMDB0038310	Delta valerolactones	pos	C8H14O2	125.096	-	Organoheterocyclic compounds	-
Sinapyl alcohol	metab_17829	C11H14O4	1.23476	1.23576	1.17355	0.0002354	0.0008277	1.8875	1.8434	1.9214	1.9156	1.9711	1.9373	2.1408	2.1151	2.4375	2.4035	2.1714	2.2026	72.3	-	map01100;map00940;map01110	3.43685	537-33-7	Metabolic pathways; Phenylpropanoid biosynthesis; Biosynthesis of secondary metabolites	M+H-H2O	Phenols	pos_17847	Global and overview maps;Biosynthesis of other secondary metabolites;Global and overview maps	Metabolism;Metabolism;Metabolism	-	HMDB0013070	Methoxyphenols	pos	C11H14O4	193.085	-	Benzenoids	C02325
4-Hydroxyproline galactoside	metab_797	C11H19NO8	1.49342	1.49302	1.17268	2.52e-10	1.49e-08	2.4593	2.4285	2.4851	2.4682	2.484	2.478	2.9471	2.9284	2.8659	2.8838	2.8625	2.8691	-	61.8	-	3.70117	80185-44-0	-	M+H-2H2O, 2M+ACN+Na, M+ACN+Na	Fatty Acyls	pos_798	-	-	-	HMDB0029354	Fatty acyl glycosides	pos	C11H19NO8	357.132	-	Lipids and lipid-like molecules	-
(2S)-2-amino-3-(4-hydroxy-3-methoxyphenyl)-2-methylpropanoic acid	metab_18497	C11H15NO4	1.31988	1.32004	1.17192	5.54e-08	8.08e-07	2.0083	1.9854	1.9711	1.9436	1.9271	1.9634	2.2831	2.2371	2.2978	2.3711	2.2824	2.3554	-	53.4	-	1.83248	-	-	M+H-H2O	Phenylpropanoic acids	pos_18515	-	-	-	HMDB0142154	Not Available	pos	C11H15NO4	208.099	-	Phenylpropanoids and polyketides	-
Dipropyl hexanedioate	metab_8338	C12H22O4	1.42748	1.42679	1.17165	1.08e-07	1.35e-06	2.2749	2.2428	2.3442	2.3162	2.2993	2.3629	2.7798	2.7591	2.6338	2.6974	2.6977	2.6501	54	-	-	4.41562	106-19-4	-	M+H-H2O, M+H	Fatty Acyls	pos_8339	-	-	-	LMFA07010841;HMDB0041614	Fatty acid esters	pos	C12H22O4	231.159	-	Lipids and lipid-like molecules	-
5'-Carboxy-gamma-chromanol	metab_2281	C18H26O4	1.60824	1.60839	1.1711	8.59e-10	3.66e-08	2.9307	2.8886	2.8991	2.8865	2.846	2.9066	3.3532	3.3198	3.4292	3.4452	3.3746	3.4057	-	69.4	-	6.17202	1221262-11-8	-	M+H-H2O, M+NH4, M+H	Benzopyrans	pos_2282	-	-	-	HMDB0012799	1-benzopyrans	pos	C18H26O4	307.19	-	Organoheterocyclic compounds	-
()9-HpODE	metab_29806	C18H32O4	1.59803	1.59729	1.17102	1.48e-12	4.11e-10	3.499	3.5039	3.5481	3.5401	3.5412	3.5264	4.0773	4.1175	4.1511	4.1361	4.1347	4.156	60.8	-	-	7.21392	-	-	M-H	-	neg_10793	-	-	-	-	-	neg	C18H32O4	311.223	-	-	-
Tsangane L 3-glucoside	metab_21426	C19H34O7	1.08313	1.08207	1.17082	8.42e-07	4.88e-06	1.6795	1.6697	1.7313	1.6597	1.6684	1.7088	1.9431	1.9169	2.0829	1.9717	1.9371	1.9899	-	69.8	-	6.75877	143775-68-2	-	M-H2O-H, M+Na-2H	Prenol lipids	neg_2382	-	-	-	HMDB0040824	Terpene glycosides	neg	C19H34O7	355.213	-	Lipids and lipid-like molecules	-
Chrysaloin	metab_9496	C21H22O8	1.25995	1.25986	1.17031	5.98e-07	5.23e-06	1.7642	1.7801	1.8436	1.8242	1.8672	1.91	2.2224	2.108	2.1212	2.1226	2.1298	2.1605	-	80.6	-	4.42678	18262-45-8	-	M+H-H2O	Anthracenes	pos_9498	-	-	-	HMDB0039379	Not Available	pos	C21H22O8	385.128	-	Benzenoids	-
(24R)-Ergost-4-ene-3,6-dione	metab_28725	C28H44O2	1.31446	1.31418	1.16983	3.02e-07	2.09e-06	2.4937	2.4764	2.5658	2.5212	2.3821	2.4362	2.837	2.8223	2.919	2.9148	2.9412	2.9636	-	59.8	-	9.38895	85081-02-3	-	M+FA-H	Steroids and steroid derivatives	neg_9697	-	-	-	HMDB0038657	Ergostane steroids	neg	C28H44O2	457.334	-	Lipids and lipid-like molecules	-
11b-Hydroxyprogesterone	metab_26086	C20H28O4	1.17264	1.17217	1.16963	2.41e-07	1.74e-06	1.908	1.8965	1.9958	1.9867	2.0293	1.9995	2.2244	2.3243	2.3116	2.3108	2.3196	2.3294	-	63.1	-	7.09308	600-57-7	-	M+FA-H	Steroids and steroid derivatives	neg_7048	-	-	-	HMDB0004031	Androstane steroids	neg	C20H28O4	377.195	-	Lipids and lipid-like molecules	C05498
Hexyl crotonate	metab_15661	C10H18O2	1.18088	1.18033	1.16948	4.88e-05	0.0002089	1.6575	1.6488	1.7374	1.6893	1.7546	1.8124	1.9132	2.1162	1.9944	1.9163	2.0857	2.0212	-	94.9	-	7.0918	19089-92-0	-	2M+NH4	Fatty Acyls	pos_15677	-	-	-	LMFA07010909;HMDB0036211	Fatty acid esters	pos	C10H18O2	358.295	-	Lipids and lipid-like molecules	-
{[5-(4-methoxyphenyl)-2-methyl-3-oxopent-4-en-1-yl]oxy}sulfonic acid	metab_24514	C13H16O6S	1.05104	1.05142	1.16922	4.97e-05	0.0001561	1.797	1.7339	1.514	1.6836	1.7524	1.6969	1.9291	1.9712	2.0357	1.9827	1.9855	1.9964	-	67.9	-	2.85767	-	-	2M-H	Phenol ethers	neg_5473	-	-	-	HMDB0132956	Anisoles	neg	C13H16O6S	599.129	-	Benzenoids	-
DIMP	metab_10379	C10H13N4O7P	1.27414	1.27486	1.16901	0.0001376	0.0005174	2.1673	2.2434	1.9637	1.989	2.0191	1.971	2.4569	2.2683	2.3746	2.4781	2.4771	2.3884	-	78	map00230	8.1644	3393-18-8	Purine metabolism	M+H	Purine nucleotides	pos_10385	Nucleotide metabolism	Metabolism	-	HMDB0006555	Purine deoxyribonucleotides	pos	C10H13N4O7P	333.057	-	Nucleosides, nucleotides, and analogues	C06196
7-Hydroxy-8-O-methylaloin B	metab_23164	C22H24O10	1.11889	1.11799	1.169	6.95e-08	6.44e-07	1.8452	1.7331	1.799	1.7824	1.7983	1.7636	2.1577	2.0845	2.0989	2.0662	2.0562	2.0682	-	69.4	-	3.8621	-	-	M-H, M+K-2H	Anthracenes	neg_4120	-	-	-	HMDB0031586	Not Available	neg	C22H24O10	447.132	-	Benzenoids	-
Deoxycholic acid 3-glucuronide	metab_29442	C30H48O10	1.08922	1.08934	1.16828	4.04e-06	1.83e-05	1.7825	1.8177	1.6806	1.7031	1.775	1.7961	2.0618	2.1207	2.0231	1.9554	2.0729	2.097	-	60	map01100;map00040	8.15818	72504-58-6	Metabolic pathways; Pentose and glucuronate interconversions	M+Na-2H	Steroids and steroid derivatives	neg_10426	Global and overview maps;Carbohydrate metabolism	Metabolism;Metabolism	-	LMST05010046;HMDB0002596	Steroidal glycosides	neg	C30H48O10	589.302	-	Lipids and lipid-like molecules	C03033
8-hydroxymirtazapine	metab_2318	C17H19N3O	1.41378	1.41416	1.16775	1.29e-08	2.62e-07	2.3398	2.343	2.2506	2.3132	2.2621	2.299	2.652	2.619	2.702	2.7126	2.7211	2.7142	-	56.6	-	5.11992	-	-	M+ACN+H, 2M+K, 2M+ACN+Na	Piperazinoazepines	pos_2319	-	-	-	HMDB0060957	Not Available	pos	C17H19N3O	601.28	-	Organoheterocyclic compounds	-
Phenylethyl primeveroside	metab_25004	C19H28O10	1.04544	1.04566	1.1676	6.05e-07	3.72e-06	1.613	1.6625	1.5781	1.5324	1.6257	1.5852	1.896	1.8516	1.8018	1.8591	1.9075	1.8867	-	67.7	-	4.08793	129932-48-5	-	M-H2O-H	Organooxygen compounds	neg_5963	-	-	-	HMDB0041274	Carbohydrates and carbohydrate conjugates	neg	C19H28O10	397.15	-	Organic oxygen compounds	-
Isopentenyladenine-9-N-glucoside	metab_10098	C17H25N5O4	1.2169	1.2169	1.16657	5.85e-09	1.46e-07	1.753	1.7107	1.7047	1.6723	1.7342	1.6906	1.9981	1.9814	2.0206	1.969	2.0305	1.9743	-	61.5	-	7.04663	-	-	M+2Na-H	Organooxygen compounds	pos_10101	-	-	-	HMDB0012240	Carbohydrates and carbohydrate conjugates	pos	C17H25N5O4	408.164	-	Organic oxygen compounds	-
Corchorifatty acid D	metab_25792	C18H28O4	1.37536	1.37448	1.16617	3.13e-09	6.02e-08	2.6664	2.6847	2.7445	2.7467	2.7054	2.6983	3.1158	3.1115	3.2184	3.2155	3.1445	3.1444	-	77.4	-	6.07432	-	-	M-H	Fatty Acyls	neg_6752	-	-	-	HMDB0033243	Lineolic acids and derivatives	neg	C18H28O4	307.192	-	Lipids and lipid-like molecules	-
Caffeic Acid	metab_17534	C9H8O4	1.20537	1.20567	1.16503	6.35e-07	5.5e-06	1.7148	1.7912	1.626	1.7592	1.7401	1.7651	2.0401	2.0208	1.9784	2.0486	2.0031	2.0238	92.1	-	map01100;map00940;map01110	3.97048	331-39-5	Metabolic pathways; Phenylpropanoid biosynthesis; Biosynthesis of secondary metabolites	M+H	Cinnamic acids and derivatives	pos_17552	Global and overview maps;Biosynthesis of other secondary metabolites;Global and overview maps	Metabolism;Metabolism;Metabolism	-	HMDB0001964	Hydroxycinnamic acids and derivatives	pos	C9H8O4	181.049	-	Phenylpropanoids and polyketides	C01197;C01481
Cinnamic acid	metab_2861	C9H8O2	1.75314	1.75338	1.16001	2.09e-07	2.27e-06	3.7695	3.7694	3.74	3.6788	3.7838	3.7945	4.3038	4.2467	4.2695	4.3385	4.4577	4.5246	-	58.4	-	1.87318	621-82-9	-	M+H-H2O, M+NH4	Cinnamic acids and derivatives	pos_2862	-	-	-	HMDB0000567	Cinnamic acids	pos	C9H8O2	166.086	-	Phenylpropanoids and polyketides	C10438
Misoprostol	metab_9988	C21H36O5	1.49841	1.49866	1.15982	3.14e-09	9.17e-08	2.7209	2.7477	2.6766	2.7032	2.6742	2.6981	3.0565	3.0993	3.1487	3.1521	3.1719	3.179	50.1	-	-	6.59182	59122-46-2	-	M+H	Fatty Acyls	pos_9991	-	-	-	HMDB0015064	Eicosanoids	pos	C21H36O5	369.262	-	Lipids and lipid-like molecules	-
7(14)-Bisabolene-2,3,10,11-tetrol	metab_4115	C15H28O4	1.21828	1.21859	1.15976	2.79e-06	1.85e-05	1.8724	1.8423	1.8415	1.9449	1.849	1.8063	2.1009	2.1454	2.2216	2.2431	2.1058	2.1198	-	76.9	-	5.53638	122470-42-2	-	M+H-H2O, M+Na	Prenol lipids	pos_4116	-	-	-	HMDB0035918	Sesquiterpenoids	pos	C15H28O4	255.195	-	Lipids and lipid-like molecules	-
Cynaratriol	metab_17345	C15H22O5	1.31121	1.31145	1.15678	4.26e-08	6.55e-07	2.1302	2.1167	2.1615	2.159	2.1046	2.0703	2.4301	2.3905	2.5023	2.502	2.4685	2.448	-	80.8	-	4.28497	70894-20-1	-	M+H	Prenol lipids	pos_17363	-	-	-	HMDB0034983	Terpene lactones	pos	C15H22O5	283.153	-	Lipids and lipid-like molecules	-
Fevicordin B 2-gentiobioside	metab_24925	C43H64O18	1.07545	1.0746	1.15678	2.71e-05	9.2e-05	1.9983	1.9666	1.8318	1.8033	1.8752	1.8532	2.1009	2.2135	2.2695	2.2228	2.1705	2.1287	-	52.7	-	3.90852	151589-22-9	-	M-H	Steroids and steroid derivatives	neg_5884	-	-	-	HMDB0035296	Steroidal glycosides	neg	C43H64O18	867.396	-	Lipids and lipid-like molecules	-
Triamcinolone acetonide	metab_1034	C24H31FO6	1.25232	1.25285	1.15661	4.9e-07	4.46e-06	1.9998	1.9946	1.9483	1.9121	1.9943	1.9891	2.2536	2.1871	2.3235	2.3269	2.2694	2.3293	80.2	-	-	5.45338	-	-	M+2Na-H, 2M+H, M+H	-	pos_1035	-	-	-	-	-	pos	C24H31FO6	479.185	-	-	C08183
Cyclokievitone	metab_8513	C20H18O6	1.2272	1.22666	1.15552	2.79e-06	1.85e-05	1.8563	1.897	1.9708	1.9231	1.9703	1.955	2.2853	2.3098	2.231	2.2367	2.152	2.1618	-	66.1	-	3.711	74175-82-9	-	M+CH3OH+H, M+ACN+Na	Isoflavonoids	pos_8514	-	-	-	HMDB0033983;LMPK12050493	Isoflavans	pos	C20H18O6	387.144	-	Phenylpropanoids and polyketides	C10207
13S-hydroxyoctadecadienoic acid	metab_26379	C18H32O3	1.08928	1.08819	1.15518	8.63e-08	7.63e-07	1.9036	1.8246	1.8478	1.8237	1.8361	1.8201	2.0995	2.1218	2.204	2.1417	2.1109	2.0947	-	68.4	map00591	8.23702	5204-88-6	Linoleic acid metabolism	M+FA-H	Fatty Acyls	neg_7341	Lipid metabolism	Metabolism	-	HMDB0004667	Lineolic acids and derivatives	neg	C18H32O3	341.234	-	Lipids and lipid-like molecules	C14762
6''-O-Acetylgenistin	metab_30750	C23H22O11	1.50315	1.50369	1.15449	5.43e-07	3.39e-06	3.6741	3.6817	3.4619	3.4537	3.5832	3.5808	4.0964	4.0996	4.0864	4.0475	4.2176	4.2048	-	51.2	-	5.0797	73566-30-0	-	M-H2O-H	Isoflavonoids	neg_11739	-	-	-	HMDB0029528	Isoflavonoid O-glycosides	neg	C23H22O11	455.1	-	Phenylpropanoids and polyketides	-
3,5,7-trihydroxy-2-(1-hydroxy-3-methoxy-4-oxocyclohexyl)-4H-chromen-4-one	metab_8312	C16H16O8	1.13181	1.13078	1.15431	0.0002331	0.0008209	1.7541	1.743	1.8306	1.76	1.8675	1.8948	2.1868	2.1986	1.9742	1.9536	2.0971	2.1097	-	65.7	-	4.57712	-	-	M+H-2H2O, M+H	Benzopyrans	pos_8313	-	-	-	HMDB0126514	1-benzopyrans	pos	C16H16O8	337.106	-	Organoheterocyclic compounds	-
Prostaglandin J2	metab_13512	C20H30O4	1.30187	1.30196	1.15329	2.14e-06	1.49e-05	2.2742	2.1742	2.2032	2.2757	2.1297	2.175	2.4787	2.5094	2.5684	2.6545	2.5326	2.5151	-	63.1	map00590;map01100	9.58798	60203-57-8	Arachidonic acid metabolism; Metabolic pathways	M+CH3OH+H	Fatty Acyls	pos_13524	Lipid metabolism;Global and overview maps	Metabolism;Metabolism	-;Lipids	LMFA03010019;HMDB0002710	Eicosanoids	pos	C20H30O4	367.247	-;Eicosanoids	Lipids and lipid-like molecules	C05958;C05957
2,3-dinor Prostaglandin E1	metab_1058	C18H30O5	1.68691	1.68709	1.15272	8.95e-11	7.11e-09	3.5565	3.5643	3.5643	3.5539	3.5224	3.5318	4.0521	4.0338	4.1412	4.1429	4.0923	4.0863	53.6	-	-	5.72072	-	-	M+Na, M+ACN+Na, M+H-H2O	-	pos_1059	-	-	-	-	-	pos	C18H30O5	309.206	-	-	-
Threoninyl-Isoleucine	metab_9122	C10H20N2O4	1.06702	1.06686	1.15203	1.2e-06	9.24e-06	1.5309	1.4675	1.492	1.4499	1.4814	1.4555	1.7193	1.6984	1.727	1.7389	1.7283	1.6182	-	97.5	-	2.37123	-	-	M+H	Carboxylic acids and derivatives	pos_9123	-	-	-	HMDB0029064	Amino acids, peptides, and analogues	pos	C10H20N2O4	233.149	-	Organic acids and derivatives	-
Hexyl glucoside	metab_9420	C12H24O6	1.14837	1.14912	1.15182	1.89e-05	9.31e-05	1.7895	1.8048	1.7905	1.8175	1.7445	1.7609	1.9503	1.9526	2.1447	2.1085	2.0844	2.0932	-	71.6	-	4.04847	59080-45-4	-	M+H-H2O	Fatty Acyls	pos_9422	-	-	-	HMDB0031688	Fatty acyl glycosides	pos	C12H24O6	247.153	-	Lipids and lipid-like molecules	-
4-Hydroxyphenylacetonitrile triacetylrhamnoside	metab_24467	C20H23NO8	1.19729	1.19755	1.15134	1.57e-08	2.04e-07	2.2546	2.318	2.2476	2.2647	2.2777	2.2775	2.5879	2.6108	2.5694	2.5906	2.6607	2.684	-	63.4	-	2.77767	-	-	M+K-2H	Organooxygen compounds	neg_5426	-	-	-	HMDB0032809	Carbohydrates and carbohydrate conjugates	neg	C20H23NO8	442.095	-	Organic oxygen compounds	-
Prenyl arabinosyl-(1->6)-glucoside	metab_32331	C16H28O10	1.11004	1.11053	1.14835	8.19e-05	0.0002424	2.1827	2.2033	2.2619	2.1087	2.1548	2.1937	2.3514	2.3758	2.5459	2.5836	2.5931	2.5986	-	62	-	3.01832	175737-84-5	-	M+FA-H	Fatty Acyls	neg_13323	-	-	-	HMDB0041360	Fatty acyl glycosides	neg	C16H28O10	425.167	-	Lipids and lipid-like molecules	-
Withanolide	metab_21139	C28H38O6	1.08806	1.08638	1.14822	2.23e-06	1.1e-05	2.002	1.9308	2.0068	1.9062	2.0184	1.9535	2.294	2.2663	2.3291	2.2978	2.2088	2.1762	-	65.5	-	5.48052	30655-48-2	-	M+FA-H, 2M-H	Glycerophospholipids	neg_2095	-	-	-	LMST01160020;LMST01160018;HMDB0003218	Glycerophosphocholines	neg	C28H38O6	515.262	-	Lipids and lipid-like molecules	C08842
2-[3-hydroxy-4-(methoxymethyl)phenyl]-3,4-dihydro-2H-1-benzopyran-3,5,7-triol	metab_8558	C17H18O6	1.20763	1.20742	1.14821	5.05e-12	9.57e-10	1.8735	1.8518	1.8643	1.8798	1.8724	1.8696	2.1559	2.1664	2.1386	2.1321	2.1548	2.1263	-	62.8	-	3.53667	-	-	M+H, 2M+ACN+Na	Flavonoids	pos_8559	-	-	-	HMDB0127845	Flavans	pos	C17H18O6	319.117	-	Phenylpropanoids and polyketides	-
Beta-Citraurol	metab_16585	C30H42O2	1.23054	1.23052	1.14768	5.38e-08	7.91e-07	1.9817	1.9852	2.0173	1.9774	1.9684	1.9725	2.2338	2.283	2.3289	2.3379	2.2349	2.246	-	56.9	-	5.65438	57593-78-9	-	M+H	Prenol lipids	pos_16603	-	-	-	HMDB0035685	Triterpenoids	pos	C30H42O2	435.324	-	Lipids and lipid-like molecules	-
4-Methoxycinnamic acid	metab_25076	C10H10O3	1.18406	1.18361	1.14744	9.94e-06	3.91e-05	2.3528	2.3247	2.4228	2.3939	2.4878	2.4267	2.653	2.66	2.8888	2.7571	2.7983	2.7739	79.4	-	-	4.24608	830-09-1	-	M-H	Cinnamic acids and derivatives	neg_6035	-	-	-	HMDB0002040	Cinnamic acids	neg	C10H10O3	177.055	-	Phenylpropanoids and polyketides	-
12-OPDA	metab_19090	C18H28O3	1.44996	1.44887	1.14672	3.06e-08	3.4e-07	3.4568	3.3991	3.4298	3.4105	3.4823	3.4764	3.8709	3.9061	4.061	4.014	3.9081	3.9232	71.4	-	map01100;map00592;map01110	7.15108	-	Metabolic pathways; alpha-Linolenic acid metabolism; Biosynthesis of secondary metabolites	M-H, M+Cl, M+FA-H, 2M-H	-	neg_46	Global and overview maps;Lipid metabolism;Global and overview maps	Metabolism;Metabolism;Metabolism	-	-	-	neg	C18H28O3	291.197	-	-	C01226
Isoleucyl-Hydroxyproline	metab_18535	C11H20N2O4	1.22795	1.22766	1.14402	2.23e-06	1.54e-05	2.1128	2.1235	2.0559	2.0576	2.0774	2.0692	2.3966	2.4146	2.3121	2.2805	2.4491	2.446	-	70.7	-	1.09532	-	-	M+H	Carboxylic acids and derivatives	pos_18553	-	-	-	HMDB0028908	Amino acids, peptides, and analogues	pos	C11H20N2O4	245.149	-	Organic acids and derivatives	-
Alpha-Linolenoyl Ethanolamide	metab_14964	C20H35NO2	1.38624	1.38637	1.14363	3.95e-05	0.0001743	2.9438	2.938	2.7595	2.7803	2.6433	2.6455	3.1526	3.1529	3.2474	3.2379	3.1744	3.1448	65.2	-	-	8.24973	-	-	M+H	Organonitrogen compounds	pos_14979	-	-	-	HMDB0013624	Amines	pos	C20H35NO2	322.274	-	Organic nitrogen compounds	C13828
Ethyl (2E,4E,7Z)-Decatrienoate	metab_16497	C12H18O2	1.35423	1.35398	1.14246	1.28e-07	1.53e-06	2.5908	2.5324	2.4818	2.4513	2.432	2.5459	2.8268	2.8751	2.8575	2.8386	2.9012	2.878	58.8	-	-	5.88353	28290-88-2	-	M+H	Fatty Acyls	pos_16515	-	-	-	HMDB0035375	Fatty acid esters	pos	C12H18O2	195.137	-	Lipids and lipid-like molecules	-
Dolicholide	metab_27141	C28H46O6	1.13159	1.133	1.14208	0.0008874	0.002016	2.3821	2.2854	2.6589	2.5875	2.7168	2.7391	2.983	2.9501	2.8679	2.9231	2.9384	2.8919	-	61.4	-	10.3942	85228-11-1	-	M+Na-2H	Organooxygen compounds	neg_8109	-	-	-	HMDB0034086	Alcohols and polyols	neg	C28H46O6	499.306	-	Organic oxygen compounds	-
7-Hydroxy-1,4,5-trimethoxyxanthone 7-O-[b-D-glucosyl-(1->2)-b-D-galactoside]	metab_31884	C28H34O16	1.04669	1.04591	1.1411	5.28e-08	5.19e-07	1.8928	1.852	1.8814	1.8462	1.8566	1.8971	2.0778	2.1243	2.1696	2.1856	2.1128	2.1379	-	54.5	-	3.59028	258885-35-7	-	M-H2O-H	Benzopyrans	neg_12876	-	-	-	HMDB0036014	1-benzopyrans	neg	C28H34O16	607.167	-	Organoheterocyclic compounds	-
Sorbitan laurate	metab_17740	C18H34O6	1.16646	1.16499	1.14007	0.000457	0.001477	2.1941	2.0624	2.2069	2.2549	2.0985	2.1181	2.5866	2.6096	2.2992	2.3466	2.438	2.4685	-	52.7	-	3.5935	1338-39-2	-	M+NH4	Fatty Acyls	pos_17758	-	-	-	LMFA07011017;HMDB0029885	Fatty acid esters	pos	C18H34O6	364.269	-	Lipids and lipid-like molecules	-
Longicamphenylone	metab_16297	C14H22O	1.01008	1.01177	1.13963	0.009303	0.02109	1.792	2.0411	1.7311	2.2382	1.9555	1.9281	2.2075	2.1153	2.3736	2.1315	2.1871	2.3034	52.4	-	-	6.19118	-	-	M+H	-	pos_16314	-	-	-	-	-	pos	C14H22O	207.173	-	-	-
7-beta-D-Glucopyranosyloxybutylidenephthalide	metab_17409	C18H22O8	1.14995	1.14978	1.13921	5.13e-08	7.61e-07	1.7973	1.7999	1.851	1.8651	1.854	1.8638	2.1334	2.0981	2.0895	2.056	2.0685	2.1237	-	56.6	-	4.20713	240823-19-2	-	M+H-2H2O	Organooxygen compounds	pos_17427	-	-	-	HMDB0034752	Carbohydrates and carbohydrate conjugates	pos	C18H22O8	331.117	-	Organic oxygen compounds	-
Prostaglandin A2	metab_12865	C20H30O4	1.10908	1.11029	1.13589	0.0004982	0.001594	1.9885	2.1623	1.8863	2.122	1.9603	2.0673	2.232	2.1917	2.3041	2.3223	2.3866	2.4025	-	59.5	map00590;map01100	10.2053	13345-50-1	Arachidonic acid metabolism; Metabolic pathways	M+CH3OH+H	Fatty Acyls	pos_12876	Lipid metabolism;Global and overview maps	Metabolism;Metabolism	Lipids	HMDB0002752;LMFA03010035	Eicosanoids	pos	C20H30O4	367.247	Eicosanoids	Lipids and lipid-like molecules	C05953
8,13-dihydroxy-9,11-octadecadienoic acid	metab_10089	C18H32O4	1.33608	1.33554	1.13501	2.6e-08	4.49e-07	2.5406	2.514	2.6392	2.5582	2.537	2.4964	2.8952	2.932	2.876	2.8923	2.8669	2.8919	66.5	-	-	6.98263	-	-	M+H	-	pos_10092	-	-	-	LMFA02000166	-	pos	C18H32O4	313.237	-	-	-
Metabolite M6	metab_22590	C30H42N4O4	1.22587	1.22562	1.13331	9.31e-08	8.1e-07	2.7825	2.7621	2.6858	2.6873	2.7102	2.7113	3.1292	3.1363	3.0287	3.015	3.0956	3.1133	-	54.6	-	8.15818	-	-	M-H, M+Cl	Indanes	neg_3546	-	-	-	HMDB0061034	Not Available	neg	C30H42N4O4	521.315	-	Benzenoids	-
PA(P-18:0/17:2(9Z,12Z))	metab_1607	C38H71O7P	1.68945	1.68948	1.13267	3.36e-12	7.41e-10	4.1162	4.1011	4.1125	4.0951	4.0793	4.055	4.6122	4.6045	4.6686	4.6617	4.6381	4.6286	51.9	-	-	9.8978	-	-	M+H-2H2O, M+H, M+Na	-	pos_1608	-	-	-	LMGP10030038	-	pos	C38H71O7P	671.484	-	-	-
(1S,2S,4R,8S)-p-Menthane-1,2,8,9-tetrol 2-glucoside	metab_31504	C16H30O9	1.00572	1.0048	1.13245	1.72e-06	8.84e-06	1.8156	1.8543	1.9282	1.8918	1.9026	1.8848	2.0888	2.083	2.2071	2.1615	2.1181	2.1156	-	56.4	-	4.06827	402593-52-6	-	M-H2O-H	Prenol lipids	neg_12495	-	-	-	HMDB0039975	Terpene glycosides	neg	C16H30O9	347.172	-	Lipids and lipid-like molecules	-
Benzoic acid	metab_24660	C7H6O2	1.06964	1.0685	1.13196	1.18e-05	4.5e-05	2.0498	2.2036	2.2742	2.2512	2.1764	2.1858	2.4701	2.4549	2.5285	2.4959	2.4162	2.5095	52.1	-	map01100;map01110;map00360	3.20882	65-85-0	Metabolic pathways; Biosynthesis of secondary metabolites; Phenylalanine metabolism	M-H	Benzene and substituted derivatives	neg_5619	Global and overview maps;Global and overview maps;Amino acid metabolism	Metabolism;Metabolism;Metabolism	-	HMDB0001870	Benzoic acids and derivatives	neg	C7H6O2	121.03	-	Benzenoids	C00180;C09815;C00261;C00539
Trans-EKODE-(E)-Ib	metab_4721	C18H30O4	1.55088	1.55087	1.1314	2.22e-12	5.55e-10	3.4724	3.4763	3.495	3.4635	3.4984	3.4646	3.9054	3.9203	3.9408	3.9224	3.968	3.955	74.9	-	-	7.06663	-	-	M+H, M+Na	-	pos_4722	-	-	-	-	-	pos	C18H30O4	311.221	-	-	-
()12(13)-EpOME	metab_21648	C18H32O3	1.4492	1.4486	1.13139	6.7e-12	9.65e-10	3.7772	3.7304	3.7965	3.777	3.8055	3.7645	4.2855	4.2666	4.259	4.2398	4.2753	4.3004	69.4	-	-	7.8962	-	-	M-H, M+Cl	-	neg_2604	-	-	-	-	-	neg	C18H32O3	295.228	-	-	-
()13-HpODE	metab_118	C18H32O4	1.68743	1.6873	1.13085	1.78e-14	3.92e-11	4.1221	4.1266	4.1355	4.1301	4.1347	4.1145	4.6542	4.6761	4.6576	4.6419	4.6904	4.6823	63.8	-	-	7.09693	-	-	M+H-H2O, M+2Na-H, M+NH4, M+Na, M+K	-	pos_119	-	-	-	-	-	pos	C18H32O4	295.226	-	-	-
6,8-dihydroxy-7-methoxy-2H-chromen-2-one	metab_25354	C10H8O5	1.15775	1.15787	1.13078	5.3e-07	3.33e-06	2.4613	2.5301	2.4298	2.4875	2.5622	2.5786	2.8883	2.8851	2.7918	2.8132	2.8248	2.8129	-	64.5	-	4.81305	-	-	2M-H	Coumarins and derivatives	neg_6314	-	-	-	HMDB0130546	Hydroxycoumarins	neg	C10H8O5	415.068	-	Phenylpropanoids and polyketides	-
Valyl-Proline	metab_9118	C10H18N2O3	1.309	1.30894	1.12857	8.39e-07	6.91e-06	2.7238	2.6885	2.635	2.5826	2.5511	2.5917	2.9654	2.9392	2.9969	3.0289	2.9232	2.9491	-	53.1	-	2.23742	-	-	M+H-H2O	Carboxylic acids and derivatives	pos_9119	-	-	-	HMDB0029135	Amino acids, peptides, and analogues	pos	C10H18N2O3	197.128	-	Organic acids and derivatives	-
Phytolaccoside E	metab_11494	C42H66O16	1.02486	1.02455	1.12717	0.006546	0.01554	2.0822	2.0404	2.1449	2.1821	2.1856	2.1512	2.4218	2.3856	2.1034	2.6871	2.4034	2.4095	-	55.6	-	13.2669	65497-07-6	-	M+H-H2O	Prenol lipids	pos_11504	-	-	-	HMDB0034637	Triterpenoids	pos	C42H66O16	809.432	-	Lipids and lipid-like molecules	-
Salvianolic acid G	metab_30960	C20H18O10	1.16891	1.16901	1.1268	2.71e-09	5.44e-08	2.565	2.5619	2.5192	2.5598	2.6032	2.6152	2.8849	2.8662	2.8944	2.8966	2.9048	2.9327	-	54.1	-	4.71988	-	-	M-H2O-H	Cinnamic acids and derivatives	neg_11950	-	-	-	HMDB0041774	Hydroxycinnamic acids and derivatives	neg	C20H18O10	399.074	-	Phenylpropanoids and polyketides	-
3-Hydroxyflavone	metab_31784	C15H10O3	1.00142	1.0013	1.12586	2.88e-05	9.67e-05	2.0075	1.9499	2.0534	2.0007	2.0981	2.14	2.3522	2.3671	2.2941	2.2521	2.2344	2.2937	-	76.9	-	3.70995	577-85-5	-	3M-H	Flavonoids	neg_12776	-	-	-	HMDB0031816	Flavones	neg	C15H10O3	713.179	-	Phenylpropanoids and polyketides	C01495
4'-Methylliquiritigenin 7-rhamnoside	metab_29872	C22H24O8	1.16265	1.16621	1.12518	0.00565	0.01071	3.0703	3.0702	3.5335	3.5191	3.6782	3.6902	3.9275	3.9643	3.7434	3.7531	3.8905	3.8549	-	60.5	-	7.07358	83697-43-2	-	M-H2O-H	Flavonoids	neg_10859	-	-	-	HMDB0040545	Flavonoid glycosides	neg	C22H24O8	397.131	-	Phenylpropanoids and polyketides	-
2-Hydroxycinnamic acid	metab_24851	C9H8O3	1.00468	1.00543	1.12427	0.0003806	0.0009478	2.2176	2.2127	2.0993	2.2156	2.3841	2.295	2.6358	2.6169	2.441	2.4391	2.4864	2.4711	75.6	-	map01100;map00940;map01110;map00360	3.72995	583-17-5	Metabolic pathways; Phenylpropanoid biosynthesis; Biosynthesis of secondary metabolites; Phenylalanine metabolism	M-H	Cinnamic acids and derivatives	neg_5810	Global and overview maps;Biosynthesis of other secondary metabolites;Global and overview maps;Amino acid metabolism	Metabolism;Metabolism;Metabolism;Metabolism	-	HMDB0002641	Hydroxycinnamic acids and derivatives	neg	C9H8O3	163.04	-	Phenylpropanoids and polyketides	C01772
Alpha-methylphenylalanine	metab_3317	C10H13NO2	1.12204	1.12252	1.12215	2.47e-06	1.67e-05	2.0447	2.0503	2.0394	2.018	2.1028	2.1253	2.2394	2.2683	2.3602	2.3562	2.3256	2.3393	67.9	-	-	3.58133	-	-	M+H-H2O, M+H	Phenylpropanoic acids	pos_3318	-	-	-	HMDB0029223	Not Available	pos	C10H13NO2	180.101	-	Phenylpropanoids and polyketides	-
Neoraunone	metab_17631	C19H16O5	1.07051	1.0698	1.1168	1.89e-05	9.29e-05	1.9801	2.0091	2.0169	2.0307	1.9834	2.0509	2.3057	2.3081	2.1471	2.17	2.2593	2.2901	57.9	-	-	3.77615	-	-	M+H	-	pos_17649	-	-	-	LMPK12050453	-	pos	C19H16O5	325.106	-	-	-
9-OxoODE	metab_322	C18H30O3	1.64723	1.64706	1.11482	4.84e-12	9.27e-10	4.4775	4.4617	4.5123	4.5047	4.4902	4.5183	4.9987	5.0167	5.0255	4.9623	5.035	5.0208	62.7	-	map00591	7.86042	-	Linoleic acid metabolism	M+H, M+Na, M+2Na-H, M+K	Fatty Acyls	pos_323	Lipid metabolism	Metabolism	-	LMFA02000274;LMFA02000251;HMDB0004669	Lineolic acids and derivatives	pos	C18H30O3	295.227	-	Lipids and lipid-like molecules	C14766
(+)-Norushinsunine N-oxide	metab_24846	C18H17NO4	1.16305	1.16323	1.1127	5.08e-07	3.21e-06	2.887	2.8521	2.9304	2.9377	2.9735	2.9857	3.2679	3.2636	3.2081	3.211	3.2532	3.3465	-	51.5	-	3.70995	-	-	2M+FA-H	Prenol lipids	neg_5805	-	-	-	HMDB0034489	Sesquiterpenoids	neg	C18H17NO4	667.23	-	Lipids and lipid-like molecules	-
Sinapyl aldehyde	metab_17574	C11H12O4	1.09733	1.09722	1.1106	1.47e-06	1.1e-05	2.1063	2.095	2.1812	2.1842	2.1773	2.2218	2.3956	2.3984	2.3989	2.4546	2.3908	2.3613	51.6	-	-	3.85215	-	-	M+H	-	pos_17592	-	-	-	-	-	pos	C11H12O4	209.08	-	-	-
Leukotriene E3	metab_3568	C23H39NO5S	1.02528	1.02446	1.1091	5.23e-06	3.14e-05	1.9585	1.9312	1.9838	1.8994	1.8689	1.9605	2.183	2.2037	2.1399	2.1322	2.106	2.1052	-	54.4	-	4.17397	79494-05-6	-	M+H, M+K	Fatty Acyls	pos_3569	-	-	-	HMDB0002355;LMFA03020074	Eicosanoids	pos	C23H39NO5S	480.201	-	Lipids and lipid-like molecules	-
Linocinnamarin	metab_32343	C16H20O8	1.02953	1.02778	1.10381	1.09e-05	4.22e-05	2.5768	2.5706	2.6028	2.58	2.5405	2.56	2.912	2.9265	2.8474	2.8545	2.7373	2.7552	-	68	-	3.00782	-	-	M+FA-H	Organooxygen compounds	neg_13335	-	-	-	HMDB0030678	Carbohydrates and carbohydrate conjugates	neg	C16H20O8	385.115	-	Organic oxygen compounds	-
Hoduloside IX	metab_16533	C52H86O22	1.07398	1.07396	1.10337	6.04e-08	8.6e-07	2.1461	2.2097	2.1926	2.1811	2.1352	2.1397	2.3832	2.391	2.4118	2.4144	2.3956	2.3515	-	51.4	-	5.78737	154971-13-8	-	M+H+Na	Prenol lipids	pos_16551	-	-	-	HMDB0040661	Triterpenoids	pos	C52H86O22	543.278	-	Lipids and lipid-like molecules	-
(9Z,11R,12S,13S,15Z)-12,13-Epoxy-11-hydroxy-9,15-octadecadienoic acid	metab_1216	C18H30O4	1.39438	1.39454	1.10321	2.99e-09	8.83e-08	3.6386	3.6273	3.6022	3.6197	3.5835	3.6099	3.9136	3.9699	4.0257	4.0317	3.9834	3.9964	-	54	-	6.80098	106034-49-5	-	M+NH4, M+K, M+H-2H2O	Fatty Acyls	pos_1217	-	-	-	HMDB0033505	Fatty acids and conjugates	pos	C18H30O4	328.248	-	Lipids and lipid-like molecules	-
(22E)-1alpha,25-dihydroxy-26,27-dimethyl-22,23-didehydro-24a-homovitamin D3	metab_5134	C30H48O3	1.22279	1.22203	1.10299	0.0001397	0.0005238	3.1728	3.183	3.0354	3.0125	3.1099	3.1266	3.5354	3.5348	3.2756	3.3074	3.4511	3.4569	50.5	-	-	8.0974	-	-	M+H, M+Na	-	pos_5135	-	-	-	LMST03020459	-	pos	C30H48O3	457.367	-	-	-
Clozapine glucuronide	metab_2402	C24H27ClN4O6	1.0702	1.07013	1.09829	2.05e-05	9.98e-05	2.5094	2.3524	2.3201	2.4104	2.3711	2.3827	2.6635	2.635	2.6757	2.6228	2.5816	2.5794	-	54	-	3.64227	-	-	M+CH3OH+H, M+K, M+2Na-H	Organooxygen compounds	pos_2403	-	-	-	HMDB0060901	Carbonyl compounds	pos	C24H27ClN4O6	535.194	-	Organic oxygen compounds	-
Oryzalexin E	metab_15254	C20H32O2	1.21531	1.21511	1.09677	4.12e-06	2.57e-05	2.9407	3.0528	3.1481	3.0758	3.1017	3.097	3.376	3.3699	3.3612	3.3235	3.4327	3.331	-	62.4	map00904;map01110	7.86042	150943-96-7	Diterpenoid biosynthesis; Biosynthesis of secondary metabolites	M+CH3OH+H	Phenanthrenes and derivatives	pos_15270	Metabolism of terpenoids and polyketides;Global and overview maps	Metabolism;Metabolism	-	HMDB0039702	Hydrophenanthrenes	pos	C20H32O2	337.273	-	Benzenoids	C21561
Apterin	metab_839	C20H24O10	1.00122	1.00118	1.09273	3.19e-05	0.0001455	2.2931	2.3144	2.1921	2.1645	2.2812	2.2158	2.4456	2.4788	2.3986	2.4163	2.4822	2.4854	-	71.1	-	4.00315	53947-89-0	-	M+H-2H2O, M+K, M+H	Coumarins and derivatives	pos_840	-	-	-	HMDB0034231	Furanocoumarins	pos	C20H24O10	463.122	-	Phenylpropanoids and polyketides	-
Densipolic acid	metab_491	C18H32O3	1.30179	1.30189	1.09093	2.63e-10	1.54e-08	3.5495	3.5351	3.5623	3.5732	3.5489	3.5407	3.8667	3.8519	3.9232	3.8964	3.8629	3.8504	50.1	-	-	8.23957	-	-	M+Na, M+2Na-H, M+CH3OH+H, M+H	-	pos_492	-	-	-	LMFA02000153	-	pos	C18H32O3	297.242	-	-	-
Inulobiose	metab_18602	C12H22O11	1.23786	1.23763	1.08785	1.06e-07	1.33e-06	3.4329	3.411	3.3964	3.352	3.3435	3.4163	3.6809	3.6846	3.6811	3.6324	3.7582	3.7037	-	70.2	map00500	0.795833	470-58-6	Starch and sucrose metabolism	M+NH4	Organooxygen compounds	pos_18620	Carbohydrate metabolism	Metabolism	-	HMDB0029898	Carbohydrates and carbohydrate conjugates	pos	C12H22O11	360.15	-	Organic oxygen compounds	C01711;C03323
Rofficerone	metab_4342	C30H48O2	1.42472	1.4248	1.08706	1.37e-10	9.49e-09	4.4814	4.4464	4.4602	4.4448	4.424	4.4133	4.8151	4.7917	4.8675	4.8428	4.833	4.8433	-	58.7	-	6.20085	150148-82-6	-	M+H-H2O, 2M+ACN+Na	Prenol lipids	pos_4343	-	-	-	HMDB0039642	Triterpenoids	pos	C30H48O2	423.362	-	Lipids and lipid-like molecules	-
6,7-dihydroxy Bergamottin	metab_16589	C21H24O6	1.04602	1.04653	1.08321	6.57e-06	3.79e-05	2.6934	2.6801	2.6003	2.5994	2.6686	2.6962	2.8126	2.8276	2.9034	2.9056	2.9043	2.9115	62.2	-	-	5.64405	-	-	M+H	-	pos_16607	-	-	-	-	-	pos	C21H24O6	373.164	-	-	-
Indoleacrylic acid	metab_18224	C11H9NO2	1.13025	1.13005	1.08229	4.17e-06	2.59e-05	3.0833	3.005	3.124	3.1842	3.1131	3.1566	3.3665	3.3846	3.3918	3.3947	3.3535	3.3133	52.4	-	-	2.89022	1204-06-4	-	M+H	Indoles and derivatives	pos_18242	-	-	-	HMDB0000734	Indoles	pos	C11H9NO2	188.07	-	Organoheterocyclic compounds	-
6-Feruloylglucose 2,3,4-trihydroxy-3-methylbutylglycoside	metab_18660	C21H30O12	1.08441	1.08438	1.06209	5.68e-06	3.36e-05	3.8686	3.8586	3.7692	3.7923	3.8075	3.8053	4.0635	4.0514	4.0055	3.9807	4.0962	4.1261	-	57.9	-	0.641667	257939-69-8	-	M+H	Fatty Acyls	pos_18678	-	-	-	HMDB0036214	Fatty acyl glycosides	pos	C21H30O12	475.177	-	Lipids and lipid-like molecules	-
MG(18:3(6Z,9Z,12Z)/0:0/0:0)	metab_2245	C21H36O4	1.16684	1.16706	0.932488	1.12e-05	5.93e-05	4.1968	4.2018	4.106	4.0618	4.0377	4.0166	3.8625	3.8554	3.822	3.8173	3.7983	3.8021	51.1	-	-	7.90775	-	-	M+H, M+2Na-H, M+H-H2O	Fatty Acyls	pos_2246	-	-	-	HMDB0011569	Lineolic acids and derivatives	pos	C21H36O4	353.269	-	Lipids and lipid-like molecules	-
Phytosphingosine	metab_1237	C18H39NO3	1.14905	1.14904	0.932367	1.28e-09	4.86e-08	3.7138	3.702	3.7689	3.7124	3.749	3.7124	3.4625	3.469	3.4908	3.48	3.4824	3.4567	50.8	-	map00600;map01100	7.02663	554-62-1	Sphingolipid metabolism; Metabolic pathways	M+H, M+K, M+Na	Organonitrogen compounds	pos_1238	Lipid metabolism;Global and overview maps	Metabolism;Metabolism	-	LMSP01030001;HMDB0004610	Amines	pos	C18H39NO3	318.3	-	Organic nitrogen compounds	C12144
Folinic acid	metab_570	C20H23N7O7	1.20411	1.20442	0.923567	1.8e-06	1.29e-05	3.7791	3.778	3.7531	3.7461	3.7687	3.7839	3.5019	3.5162	3.3927	3.3897	3.5347	3.5427	50.8	-	map01100;map00670	2.72488	1958-05-09	Metabolic pathways; One carbon pool by folate	M+H, M+Na, M+K, 2M+H	Pteridines and derivatives	pos_571	Global and overview maps;Metabolism of cofactors and vitamins	Metabolism;Metabolism	-	HMDB0001562	Pterins and derivatives	pos	C20H23N7O7	474.173	-	Organoheterocyclic compounds	C03479
1-(Malonylamino)cyclopropanecarboxylic acid	metab_2818	C7H9NO5	1.06881	1.0692	0.920096	1.19e-05	6.24e-05	2.9214	2.9104	2.8858	2.8595	2.9716	2.949	2.7553	2.746	2.6383	2.6094	2.6614	2.6903	53.9	-	-	1.13048	80550-27-2	-	M+H-H2O, M+H	Carboxylic acids and derivatives	pos_2819	-	-	-	HMDB0031700	Amino acids, peptides, and analogues	pos	C7H9NO5	188.055	-	Organic acids and derivatives	-
(R)-2-Hydroxysterculic acid	metab_15252	C19H34O3	1.05186	1.05174	0.918488	2.08e-06	1.45e-05	2.7108	2.7363	2.6631	2.6395	2.7342	2.7123	2.5149	2.4835	2.4615	2.5085	2.4093	2.4966	-	57.8	-	7.86042	14602-38-1	-	M+H	Fatty Acyls	pos_15268	-	-	-	HMDB0031060	Fatty alcohols	pos	C19H34O3	311.258	-	Lipids and lipid-like molecules	-
Velloquercetin 3,3',4'-trimethyl ether	metab_8683	C23H22O7	1.09852	1.09826	0.912261	4.09e-08	6.36e-07	2.6807	2.7131	2.6564	2.6629	2.6388	2.6472	2.4366	2.4021	2.425	2.4549	2.4054	2.4733	67.1	-	-	3.04203	-	-	M+H-2H2O, M+H	-	pos_8684	-	-	-	LMPK12112766	-	pos	C23H22O7	411.161	-	-	-
N2-Galacturonyl-L-lysine	metab_18667	C12H22N2O8	1.04139	1.04171	0.909928	3.25e-05	0.000148	2.5794	2.5819	2.4613	2.4743	2.4458	2.4468	2.3091	2.3333	2.256	2.2125	2.2594	2.2696	-	71.1	-	0.641667	220718-56-9	-	M+H-2H2O	Carboxylic acids and derivatives	pos_18685	-	-	-	HMDB0033105	Amino acids, peptides, and analogues	pos	C12H22N2O8	287.123	-	Organic acids and derivatives	-
PC(16:0/0:0)[U]	metab_14864	C24H50NO7P	1.419	1.41861	0.9085	2.11e-07	2.28e-06	4.301	4.3133	4.3443	4.3369	4.2654	4.2728	3.8515	3.8733	4.0263	3.9736	3.8726	3.8766	54.9	-	-	8.42155	-	-	M+H	-	pos_14879	-	-	-	-	-	pos	C24H50NO7P	496.341	-	-	-
Eriojaposide B	metab_9668	C25H40O11	1.01016	1.00977	0.902107	0.0002568	0.0008925	2.2557	2.3673	2.254	2.1877	2.3192	2.2842	1.9796	2.0884	2.1106	2.1662	1.9839	2.0035	-	53.4	-	5.38973	351412-97-0	-	M+NH4	Fatty Acyls	pos_9670	-	-	-	HMDB0038029	Fatty acyl glycosides	pos	C25H40O11	534.295	-	Lipids and lipid-like molecules	C17889
Rhodamine 6G	metab_4031	C28H31ClN2O3	1.07092	1.07133	0.900616	5.47e-07	4.87e-06	2.3303	2.2791	2.268	2.2704	2.2351	2.2618	2.072	2.0815	1.9844	2.028	2.0808	2.0428	71.8	-	-	5.3469	-	-	M+H-H2O, M+H	-	pos_4032	-	-	-	-	-	pos	C28H31ClN2O3	479.188	-	-	C11177
Ethyl 3-hydroxyoctanoate O-[glucosyl-(1->6)-glucoside]	metab_22869	C22H40O13	1.02215	1.0215	0.899602	1.04e-07	8.86e-07	2.5182	2.469	2.5602	2.4843	2.522	2.5082	2.2212	2.2419	2.2366	2.2494	2.3041	2.2943	-	53.9	-	5.32518	-	-	M-H, M+Na-2H	Fatty Acyls	neg_3825	-	-	-	HMDB0038738	Fatty acyl glycosides	neg	C22H40O13	511.244	-	Lipids and lipid-like molecules	-
(R)-(+)-2-Pyrrolidone-5-carboxylic acid	metab_2812	C5H7NO3	1.15996	1.15969	0.898299	5.55e-05	0.0002337	2.7191	2.705	2.8082	2.795	2.7821	2.7708	2.4966	2.4491	2.6241	2.5477	2.4005	2.3711	84.6	-	map01100	1.00265	-	Metabolic pathways	M+H, 2M+H	-	pos_2813	Global and overview maps	Metabolism	-	-	-	pos	C5H7NO3	130.049	-	-	C02237
LysoPC(18:1(9Z))	metab_26422	C26H52NO7P	1.22266	1.22224	0.897592	1.8e-06	9.19e-06	3.6139	3.5922	3.572	3.566	3.6729	3.6583	3.1707	3.1529	3.3504	3.3252	3.2365	3.224	-	68.3	map00564	8.42783	3542-29-8	Glycerophospholipid metabolism	M+FA-H	Glycerophospholipids	neg_7384	Lipid metabolism	Metabolism	Lipids	HMDB0002815	Glycerophosphocholines	neg	C26H52NO7P	566.35	Phospholipids	Lipids and lipid-like molecules	C04230
Herculin	metab_10402	C16H29NO	1.13379	1.1333	0.895892	1.04e-05	5.54e-05	2.4279	2.4291	2.5396	2.5443	2.5512	2.5477	2.1982	2.1739	2.2648	2.2475	2.3008	2.2883	-	66.1	-	8.2594	-	-	M+Na	Fatty Acyls	pos_10408	-	-	-	HMDB0030275;LMFA08020180	Fatty amides	pos	C16H29NO	274.214	-	Lipids and lipid-like molecules	-
LysoPE(0:0/20:0)	metab_29172	C25H52NO7P	1.08084	1.08095	0.893729	9.04e-08	7.91e-07	2.6033	2.6346	2.698	2.7032	2.6691	2.6677	2.4153	2.3743	2.3852	2.4144	2.3247	2.3677	-	75.5	-	8.75132	-	-	M+FA-H	Glycerophospholipids	neg_10155	-	-	-	LMGP02050045;HMDB0011481	Glycerophosphoethanolamines	neg	C25H52NO7P	554.348	-	Lipids and lipid-like molecules	-
Kanzonol H	metab_14905	C26H32O5	1.1355	1.13511	0.88	2.62e-07	2.7e-06	2.045	2.1371	2.1249	2.0577	2.1458	2.0907	1.8102	1.8202	1.8598	1.8859	1.8609	1.8511	-	73.3	-	8.34972	152511-46-1	-	M+H-H2O	Isoflavonoids	pos_14920	-	-	-	HMDB0040607	O-methylated isoflavonoids	pos	C26H32O5	407.221	-	Phenylpropanoids and polyketides	-
4-Hydroxy duloxetine glucuronide	metab_23607	C24H27NO8S	1.16714	1.16627	0.879165	2.48e-07	1.78e-06	2.8268	2.7527	2.6683	2.7425	2.7041	2.6945	2.3891	2.3851	2.4252	2.3579	2.458	2.3893	-	55.5	-	2.93803	-	-	M+Na-2H, M+FA-H	Organooxygen compounds	neg_4563	-	-	-	HMDB0060763	Carbohydrates and carbohydrate conjugates	neg	C24H27NO8S	534.15	-	Organic oxygen compounds	-
2-[4,6-Bis(2,4-dimethylphenyl)-1,3,5-triazin-2-yl]-5-(octyloxy)phenol	metab_26810	C33H39N3O2	1.17372	1.17307	0.877802	9.87e-07	5.57e-06	2.8439	2.8342	2.7523	2.7733	2.7033	2.6907	2.4647	2.4496	2.398	2.3489	2.4608	2.4462	-	62.4	-	9.3228	2725-22-6	-	M+Cl	Phenol ethers	neg_7776	-	-	-	HMDB0037802	Not Available	neg	C33H39N3O2	544.269	-	Benzenoids	-
Testosterone	metab_10097	C19H28O2	1.1401	1.14096	0.873903	6.23e-05	0.0002578	2.1815	2.1751	2.2734	2.1661	2.1236	2.0718	1.9614	1.9601	1.8175	1.7985	1.8558	1.9571	-	67.8	map01100	7.04663	58-22-0	Metabolic pathways	M+NH4	Steroids and steroid derivatives	pos_10100	Global and overview maps	Metabolism	Steroids;Hormones and transmitters	LMST02020002;HMDB0000234	Androstane steroids	pos	C19H28O2	306.242	19-Carbon atoms;Steroid hormones	Lipids and lipid-like molecules	C00535
Monotropein	metab_9205	C16H22O11	1.15531	1.1556	0.872029	5.8e-05	0.000243	2.2662	2.3078	2.1702	2.0946	2.1667	2.1232	2.0207	1.9386	1.8749	1.8598	1.8648	1.8889	-	58.4	-	2.89022	5945-50-6	-	M+H-2H2O	Prenol lipids	pos_9206	-	-	-	LMPR0102070012;HMDB0035608	Terpene glycosides	pos	C16H22O11	355.102	-	Lipids and lipid-like molecules	C09788
Paramethasone	metab_13405	C22H29FO5	1.14776	1.1477	0.870354	0.0004384	0.001422	2.2754	2.3528	2.3791	2.1102	2.3112	2.13	2.0263	1.8762	1.9183	1.9335	1.9499	2.0972	-	50.1	-	9.67515	53-33-8	-	M+NH4	Steroids and steroid derivatives	pos_13417	-	-	-	HMDB0015462	Hydroxysteroids	pos	C22H29FO5	410.234	-	Lipids and lipid-like molecules	C07413
Citral propylene glycol acetal	metab_16634	C13H22O2	1.02733	1.02757	0.868165	1.94e-05	9.53e-05	1.6716	1.632	1.6771	1.6426	1.5963	1.6577	1.3239	1.4721	1.4116	1.5114	1.4409	1.4166	-	62.4	-	5.53638	10444-50-5	-	M+NH4	Dioxolanes	pos_16652	-	-	-	HMDB0037286	1,3-dioxolanes	pos	C13H22O2	228.195	-	Organoheterocyclic compounds	-
Fusarin C	metab_16581	C23H29NO7	1.09528	1.09527	0.867042	5.45e-07	4.86e-06	1.7935	1.7904	1.7649	1.7375	1.7702	1.7962	1.5262	1.5252	1.4867	1.508	1.5819	1.6084	-	83.1	-	5.66622	79748-81-5	-	M+NH4	Depsides and depsidones	pos_16599	-	-	-	HMDB0033337	Not Available	pos	C23H29NO7	449.231	-	Phenylpropanoids and polyketides	C19243
Diethyl L-malate	metab_31939	C8H14O5	1.1405	1.13949	0.864911	5.48e-07	3.42e-06	2.4076	2.4142	2.2952	2.2689	2.3592	2.377	2.027	2.0596	2.0113	1.9819	2.0689	2.068	-	60.6	-	3.5173	7554-28-1	-	2M-H	Hydroxy acids and derivatives	neg_12931	-	-	-	HMDB0040220	Beta hydroxy acids and derivatives	neg	C8H14O5	379.163	-	Organic acids and derivatives	-
LysoPC(18:2(9Z,12Z))	metab_29536	C26H50NO7P	1.27986	1.27928	0.863236	1.36e-06	7.27e-06	2.9725	2.9189	2.9032	2.9257	3.0026	3.0001	2.4088	2.4983	2.638	2.5895	2.5419	2.6258	-	64.6	-	7.97187	-	-	M+Cl	Glycerophospholipids	neg_10521	-	-	-	HMDB0010386	Glycerophosphocholines	neg	C26H50NO7P	554.306	-	Lipids and lipid-like molecules	-
(S)-10,16-Dihydroxyhexadecanoic acid	metab_14908	C16H32O4	1.11887	1.12092	0.860265	0.03532	0.06721	2.889	2.8846	2.6932	2.6502	2.8258	2.8051	2.9104	2.8645	2.2533	2.1365	2.1298	2.1114	-	56.4	map00073	8.33988	69232-67-3	Cutin, suberine and wax biosynthesis	M+ACN+Na	Fatty Acyls	pos_14923	Lipid metabolism	Metabolism	-	HMDB0037798	Fatty acids and conjugates	pos	C16H32O4	352.246	-	Lipids and lipid-like molecules	C08285
LysoPC(18:0)	metab_29043	C26H54NO7P	1.24134	1.24231	0.858276	1.6e-05	5.84e-05	2.7136	2.6701	2.8551	2.8448	2.7745	2.7781	2.3615	2.349	2.5155	2.4905	2.2674	2.2971	-	78.9	map00564	9.04647	-	Glycerophospholipid metabolism	M+FA-H	Glycerophospholipids	neg_10026	Lipid metabolism	Metabolism	Lipids	HMDB0010384	Glycerophosphocholines	neg	C26H54NO7P	568.367	Phospholipids	Lipids and lipid-like molecules	C04230
LysoPE(15:0/0:0)	metab_10364	C20H42NO7P	1.40825	1.40874	0.858083	2.3e-07	2.44e-06	2.7558	2.749	2.7173	2.6774	2.7619	2.7445	2.4187	2.4472	2.2918	2.2776	2.3079	2.3343	68.5	-	-	8.10673	-	-	M+H	Glycerophospholipids	pos_10370	-	-	-	HMDB0011502	Glycerophosphoethanolamines	pos	C20H42NO7P	440.277	-	Lipids and lipid-like molecules	-
Chondrillasterol 3-[glucosyl-(1->4)-glucoside]	metab_27281	C41H68O11	1.15244	1.15291	0.855079	2.56e-05	8.77e-05	2.3526	2.3025	2.3986	2.4147	2.3107	2.339	1.9566	1.8948	2.1612	2.1195	1.952	1.989	-	66.6	-	11.0052	-	-	M+Cl	Steroids and steroid derivatives	neg_8250	-	-	-	HMDB0033886	Stigmastanes and derivatives	neg	C41H68O11	771.452	-	Lipids and lipid-like molecules	-
6-(2H-1,3-benzodioxole-5-carbonyloxy)-3,4,5-trihydroxyoxane-2-carboxylic acid	metab_20312	C14H14O10	1.08921	1.08985	0.853828	0.0001122	0.0003197	2.2897	2.2068	2.1909	2.1848	2.0278	2.0296	1.8956	1.9103	1.7528	1.8922	1.7641	1.8266	-	73.3	-	2.99798	-	-	M-H, M+FA-H	Tannins	neg_1268	-	-	-	HMDB0129381	Hydrolyzable tannins	neg	C14H14O10	341.052	-	Phenylpropanoids and polyketides	-
Lucidone B	metab_29174	C24H32O5	1.01197	1.01167	0.852313	2.47e-07	1.77e-06	1.6587	1.6865	1.7178	1.6935	1.6911	1.668	1.3645	1.4011	1.456	1.4882	1.4543	1.4585	-	58.8	-	8.75132	97653-93-5	-	M-H2O-H	Steroids and steroid derivatives	neg_10157	-	-	-	HMDB0035834	Oxosteroids	neg	C24H32O5	381.209	-	Lipids and lipid-like molecules	-
Celastrol	metab_4983	C29H38O4	1.20464	1.2042	0.852025	5.48e-07	4.88e-06	1.9369	1.9326	1.9713	1.8927	1.9146	1.9088	1.619	1.558	1.7012	1.7071	1.633	1.6265	-	54.5	-	7.71093	34157-83-0	-	M+NH4, M+ACN+Na	Prenol lipids	pos_4984	-	-	-	HMDB0002385	Triterpenoids	pos	C29H38O4	468.309	-	Lipids and lipid-like molecules	-
ADP	metab_20039	C10H15N5O10P2	1.22985	1.23019	0.848174	4.89e-07	3.12e-06	2.5258	2.4363	2.4526	2.3651	2.4015	2.4379	2.0833	2.0208	2.1695	2.0712	2.0028	2.0528	59.7	-	map01100;map01110;map00230;map00908;map00195;map00190	0.99295	58-64-0	Metabolic pathways; Biosynthesis of secondary metabolites; Purine metabolism; Zeatin biosynthesis; Photosynthesis; Oxidative phosphorylation	M-H, M+Na-2H	Purine nucleotides	neg_995	Global and overview maps;Global and overview maps;Nucleotide metabolism;Metabolism of terpenoids and polyketides;Energy metabolism;Energy metabolism	Metabolism;Metabolism;Metabolism;Metabolism;Metabolism;Metabolism	Nucleic acids	HMDB0001341	Purine ribonucleotides	neg	C10H15N5O10P2	426.023	Nucleotides	Nucleosides, nucleotides, and analogues	C00008
Ptelatoside A	metab_739	C19H26O10	1.41547	1.41531	0.846797	7.35e-09	1.71e-07	2.506	2.507	2.4475	2.4933	2.5564	2.5699	2.1362	2.1335	2.0879	2.0956	2.1596	2.1546	-	60.1	-	3.30385	90899-20-0	-	M+H-H2O, M+K, M+H	Organooxygen compounds	pos_740	-	-	-	HMDB0032600	Carbohydrates and carbohydrate conjugates	pos	C19H26O10	397.146	-	Organic oxygen compounds	-
Cis-Zeatin 9-glucoside	metab_2920	C16H23N5O6	1.39037	1.39043	0.844842	1.64e-08	3.13e-07	2.412	2.4117	2.3573	2.3904	2.4106	2.4434	2.0587	2.0456	1.9541	1.9894	2.0781	2.0612	52.9	-	-	2.63605	169565-72-4	-	M+H, M+Na	Organooxygen compounds	pos_2921	-	-	-	HMDB0041369	Carbohydrates and carbohydrate conjugates	pos	C16H23N5O6	382.17	-	Organic oxygen compounds	-
Threoninyl-Leucine	metab_18650	C10H20N2O4	1.41468	1.41497	0.844584	8.17e-07	6.78e-06	2.5843	2.5793	2.4964	2.5082	2.5522	2.5652	2.1648	2.2053	2.0207	2.0902	2.1911	2.2422	-	57.3	-	0.651517	-	-	M+H-H2O	Carboxylic acids and derivatives	pos_18668	-	-	-	HMDB0029065	Amino acids, peptides, and analogues	pos	C10H20N2O4	215.138	-	Organic acids and derivatives	-
ETHYL SYRINGATE	metab_18207	C11H14O5	1.12226	1.12268	0.84449	0.002239	0.006025	2.0386	2.0742	1.8726	1.8459	1.9642	1.8587	1.7478	1.7718	1.6254	1.7388	1.5921	1.365	69	-	-	2.90937	-	-	M+H	-	pos_18225	-	-	-	-	-	pos	C11H14O5	227.09	-	-	-
PE(DiMe(11,3)/DiMe(11,5))	metab_33225	C47H82NO10P	1.07101	1.06974	0.842105	8.21e-05	0.0002429	1.9047	1.8461	1.8778	1.9922	1.8603	1.9216	1.5592	1.4279	1.6927	1.6546	1.6958	1.5686	-	96.7	-	0.570133	-	-	M+Cl	Glycerophospholipids	neg_14222	-	-	-	HMDB0061472	Glycerophosphoethanolamines	neg	C47H82NO10P	886.53	-	Lipids and lipid-like molecules	-
Carbamazepine-O-quinone	metab_9455	C15H10N2O3	1.37757	1.37794	0.840792	1.23e-07	1.5e-06	2.3117	2.3327	2.327	2.3296	2.3489	2.2958	2.0352	2.0283	1.914	1.8748	1.9647	1.9095	-	55.9	-	4.25613	-	-	M+ACN+H	Benzazepines	pos_9457	-	-	-	HMDB0060566	Dibenzazepines	pos	C15H10N2O3	308.102	-	Organoheterocyclic compounds	C16606
PE(16:0/0:0)	metab_104	C21H44NO7P	1.88411	1.88378	0.833619	5.25e-10	2.53e-08	4.0752	4.0586	4.1128	4.1173	4.0622	4.0573	3.3437	3.3642	3.4834	3.4911	3.3704	3.3606	80.9	-	-	8.53772	-	-	M+H, M+ACN+Na, 2M+H, M+Na, M+H-H2O	-	pos_105	-	-	-	LMGP02050002	-	pos	C21H44NO7P	454.293	-	-	-
LysoPE(0:0/18:4(6Z,9Z,12Z,15Z))	metab_31924	C23H40NO7P	1.24247	1.24225	0.83144	2.86e-08	3.23e-07	2.2635	2.2402	2.2128	2.1895	2.1696	2.1275	1.7904	1.8172	1.8675	1.8214	1.8726	1.8086	-	54.1	-	3.5378	-	-	M-H	Glycerophospholipids	neg_12916	-	-	-	HMDB0011480;LMGP02050044	Glycerophosphoethanolamines	neg	C23H40NO7P	472.244	-	Lipids and lipid-like molecules	-
6alpha,9alpha-Difluoroprednisolone-17-butyrate	metab_32217	C25H32F2O6	1.16069	1.15926	0.830325	6.16e-07	3.77e-06	1.8637	1.9162	1.9253	1.9766	1.9654	1.9843	1.5494	1.5833	1.5582	1.6227	1.6501	1.694	-	64.2	-	3.15798	-	-	M+Na-2H	Steroids and steroid derivatives	neg_13209	-	-	-	HMDB0060797	Hydroxysteroids	neg	C25H32F2O6	487.191	-	Lipids and lipid-like molecules	-
LysoPE(0:0/22:1(13Z))	metab_29148	C27H54NO7P	1.40376	1.40399	0.829399	1.32e-07	1.07e-06	2.8385	2.8109	2.7444	2.7193	2.8573	2.8074	2.3971	2.4073	2.3245	2.282	2.227	2.2757	-	67.3	-	8.79032	-	-	M+FA-H	Glycerophospholipids	neg_10131	-	-	-	HMDB0011491;LMGP02050055	Glycerophosphoethanolamines	neg	C27H54NO7P	580.365	-	Lipids and lipid-like molecules	-
45,46,47-Trinoryessotoxin	metab_25179	C52H78O21S2	1.03769	1.03613	0.829187	0.001151	0.00255	1.8017	1.7845	1.7915	1.7736	1.8361	1.8666	1.4275	1.3037	1.6093	1.374	1.5357	1.75	-	99.4	-	4.39758	181365-95-7	-	M-2H	Ciguatera toxins	neg_6139	-	-	-	HMDB0029951	Not Available	neg	C52H78O21S2	550.221	-	Phenylpropanoids and polyketides	-
20-Hydroxy-3,7,11,15,23-pentaoxolanost-8-en-26-oic acid	metab_25316	C30H40O8	1.04205	1.04057	0.82795	2.18e-05	7.65e-05	1.6101	1.5776	1.6282	1.5556	1.6211	1.666	1.2992	1.2106	1.3532	1.2969	1.3928	1.4445	-	84.4	-	4.6884	110241-21-9	-	M+Cl	Flavonoids	neg_6276	-	-	-	HMDB0035895	Flavonoid glycosides	neg	C30H40O8	563.238	-	Phenylpropanoids and polyketides	-
PE(18:3(6Z,9Z,12Z)/20:4(5Z,8Z,11Z,14Z))	metab_22568	C43H72NO8P	1.00675	1.00744	0.825871	0.000429	0.001055	1.5986	1.698	1.5554	1.5614	1.5261	1.7107	1.227	1.3729	1.4359	1.4602	1.2276	1.2449	-	98.8	-	8.54233	-	-	M+K-2H, M+FA-H	Glycerophospholipids	neg_3524	-	-	-	HMDB0009135;LMGP02010702	Glycerophosphoethanolamines	neg	C43H72NO8P	798.444	-	Lipids and lipid-like molecules	-
4,5-Dihydroniveusin A	metab_29146	C20H28O8	1.22605	1.22608	0.825332	1.45e-05	5.36e-05	2.277	2.2728	2.2061	2.2457	2.0831	2.0359	1.8462	1.8438	1.7291	1.7763	1.7516	1.8831	-	53	-	8.80032	98204-96-7	-	M+K-2H	Prenol lipids	neg_10129	-	-	-	HMDB0032844	Terpene lactones	neg	C20H28O8	433.129	-	Lipids and lipid-like molecules	-
N-Isobutyl-2,4,8,10,12-tetradecapentaenamide	metab_17543	C18H27NO	1.17365	1.1733	0.821516	8.61e-05	0.0003429	1.4866	1.5711	1.6688	1.7683	1.631	1.6873	1.2416	1.3374	1.3597	1.3473	1.4119	1.3662	-	57.8	-	3.93865	78886-65-4	-	M+NH4	Fatty Acyls	pos_17561	-	-	-	LMFA08020195;HMDB0031184	Fatty amides	pos	C18H27NO	291.242	-	Lipids and lipid-like molecules	-
3-Hydroxysebacic acid	metab_25111	C10H18O5	1.05619	1.05425	0.81929	0.001688	0.003607	1.8408	1.7475	1.7768	1.7673	1.843	1.8475	1.2263	1.5421	1.4049	1.3477	1.6506	1.6947	-	93.6	-	4.30158	73141-46-5	-	2M+FA-H	Hydroxy acids and derivatives	neg_6071	-	-	-	HMDB0000350	Medium-chain hydroxy acids and derivatives	neg	C10H18O5	481.231	-	Organic acids and derivatives	-
O-Deethylated candesartan	metab_24428	C22H16N6O3	1.21265	1.21182	0.819149	3.26e-07	2.23e-06	2.0177	1.995	1.9707	1.9526	1.9892	1.9207	1.6136	1.6596	1.5236	1.5587	1.6449	1.6988	-	56	-	2.66818	-	-	M-H	Benzene and substituted derivatives	neg_5387	-	-	-	HMDB0013842	Biphenyls and derivatives	neg	C22H16N6O3	411.117	-	Benzenoids	-
Frangulanine	metab_28478	C28H44N4O4	1.35381	1.35378	0.815091	2.54e-07	1.81e-06	2.4335	2.5299	2.4264	2.2841	2.4022	2.3965	2.0362	1.9861	1.9785	1.9349	1.927	1.9354	-	58.1	-	9.89325	25350-22-5	-	M+Cl	Carboxylic acids and derivatives	neg_9450	-	-	-	HMDB0030199	Amino acids, peptides, and analogues	neg	C28H44N4O4	535.308	-	Organic acids and derivatives	C10003
17beta-hydroxy-5beta-estran-3-one	metab_16842	C18H28O2	1.37584	1.37595	0.81296	4.64e-06	2.84e-05	2.1294	2.1016	2.0826	2.0578	1.9333	1.9176	1.5661	1.6957	1.6923	1.6263	1.6484	1.7098	-	62.7	-	5.20807	-	-	M+NH4	Steroids and steroid derivatives	pos_16860	-	-	-	HMDB0062677	Estrane steroids	pos	C18H28O2	294.242	-	Lipids and lipid-like molecules	-
Valeric acid	metab_18675	C5H10O2	1.68551	1.68572	0.810214	3.55e-08	5.74e-07	2.894	2.8763	2.8264	2.8497	2.9552	2.9876	2.4192	2.4397	2.3121	2.312	2.3266	2.2792	-	50.5	-	0.641667	109-52-4	-	M+ACN+H	Fatty Acyls	pos_18693	-	-	Organic acids	HMDB0000892;LMFA01010005	Fatty acids and conjugates	pos	C5H10O2	144.101	Carboxylic acids	Lipids and lipid-like molecules	C00803
4-Hydroxy-5-(3',4',5'-trihydroxyphenyl)-valeric acid-O-methyl-O-glucuronide	metab_33074	C18H24O13	1.24052	1.24089	0.807674	3.01e-05	0.0001005	2.0551	2.0921	1.977	2.0772	2.0653	2.0884	1.6481	1.8988	1.6909	1.5289	1.6318	1.5811	-	65.5	-	0.657633	-	-	M+Na-2H	Phenols	neg_14070	-	-	-	HMDB0059970	Methoxyphenols	neg	C18H24O13	469.095	-	Benzenoids	-
3,17-Androstanediol glucuronide	metab_26955	C25H40O8	1.56223	1.5612	0.80683	3.38e-11	2.62e-09	2.9557	2.9545	2.9588	2.9757	3.04	3.0371	2.4245	2.391	2.4153	2.3756	2.4335	2.4212	-	57.2	-	9.75793	-	-	M+Cl	Benzene and substituted derivatives	neg_7922	-	-	-	LMST05010037;HMDB0010321	Benzophenones	neg	C25H40O8	503.241	-	Benzenoids	-
Doxepin N-oxide glucuronide	metab_32007	C25H30NO8+	1.56826	1.56734	0.797627	7.8e-12	1.08e-09	2.9002	2.8732	2.8312	2.8424	2.8847	2.8659	2.2606	2.247	2.3029	2.273	2.3007	2.3298	-	67.4	-	3.4138	-	-	M+FA-H	Benzoxepines	neg_12999	-	-	-	HMDB0061139	Dibenzoxepines	neg	C25H30NO8+	517.196	-	Organoheterocyclic compounds	-
Zearalenone 4-sulfate	metab_21666	C18H22O8S	1.03005	1.02786	0.796675	0.002644	0.005414	1.5464	1.5278	1.5368	1.4383	1.6469	1.6879	1.1271	1.318	0.9461	1.3242	1.368	1.3934	-	58.2	-	7.9622	132505-04-5	-	M-H2O-H, M+Na-2H	Macrolides and analogues	neg_2622	-	-	-	HMDB0033623	Zearalenones	neg	C18H22O8S	379.082	-	Phenylpropanoids and polyketides	-
Azukisaponin VI	metab_25700	C54H86O25	1.23002	1.22922	0.794858	2.19e-06	1.09e-05	1.8197	1.7968	1.793	1.8124	1.8793	1.8646	1.3728	1.3416	1.548	1.5394	1.4988	1.4196	-	65.1	-	5.79317	82801-39-6	-	M-2H	Prenol lipids	neg_6660	-	-	-	HMDB0038623	Terpene glycosides	neg	C54H86O25	566.269	-	Lipids and lipid-like molecules	-
25-Hydroxyvitamin D3-26,23-lactol	metab_26436	C27H42O4	1.22372	1.22585	0.792757	0.0003435	0.0008651	2.0612	2.0784	2.0518	1.9103	1.9212	1.9023	1.76	1.7995	1.5739	1.4879	1.379	1.4554	-	52	-	8.46567	-	-	M-H	Steroids and steroid derivatives	neg_7398	-	-	-	HMDB0060127	Vitamin D and derivatives	neg	C27H42O4	429.297	-	Lipids and lipid-like molecules	-
LPA(18:2(9Z,12Z)/0:0)	metab_359	C21H39O7P	2.19217	2.19215	0.790655	6.78e-12	1.17e-09	4.3718	4.3941	4.3125	4.3229	4.3856	4.4066	3.5331	3.4877	3.4317	3.4119	3.438	3.409	56.1	-	-	9.18367	-	-	M+H, 2M+K, M+K, M+H-H2O	-	pos_360	-	-	-	LMGP10050017	-	pos	C21H39O7P	417.24	-	-	-
Lucidenic acid A	metab_31399	C27H38O6	1.17623	1.17585	0.786241	9.07e-06	3.63e-05	1.5831	1.6749	1.6142	1.7009	1.5481	1.6499	1.3181	1.4326	1.1899	1.2249	1.2646	1.2498	-	60.7	-	4.22242	95311-94-7	-	M+K-2H	Prenol lipids	neg_12390	-	-	-	HMDB0037611	Sesquiterpenoids	neg	C27H38O6	495.212	-	Lipids and lipid-like molecules	-
2-Methyl-3-ketovaleric acid	metab_32276	C6H10O3	1.39786	1.39777	0.782141	1.8e-09	4.03e-08	2.1534	2.1734	2.1369	2.1151	2.1205	2.1343	1.6065	1.7647	1.6786	1.6702	1.6511	1.6699	-	70.6	-	3.08698	14925-93-0	-	M+FA-H	Keto acids and derivatives	neg_13268	-	-	-	HMDB0000408	Short-chain keto acids and derivatives	neg	C6H10O3	175.061	-	Organic acids and derivatives	-
LysoPC(18:3(9Z,12Z,15Z))	metab_29690	C26H48NO7P	1.88655	1.88624	0.781786	1.85e-08	2.31e-07	3.9362	3.8877	3.8789	3.8528	3.9311	3.9696	2.9435	2.9662	3.2227	3.2009	3.0048	2.9959	-	71.3	-	7.56722	-	-	M+FA-H	Glycerophospholipids	neg_10676	-	-	-	HMDB0010388	Glycerophosphocholines	neg	C26H48NO7P	562.32	-	Lipids and lipid-like molecules	-
LysoPC(15:0)	metab_26351	C23H48NO7P	1.39127	1.39112	0.780328	1.19e-07	9.89e-07	2.1115	2.1216	2.1747	2.1504	2.1595	2.0914	1.526	1.6238	1.7541	1.7096	1.6794	1.7056	-	82.2	map00564	8.09085	-	Glycerophospholipid metabolism	M+FA-H	Glycerophospholipids	neg_7313	Lipid metabolism	Metabolism	Lipids	HMDB0010381	Glycerophosphocholines	neg	C23H48NO7P	526.317	Phospholipids	Lipids and lipid-like molecules	C04230
LysoPC(22:5(7Z,10Z,13Z,16Z,19Z))	metab_29415	C30H52NO7P	1.33506	1.33483	0.779201	8.62e-08	7.62e-07	2.0355	1.9825	1.8784	1.8922	1.968	1.9533	1.5204	1.6024	1.5447	1.4545	1.4888	1.5156	-	85.6	map00564	8.24718	-	Glycerophospholipid metabolism	M+FA-H	Glycerophospholipids	neg_10399	Lipid metabolism	Metabolism	Lipids	HMDB0010403;LMGP01050143	Glycerophosphocholines	neg	C30H52NO7P	614.351	Phospholipids	Lipids and lipid-like molecules	C04230
Cerebroside B	metab_28929	C41H77NO9	1.26827	1.26984	0.779003	6.44e-05	0.0001959	1.9482	1.7936	1.9607	1.9167	2.0372	1.7717	1.6362	1.5666	1.4314	1.4175	1.3089	1.5409	-	78.8	-	9.17197	88642-46-0	-	M+K-2H	Sphingolipids	neg_9909	-	-	-	HMDB0035990	Glycosphingolipids	neg	C41H77NO9	764.513	-	Lipids and lipid-like molecules	-
28-Glucosyl-19(29)-dehydroursolic acid 3-arabinoside	metab_27080	C41H64O12	1.18554	1.18649	0.776344	0.001951	0.004107	1.7901	2.0112	1.8699	2.1638	1.7004	1.6265	1.3365	1.4759	1.6067	1.5246	1.5039	1.2188	-	58.3	-	10.1356	356785-72-3	-	M+Cl	Prenol lipids	neg_8048	-	-	-	HMDB0038019	Terpene glycosides	neg	C41H64O12	783.415	-	Lipids and lipid-like molecules	-
1-pentadecanoyl-glycero-3-phosphate	metab_13984	C18H37O7P	1.56391	1.56437	0.776316	0.0009582	0.002832	2.6493	2.6241	2.6861	2.1344	2.2902	2.6663	1.7144	1.9866	2.0509	2.2137	1.7744	1.9392	-	62.3	-	9.19333	-	-	M+Na	Glycerophospholipids	pos_13998	-	-	-	HMDB0062324;LMGP10050037	Glycerophosphates	pos	C18H37O7P	419.215	-	Lipids and lipid-like molecules	-
11-beta-Hydroxyandrosterone-3-glucuronide	metab_26163	C25H38O9	1.31226	1.31137	0.77342	9.03e-08	7.91e-07	1.8164	1.8461	1.8132	1.8339	1.8748	1.8292	1.3267	1.3474	1.4722	1.4151	1.4495	1.509	-	86.6	map01100;map00040	7.38573	-	Metabolic pathways; Pentose and glucuronate interconversions	M+Cl	Indoles and derivatives	neg_7125	Global and overview maps;Carbohydrate metabolism	Metabolism;Metabolism	-	HMDB0010351;LMST05010055;LMST05010030	Hydroxyindoles	neg	C25H38O9	517.221	-	Organoheterocyclic compounds	C03033
PA(18:3(6Z,9Z,12Z)/0:0)	metab_5	C21H37O7P	2.36641	2.36644	0.77297	8.92e-12	1.38e-09	4.7152	4.7268	4.6434	4.6503	4.7071	4.7036	3.7249	3.6882	3.6187	3.5796	3.5825	3.5626	61.7	-	-	8.62403	-	-	M+H-H2O, 2M+K, 2M+H, M+H, M+K, M+NH4, M+Na, M+H-2H2O	-	pos_6	-	-	-	LMGP10050023	-	pos	C21H37O7P	433.235	-	-	-
Marmesin galactoside	metab_23633	C20H24O9	1.90234	1.90146	0.763107	2.71e-12	5.66e-10	3.678	3.6525	3.5696	3.5421	3.5816	3.6072	2.7387	2.7616	2.7411	2.7402	2.758	2.7681	-	61.8	-	2.90783	156363-69-8	-	M-H, M+FA-H	Coumarins and derivatives	neg_4589	-	-	-	HMDB0041508	Furanocoumarins	neg	C20H24O9	453.164	-	Phenylpropanoids and polyketides	-
Majoroside F2	metab_15374	C42H72O14	1.32311	1.32337	0.759115	8.49e-05	0.0003385	1.3722	1.3805	1.6141	1.6491	1.5935	1.6093	1.2352	1.1564	1.0437	1.1784	1.2282	1.1525	-	61	-	7.58577	114019-97-5	-	M+H+Na	Prenol lipids	pos_15390	-	-	-	HMDB0030513	Triterpenoids	pos	C42H72O14	412.242	-	Lipids and lipid-like molecules	-
Pelargonidin 3-sophoroside	metab_16164	C28H33O14+	2.19144	2.19118	0.758938	2.92e-10	1.67e-08	3.8114	3.8139	3.7873	3.8631	3.7561	3.7893	2.8862	2.8864	2.9728	2.9841	2.7641	2.8263	-	54.7	map00942	6.34702	54542-60-8	Anthocyanin biosynthesis	M+Na	Flavonoids	pos_16181	Biosynthesis of other secondary metabolites	Metabolism	-	HMDB0033679;LMPK12010018	Flavonoid glycosides	pos	C28H33O14+	616.176	-	Phenylpropanoids and polyketides	C16305
19-Hydroxydeacetylnomilinic acid 17-beta-D-glucopyranoside	metab_28746	C32H46O16	1.59225	1.59185	0.756292	3.7e-08	3.94e-07	2.5449	2.5417	2.4678	2.4656	2.514	2.4841	1.9644	2.0225	1.7571	1.879	1.8364	1.9003	-	66.2	-	9.35095	-	-	M+FA-H	Saccharolipids	neg_9718	-	-	-	HMDB0037589	Not Available	neg	C32H46O16	731.273	-	Lipids and lipid-like molecules	-
Poly-g-D-glutamate	metab_24253	C20H30N4O12	1.41827	1.41658	0.75297	3.21e-06	1.5e-05	2.0162	2.0247	2.038	1.9797	2.03	2.0342	1.5763	1.5739	1.3402	1.5404	1.6977	1.3992	-	65.7	-	1.22562	-	-	M+K-2H	Carboxylic acids and derivatives	neg_5212	-	-	-	HMDB0004135	Amino acids, peptides, and analogues	neg	C20H30N4O12	555.131	-	Organic acids and derivatives	C05723
Moracin P	metab_24266	C19H18O5	1.2915	1.2912	0.7529	1.89e-05	6.74e-05	1.7181	1.8557	1.6803	1.507	1.8704	1.7111	1.287	1.2856	1.3209	1.262	1.2747	1.3606	-	54.9	-	1.28477	102841-46-3	-	M+K-2H	2-arylbenzofuran flavonoids	neg_5225	-	-	-	HMDB0040315	Not Available	neg	C19H18O5	363.066	-	Phenylpropanoids and polyketides	-
L-phenylalanyl-L-hydroxyproline	metab_24811	C14H18N2O4	1.33561	1.33417	0.752436	1.47e-07	1.17e-06	1.7643	1.7585	1.7122	1.6732	1.7296	1.8298	1.2772	1.2869	1.3228	1.2268	1.3739	1.3913	-	89.9	-	3.62112	-	-	M+FA-H	Carboxylic acids and derivatives	neg_5770	-	-	-	HMDB0011176	Amino acids, peptides, and analogues	neg	C14H18N2O4	323.126	-	Organic acids and derivatives	-
Hemorphin-4	metab_28390	C29H35N5O7	1.69768	1.69724	0.744507	1.65e-09	3.81e-08	2.7733	2.7639	2.7116	2.6651	2.6224	2.5722	1.9958	1.9911	1.9683	2.0187	2.0152	2.003	-	76.2	-	10.0791	-	-	M+Cl	Carboxylic acids and derivatives	neg_9362	-	-	-	HMDB0059788	Amino acids, peptides, and analogues	neg	C29H35N5O7	600.22	-	Organic acids and derivatives	-
N-Gluconyl ethanolamine phosphate	metab_23895	C8H18NO10P	1.36576	1.36562	0.736663	0.001506	0.003259	1.9193	2.2434	1.9216	1.7701	2.3848	2.1334	1.7605	1.4454	1.6336	1.2318	1.3657	1.674	-	75.6	-	0.6673	791807-20-0	-	M-H2O-H, M+Na-2H	Organic phosphoric acids and derivatives	neg_4851	-	-	-	HMDB0032294	phosphate esters	neg	C8H18NO10P	300.048	-	Organic acids and derivatives	-
LysoPC(22:2(13Z,16Z))	metab_28025	C30H58NO7P	1.18025	1.18002	0.728814	0.001128	0.002506	1.663	1.6639	1.4284	1.5275	1.3535	1.2165	1.0705	1.2367	0.9366	1.0166	1.2165	0.9749	-	56.2	map00564	11.3447	-	Glycerophospholipid metabolism	M+Cl	Glycerophospholipids	neg_8994	Lipid metabolism	Metabolism	Lipids	HMDB0010400	Glycerophosphocholines	neg	C30H58NO7P	610.368	Phospholipids	Lipids and lipid-like molecules	C04230
Nomilinic acid	metab_26477	C28H36O10	1.98343	1.98274	0.711532	2.12e-12	4.96e-10	3.1857	3.1811	3.2082	3.2331	3.2148	3.2783	2.3425	2.3183	2.2663	2.3165	2.2281	2.26	-	53.1	-	8.61017	35930-20-2	-	M+Cl	Prenol lipids	neg_7439	-	-	-	HMDB0035771	Triterpenoids	neg	C28H36O10	567.199	-	Lipids and lipid-like molecules	-
(3,4,5,6-tetrahydroxyoxan-2-yl)methyl 4-hydroxybenzoate	metab_17420	C13H16O8	1.78587	1.78586	0.703148	6.43e-09	1.56e-07	2.0807	2.1227	2.0247	2.008	2.091	2.0656	1.5186	1.4749	1.424	1.3225	1.4598	1.5123	-	53.1	-	4.18447	-	-	M+Na	Benzene and substituted derivatives	pos_17438	-	-	-	HMDB0125107	Benzoic acids and derivatives	pos	C13H16O8	323.073	-	Benzenoids	-
LysoPE(0:0/20:4(5Z,8Z,11Z,14Z))	metab_30863	C25H44NO7P	1.50807	1.50746	0.702987	2.19e-11	2e-09	1.7605	1.8118	1.8302	1.8071	1.8318	1.8085	1.2552	1.2906	1.2753	1.2792	1.3085	1.2155	-	52.3	-	4.89572	-	-	M+Cl	Glycerophospholipids	neg_11853	-	-	-	HMDB0011487;LMGP02050051	Glycerophosphoethanolamines	neg	C25H44NO7P	536.253	-	Lipids and lipid-like molecules	-
Iloprost	metab_27059	C30H38O5	1.60326	1.60213	0.701199	1.87e-07	1.42e-06	2.0169	2.2477	2.0682	2.1777	2.0382	1.9593	1.4461	1.4935	1.4024	1.4221	1.5569	1.4488	-	61	-	10.0979	78919-13-8	-	M+Cl	Fatty Acyls	neg_8027	-	-	-	HMDB0015220	Eicosanoids	neg	C30H38O5	513.238	-	Lipids and lipid-like molecules	-
SM(d18:0/24:0)	metab_28759	C47H97N2O6P	1.55315	1.55005	0.698605	0.0002132	0.0005655	2.0021	2.2222	2.1612	2.0756	2.1377	2.3042	1.2029	1.4337	1.5383	1.2732	1.9117	1.6537	-	69.8	map00600;map01100	9.33212	-	Sphingolipid metabolism; Metabolic pathways	M+FA-H	Sphingolipids	neg_9731	Lipid metabolism;Global and overview maps	Metabolism;Metabolism	Lipids	HMDB0012094;LMSP03010024	Phosphosphingolipids	neg	C47H97N2O6P	861.705	Phospholipids	Lipids and lipid-like molecules	C00550
Zizybeoside II	metab_28514	C25H38O16	1.57776	1.57656	0.685972	1.17e-09	3e-08	1.8354	1.8288	1.8874	1.8637	1.9393	1.9401	1.2738	1.2856	1.2842	1.2245	1.3687	1.3089	-	69.3	-	9.76777	81417-79-0	-	M+FA-H	Organooxygen compounds	neg_9486	-	-	-	HMDB0034955	Carbohydrates and carbohydrate conjugates	neg	C25H38O16	639.218	-	Organic oxygen compounds	C17565
LysoPC(16:1(9Z)/0:0)	metab_29617	C24H48NO7P	1.89886	1.89873	0.685463	1.79e-09	4.02e-08	2.7632	2.7633	2.6956	2.6752	2.7365	2.7508	1.8473	1.8607	1.9548	2.0152	1.7851	1.7683	-	75.9	map00564	7.76888	76790-27-7	Glycerophospholipid metabolism	M+FA-H	Glycerophospholipids	neg_10603	Lipid metabolism	Metabolism	Lipids	HMDB0010383	Glycerophosphocholines	neg	C24H48NO7P	538.319	Phospholipids	Lipids and lipid-like molecules	C04230
LysoPC(20:4(5Z,8Z,11Z,14Z))	metab_26305	C28H50NO7P	1.64572	1.64589	0.683736	1.3e-06	7.02e-06	2.2576	2.2052	1.9957	1.9464	2.1596	2.0921	1.4844	1.4625	1.6158	1.3387	1.3403	1.4097	-	76.1	map00564	7.95287	-	Glycerophospholipid metabolism	M+FA-H	Glycerophospholipids	neg_7267	Lipid metabolism	Metabolism	Lipids	HMDB0010395	Glycerophosphocholines	neg	C28H50NO7P	588.335	Phospholipids	Lipids and lipid-like molecules	C04230
Physalolactone	metab_19550	C28H39ClO8	1.69191	1.69022	0.670644	8.83e-08	7.77e-07	2.1822	2.0805	2.0936	2.1592	2.0298	2.0266	1.4601	1.3632	1.2811	1.2977	1.4909	1.5363	-	60	-	10.0646	71339-25-8	-	M+Cl, M+K-2H, M+Na-2H	Pyrimidine nucleotides	neg_506	-	-	-	LMST01160012;HMDB0034333	Pyrimidine ribonucleotides	neg	C28H39ClO8	573.201	-	Nucleosides, nucleotides, and analogues	-
Quercetin 7-xyloside	metab_25782	C20H18O11	2.03309	2.03212	0.668023	1.2e-10	5.88e-09	2.8607	2.9172	2.9205	2.9057	3.0355	3.0551	2.0112	2.0316	1.9415	1.9234	1.9788	1.9358	-	53.4	-	6.05465	82178-32-3	-	M-H2O-H	Flavonoids	neg_6742	-	-	-	HMDB0037927;LMPK12112177	Flavonoid glycosides	neg	C20H18O11	415.069	-	Phenylpropanoids and polyketides	-
Hydroxybuprenorphine	metab_21646	C29H41NO5	2.05063	2.04955	0.63429	3.84e-11	2.83e-09	2.778	2.7377	2.6688	2.6641	2.7533	2.7068	1.8328	1.7453	1.6581	1.6506	1.7267	1.7293	-	57.2	-	7.8867	-	-	M-H2O-H, M+Cl	Phenanthrenes and derivatives	neg_2602	-	-	-	HMDB0060547	Not Available	neg	C29H41NO5	518.254	-	Benzenoids	-
2-Hydroxypropyl glucosinolate	metab_32977	C10H19NO10S2	1.87339	1.87266	0.625	6.69e-08	6.26e-07	2.3931	2.2263	2.328	2.078	2.2142	2.2989	1.2392	1.4131	1.4746	1.3966	1.5349	1.4024	-	84.9	-	0.76095	76265-21-9	-	M+Na-2H	Organooxygen compounds	neg_13971	-	-	-	HMDB0038428	Carbohydrates and carbohydrate conjugates	neg	C10H19NO10S2	398.018	-	Organic oxygen compounds	-
Dehydroisoandrosterone 3-glucuronide	metab_26945	C25H36O8	1.82757	1.82655	0.622201	9.8e-10	2.63e-08	2.1912	2.1371	2.0097	2.0908	2.0636	2.1039	1.4069	1.3185	1.3099	1.2649	1.3212	1.2126	-	79.4	map01100;map00040	9.7196	-	Metabolic pathways; Pentose and glucuronate interconversions	M+Cl	Steroids and steroid derivatives	neg_7912	Global and overview maps;Carbohydrate metabolism	Metabolism;Metabolism	-	LMST05010064;HMDB0010327	Steroidal glycosides	neg	C25H36O8	499.211	-	Lipids and lipid-like molecules	C03033
PE(14:0/0:0)	metab_15371	C19H40NO7P	2.3332	2.33314	0.613865	1.68e-11	2.22e-09	2.7371	2.73	2.5961	2.6071	2.7048	2.721	1.6309	1.7038	1.5894	1.6503	1.691	1.6158	68.7	-	-	7.59527	-	-	M+H	-	pos_15387	-	-	-	LMGP02050003	-	pos	C19H40NO7P	426.26	-	-	-
Leu-Leu-Leu	metab_9266	C18H35N3O4	2.12665	2.12684	0.610508	1.29e-06	9.83e-06	2.3171	2.304	2.4394	2.4593	2.2222	2.0759	1.3247	1.534	1.6264	1.1961	1.4561	1.3004	-	59.3	-	3.18485	-	-	M+H-H2O	Carboxylic acids and derivatives	pos_9268	-	-	-	HMDB0094648	Amino acids, peptides, and analogues	pos	C18H35N3O4	340.259	-	Organic acids and derivatives	-
LysoPE(20:4(8Z,11Z,14Z,17Z)/0:0)	metab_26335	C25H44NO7P	1.74532	1.74365	0.609808	4.74e-08	4.76e-07	1.8905	1.9245	1.7786	1.7552	1.948	1.9592	1.196	1.0848	1.0171	1.1593	1.1383	1.2659	-	91.5	-	8.0522	-	-	M-H	Glycerophospholipids	neg_7297	-	-	-	LMGP02050067;HMDB0011518	Glycerophosphoethanolamines	neg	C25H44NO7P	500.281	-	Lipids and lipid-like molecules	-
Sulfolithocholic acid	metab_28621	C24H40O6S	2.03622	2.0357	0.604848	5.31e-13	2.82e-10	2.4165	2.4964	2.4881	2.482	2.4608	2.5037	1.4965	1.5185	1.5607	1.471	1.442	1.4918	-	60.1	-	9.6331	34669-57-3	-	M+Na-2H	Steroids and steroid derivatives	neg_9593	-	-	-	HMDB0000907;LMST05020015	Bile acids, alcohols and derivatives	neg	C24H40O6S	477.226	-	Lipids and lipid-like molecules	-
Physalolactone C	metab_29278	C28H37ClO7	1.83805	1.83763	0.604764	3.67e-08	3.92e-07	2.09	2.0084	1.9101	2.1894	2.1369	2.0061	1.1571	1.2633	1.294	1.3239	1.1167	1.3104	-	63	-	8.61933	92594-02-0	-	M+K-2H	Steroids and steroid derivatives	neg_10262	-	-	-	LMST01160014;HMDB0030142	Steroid lactones	neg	C28H37ClO7	557.175	-	Lipids and lipid-like molecules	-
3-O-Acetylepisamarcandin	metab_28751	C26H34O6	1.74886	1.7485	0.592959	1.16e-07	9.71e-07	1.8524	1.9443	1.8145	1.8115	1.6981	1.7877	1.2824	1.094	1.0673	0.9962	0.9673	1.0616	-	70.2	-	9.35095	61490-18-4	-	M+Na-2H	Coumarins and derivatives	neg_9723	-	-	-	HMDB0031958	Not Available	neg	C26H34O6	463.209	-	Phenylpropanoids and polyketides	-
Histidinyl-Asparagine	metab_12141	C10H15N5O4	2.30857	2.30877	0.588259	3.13e-08	5.19e-07	2.6144	2.6559	2.4753	2.4409	2.4381	2.3992	1.4588	1.6039	1.4689	1.2426	1.5858	1.4763	-	62	-	11.199	-	-	2M+Na	Carboxylic acids and derivatives	pos_12151	-	-	-	HMDB0028880	Amino acids, peptides, and analogues	pos	C10H15N5O4	561.216	-	Organic acids and derivatives	-
7,7'-Dihydroxy-6,8'-bicoumarin	metab_30501	C18H10O6	1.78331	1.782	0.572934	1.83e-07	1.39e-06	1.7	1.6998	1.7843	1.8049	1.923	1.909	1.0142	1.0569	1.0647	0.817	1.1255	1.1199	-	71.6	-	5.55883	15575-52-7	-	M+FA-H	Coumarins and derivatives	neg_11490	-	-	-	HMDB0033559	Hydroxycoumarins	neg	C18H10O6	367.047	-	Phenylpropanoids and polyketides	-
LysoPE(0:0/20:2(11Z,14Z))	metab_26230	C25H48NO7P	1.79322	1.79198	0.540597	1.21e-08	1.69e-07	1.6616	1.7548	1.5789	1.602	1.7454	1.7057	1.0069	0.9655	0.8353	0.776	0.9238	0.9254	-	97.3	-	7.66238	-	-	M+FA-H	Glycerophospholipids	neg_7192	-	-	-	LMGP02050047;HMDB0011483	Glycerophosphoethanolamines	neg	C25H48NO7P	550.319	-	Lipids and lipid-like molecules	-
PE(20:0/24:0)	metab_29021	C49H98NO8P	1.88559	1.8825	0.526257	1.04e-05	4.07e-05	2.0117	2.0801	1.7608	1.8286	1.8104	1.8436	1.2103	0.6221	0.8495	0.9628	1.2679	1.0521	-	98.6	-	9.07658	-	-	M+Cl	Glycerophospholipids	neg_10004	-	-	-	HMDB0009244	Glycerophosphoethanolamines	neg	C49H98NO8P	894.679	-	Lipids and lipid-like molecules	-
LysoPE(0:0/16:1(9Z))	metab_27028	C21H42NO7P	2.18297	2.18185	0.503245	6.24e-08	5.92e-07	2.52	2.523	2.2824	2.1002	2.176	2.2663	1.2353	1.1468	0.9953	1.258	1.199	1.1434	-	56.1	-	10.0407	-	-	M-H	Glycerophospholipids	neg_7995	-	-	-	LMGP02050037;HMDB0011474	Glycerophosphoethanolamines	neg	C21H42NO7P	450.262	-	Lipids and lipid-like molecules	-
PIP2(16:0/16:0)	metab_28963	C41H81O19P3	2.00016	2.00112	0.392626	1.1e-05	4.25e-05	1.9658	1.8591	1.668	1.5245	1.5401	1.4475	0.7143	1.0908	0.4855	0.5878	0.4935	0.5577	-	55.4	-	9.1438	-	-	M-H	Glycerophospholipids	neg_9944	-	-	-	HMDB0010032	Glycerophosphoinositol phosphates	neg	C41H81O19P3	969.459	-	Lipids and lipid-like molecules	C00626
