# Supplementary material for: Integrated analyses reveal the response of peanut to phosphorus deficiency on phenotype, transcriptome and metabolome
Source: BMC Plant Biol. 2022 Nov 14;22:524. doi: 10.1186/s12870-022-03867-4 (PMC9661748; doi:10.1186/s12870-022-03867-4)
Supplement: Supplementary file 4 — Additional file 4: Supplemental Table S1. Phenotypic differences of roots between two P level treatments. [file 12870_2022_3867_MOESM4_ESM.xlsx]

## Sheet: Sheet1
Supplemental Table S1. Phenotypic differences of roots between two P level treatments.
	Mean value of total length (cm)	Mean value of total surfArea (cm2)	Mean value of total volume (cm3)	Mean value of total tips
–P	2068	266.4	8.3	8114
+P	2565.9	341. 6	9.6	10198
