# Supplementary material for: Integrated analyses reveal the response of peanut to phosphorus deficiency on phenotype, transcriptome and metabolome
Source: BMC Plant Biol. 2022 Nov 14;22:524. doi: 10.1186/s12870-022-03867-4 (PMC9661748; doi:10.1186/s12870-022-03867-4)
Supplement: Supplementary file 5 — Additional file 5: Supplemental Table S2. Original data of transcriptome sequencing. [file 12870_2022_3867_MOESM5_ESM.xlsx]

## Sheet: Sheet1
Supplemental Table S2. Original data of transcriptome sequencing.
Sample	Raw reads	Raw bases	Clean reads	Clean bases	Error rate(%)	Q20(%)	Q30(%)	GC content(%)
T1	54120684	8172223284	53794282	7899229663	0.0244	98.34	94.68	45.15
T2	47553036	7180508436	47262046	6944421653	0.0244	98.32	94.65	44.6
T3	55204604	8335895204	54868544	8044495858	0.0246	98.26	94.48	44.92
C1	48907728	7385066928	48619920	7158617873	0.0243	98.38	94.82	45.39
C2	53219932	8036209732	52935130	7790762737	0.0241	98.47	95	45.2
C3	52863400	7982373400	52545060	7668478001	0.0243	98.38	94.77	44.54
