# Supplementary material for: Integrated analyses reveal the response of peanut to phosphorus deficiency on phenotype, transcriptome and metabolome
Source: BMC Plant Biol. 2022 Nov 14;22:524. doi: 10.1186/s12870-022-03867-4 (PMC9661748; doi:10.1186/s12870-022-03867-4)
Supplement: Supplementary file 6 — Additional file 6: Supplemental Table S3. Information of DEGs related to P deficiency stress of transcriptome analysis. [file 12870_2022_3867_MOESM6_ESM.xlsx]

## Sheet: Sheet1
Supplemental Table S3. Information of DEGs related to P deficiency stress of transcriptome analysis.
Classification	Upregulated	Downregulated	Gene description
WRKY TF	14	19	WRKY transcription factor
MYB TF	29	16	MYB transcription factor
NAC TF	16	13	NAC domain-containing protein
GATA TF	6	0	GATA transcription factor
bHLH TF	21	17	bHLH transcription factor
TGA TF	5	9	TGA transcription factor
BZIP TF	3	2	BZIP transcription factor
Zinc finger TF	33	19	Zinc finger protein
ACP	19	5	Acid phosphatase; Purple acid phosphatase
SPX	6	3	SPX domain-containing protein;
			SPX domain-containing membrane protein
PHT	11	3	Phosphate transporter; Inorganic phosphate transporter
Ethylene-responsive TF	39	20	Ethylene-responsive transcription factor
Auxin related gene	14	4	Auxin-responsive protein; Auxin-binding protein;
			Auxin-induced protein; Auxin transporter-like protein
ABA related gene	2	0	C2-domain ABA-related protein
Cytokinin related gene	6	8	Cytokinin dehydrogenase;
			Cytokinin riboside 5'-monophosphate phosphoribohydrolase
POD	23	13	Peroxidase; Cationic Peroxidase
SOD	7	1	Superoxide dismutase [Cu-Zn]; Superoxide dismutase [Mn]; Superoxide dismutase [Fe]
