# Supplementary material for: Integrated analyses reveal the response of peanut to phosphorus deficiency on phenotype, transcriptome and metabolome
Source: BMC Plant Biol. 2022 Nov 14;22:524. doi: 10.1186/s12870-022-03867-4 (PMC9661748; doi:10.1186/s12870-022-03867-4)
Supplement: Supplementary file 7 — Additional file 7: Supplemental Table S4. Original data of miRNA sequencing. [file 12870_2022_3867_MOESM7_ESM.xlsx]

## Sheet: Sheet1
Supplemental Table S4. Original data of miRNA sequencing.
Sample	Raw reads	Raw bases	Clean reads	Clean bases	Error rate(%)	Q20(%)	Q30(%)	GC content(%)	Useful reads(18nt-32nt)
T1	12499928	937494600	10676939	232301390	0.0223	99.12	97.06	47.21	8533615
T2	12967598	972569850	11127272	238425642	0.0223	99.07	97.04	46.49	8852605
T3	13279226	995941950	10929798	232874365	0.0223	99.09	97.01	46.8	8545650
C1	12912367	968427525	11683784	255318273	0.0224	99.06	96.93	47.65	9125663
C2	13297332	997299900	12338230	276683859	0.0227	98.89	96.56	46.35	10007306
C3	12815567	961167525	10871910	229732096	0.0223	99.12	97.06	47.53	8042150
