# Supplementary material for: Integrated analyses reveal the response of peanut to phosphorus deficiency on phenotype, transcriptome and metabolome
Source: BMC Plant Biol. 2022 Nov 14;22:524. doi: 10.1186/s12870-022-03867-4 (PMC9661748; doi:10.1186/s12870-022-03867-4)
Supplement: Supplementary file 8 — Additional file 8: Supplemental Table S5. List of primer sequences used in qRT-PCR verification. [file 12870_2022_3867_MOESM8_ESM.xlsx]

## Sheet: Sheet1
Supplemental Table S5. List of primer sequences used in qRT-PCR verification.
Gene ID	Forward primer sequence (5′–3′)	Revers primer sequence (5′–3′)
AH19G26960	CGGGATGGGCTTCTTTACGG	GTTGGACGGAAGAGCTCCAG
AH12G02200	AACCAAGATCCTTCACCACCA	TCTTGCACCAAAGGGTTTTGC
AH17G13060	CTCGTCGGTGTGAATGGGAA	TCAATACGACCTGCACCACC
AH16G18220	GCCACTGGAACTGACAAACC	TTCTGTCTCACCCGGCATAG
AH01G29750	AGCTTGGCAATCAGACAGCA	TTCACCACATGAACTCCCCAAA
AH20G14810	GTTGGACAATACAAAGAAATTCGCC	CAATCCTGGGGCATGCTTTC
AH20G23440	ACCCGAAAAACCCTAGCCAC	GCGTGAAAGTGTGAAGTCCG
AH19G01590	GGTGAACCCAGTTTTAGTGGTTG	GTGTGCCAATGCAACATCCT
AH15G03900	CGAGGAGGCCAAGCTAAACA	ACGCTACCGTCTCTGTACCT
AH02G01030	AACCATGACCTAACCGTCGC	TCCGAACAAATAGACCGCCG
ahy-miR160-5p	GCCTGGCTCCCTGA	Universal miRNA qRT-PCR Primer
		(supplied by miRNA First Strand cDNA Synthesis Tailing Reaction Kit)
ahy-miR3515	CGCAGAATGTAGAAAATGAACG	Universal miRNA qRT-PCR Primer
		(supplied by miRNA First Strand cDNA Synthesis Tailing Reaction Kit)
ahy-miR3518	GCAGTGACCTTTGGGGAT	Universal miRNA qRT-PCR Primer
		(supplied by miRNA First Strand cDNA Synthesis Tailing Reaction Kit)
ahy-miR398	CAGTGTGTTCTCAGGTCAC	Universal miRNA qRT-PCR Primer
		(supplied by miRNA First Strand cDNA Synthesis Tailing Reaction Kit)
ahy-miR408-3p	GCACTGCCTCTTCCCT	Universal miRNA qRT-PCR Primer
		(supplied by miRNA First Strand cDNA Synthesis Tailing Reaction Kit)
AH03G09280	TCAGGACACTTCGGTGATCG	TTGCCCAATAAGCTACCCCG
AH10G31890	GGATGTCCGCAAGAGGTACT	GAGATGACAGGTTGTTGCTCG
AH11G03260	TGGGATGATGTCACAGGGGA	GCGTGCAGTTTCTTGACTCG
AH13G11870	CTTGGTGATGTGGATGTTGCAT	ATCCTTAAATTACATCGATCGCCAA
AH13G55250	GGATGTCCGCAAGAGGTACT	GAGATGACAGGTTGTTGCCG
AhTUA5	CTGATGTCGCTGTGCTCTTGG	CTGTTGAGGTTGGTGTAGGTAGG
U6	CATCCGATAAAATTGGAACGA	TTTGTGCGTGTCATCCTTGCG
